# Supplementary material for: First crystal structure of a Pigment Red 52 compound: DMSO solvate hydrate of the monosodium salt
Source: Acta Crystallogr E Crystallogr Commun. 2021 Mar 19;77(Pt 4):402–5. doi: 10.1107/S2056989021002577 (PMC8025858; doi:10.1107/S2056989021002577)
Supplement: Supplementary file 1 [file e-77-00402-sup1.cif]

##############################################################################
#                                                                            #
# This CIF contains the data in a paper accepted for publication in          #
# Acta Crystallographica Section E. It conforms to the requirements of       #
# Notes for Authors for Acta Crystallographica Section E, and has been       #
# peer reviewed under the auspices of the IUCr Commission on Journals.       #
#                                                                            #
# Full details of the Crystallographic Information File format               #
# are given in the paper "The Crystallographic Information File (CIF):       #
# a New Standard Archive File for Crystallography" by S. R. Hall, F. H.      #
# Allen and I. D. Brown [Acta Cryst. (1991), A47, 655-685].                  #
#                                                                            #
# The current version of the core CIF dictionary is obtainable from          #
# ftp://ftp.iucr.org/pub/cif_core.dic.                                       #
#                                                                            #
# Software is freely available for graphical display of the structure(s)     #
# in this CIF. For information consult the CIF software page                 #
# http://www.iucr.org/resources/cif/software.                                #
#                                                                            #
# This file may be used for bona fide research purposes within the           #
# scientific community so long as proper attribution is given to the journal # 
# article from which it was obtained.                                        #
#                                                                            #
##############################################################################
data_I
_audit_creation_method     'SHELXL-2016/6'
_journal_date_recd_electronic     2021-01-29
_journal_date_accepted     2021-03-08
_journal_name_full     'Acta Crystallographica, Section E'
_journal_year     2021
_journal_volume     77
_journal_issue      4
_journal_page_first     402
_journal_page_last     405
_journal_paper_category     GM
_journal_paper_doi     10.1107/S2056989021002577
_journal_coeditor_code     YK2145
_publ_contact_author_name     'Martin U. Schmidt'
_publ_contact_author_address
;
Institut f\"ur Anorganische und Analytische Chemie, Goethe-Universit\"at
Frankfurt,
Max-von-Laue-Strasse 7, 60438 Frankfurt am Main, .
Germany
;
_publ_contact_author_email     m.schmidt@chemie.uni-frankfurt.de
_publ_contact_author_fax     ?
_publ_contact_author_phone     ?
_publ_section_title
;
First crystal structure of a Pigment Red 52 compound: DMSO solvate hydrate of
the monosodium salt
;
_publ_section_title_footnote     .
loop_
    _publ_author_name
    _publ_author_footnote
    _publ_author_address
    'Tapmeyer, Lukas' .
;
Institut f\"ur Anorganische und Analytische Chemie,
Goethe-Universit\"at Frankfurt,
Max-von-Laue-Strasse 7, 60438 Frankfurt am Main
Germany
;
    'Eisenbeil, Daniel' .
;
Institut f\"ur Anorganische und Analytische Chemie,
Goethe-Universit\"at Frankfurt,
Max-von-Laue-Strasse 7, 60438 Frankfurt am Main
Germany
;
    'Bolte, Michael' .
;
Institut f\"ur Anorganische und Analytische Chemie,
Goethe-Universit\"at Frankfurt,
Max-von-Laue-Strasse 7, 60438 Frankfurt am Main
Germany
;
    'Schmidt, Martin U.' .
;
Institut f\"ur Anorganische und Analytische Chemie,
Goethe-Universit\"at Frankfurt,
Max-von-Laue-Strasse 7, 60438 Frankfurt am Main
Germany
;
_publ_section_synopsis
;
The crystal structure of a DMSO monosolvate monohydrate of a previously unknown
monosodium salt of the industrial intermediate Pigment Red 52 (P.R.52) with
the formula Na^+^[C~18~H~12~ClN~2~O~6~S]^-^\\cdotH~2~O\\cdotC~2~H~6~OS. The
compound was obtained by in-house synthesis. The crystals have triclinic
symmetry at 173 K. The crystal structure is built up by Na---O chains, which
arrange the anions in polar/non-polar double layers.
;
_chemical_name_systematic
;\
Monosodium
2-[2-(3-carboxy-2-oxo-1,2-dihydronaphthalen-1-ylidene)hydrazin-1-yl]-\
5-chloro-4-methylbenzenesulfonate
dimethyl sulfoxide monosolvate monohydrate
;
_chemical_name_common     'P.R.52 monosodium DMSO-monosolvate monohydrate'
_chemical_formula_moiety     'Na +, C18 H12 Cl N2 O6 S -, C2 H6 O S, H2 O'
_chemical_formula_sum     'C20 H20 Cl N2 Na O8 S2'
_chemical_formula_weight     538.94
_chemical_melting_point     .
_space_group_crystal_system     triclinic
_space_group_name_H-M_alt     'P -1'
_space_group_name_Hall     '-P 1'
loop_
    _space_group_symop_operation_xyz
    'x, y, z'
    '-x, -y, -z'
_cell_length_a     5.7347(4)
_cell_length_b     10.9336(8)
_cell_length_c     18.4692(12)
_cell_angle_alpha     104.844(5)
_cell_angle_beta     97.478(5)
_cell_angle_gamma     95.404(6)
_cell_volume     1100.00(14)
_cell_formula_units_Z     2
_cell_measurement_reflns_used     12767
_cell_measurement_theta_min     3.4
_cell_measurement_theta_max     27.4
_cell_measurement_temperature     173(2)
_exptl_crystal_description     needle
_exptl_crystal_colour     red
_exptl_crystal_size_max     0.230
_exptl_crystal_size_mid     0.090
_exptl_crystal_size_min     0.020
_exptl_crystal_density_diffrn     1.627
_exptl_crystal_density_meas     ?
_exptl_crystal_density_method     ?
_exptl_crystal_F_000     556
_exptl_absorpt_coefficient_mu     0.436
_exptl_absorpt_correction_type     multi-scan
_exptl_absorpt_process_details
;
(X-Area; Stoe & Cie, 2001)
;
_exptl_absorpt_correction_T_min     0.445
_exptl_absorpt_correction_T_max     1.000
_diffrn_ambient_temperature     173(2)
_diffrn_source     'Genix 3D I\mS microfocus X-ray source'
_diffrn_radiation_type     MoK\a
_diffrn_radiation_wavelength     0.71073
_diffrn_measurement_device_type     'STOE IPDS II two-circle'
_diffrn_measurement_method     \w
_diffrn_detector_area_resol_mean     ?
_diffrn_reflns_number     14981
_diffrn_reflns_av_R_equivalents     0.0490
_diffrn_reflns_av_unetI/netI     0.0563
_diffrn_reflns_theta_min     3.402
_diffrn_reflns_theta_max     25.025
_diffrn_reflns_theta_full     25.000
_diffrn_measured_fraction_theta_max     0.998
_diffrn_measured_fraction_theta_full     0.998
_diffrn_reflns_limit_h_min     -6
_diffrn_reflns_limit_h_max     6
_diffrn_reflns_limit_k_min     -12
_diffrn_reflns_limit_k_max     12
_diffrn_reflns_limit_l_min     -21
_diffrn_reflns_limit_l_max     21
_refine_special_details     ?
_reflns_number_total     3864
_reflns_number_gt     2992
_reflns_threshold_expression     'I > 2\s(I)'
_refine_ls_structure_factor_coef     Fsqd
_refine_ls_matrix_type     full
_refine_ls_R_factor_all     0.0737
_refine_ls_R_factor_gt     0.0499
_refine_ls_wR_factor_gt     0.0911
_refine_ls_wR_factor_ref     0.0976
_refine_ls_goodness_of_fit_ref     1.078
_refine_ls_restrained_S_all     1.078
_refine_ls_number_reflns     3864
_refine_ls_number_parameters     324
_refine_ls_number_restraints     0
_refine_ls_hydrogen_treatment     mixed
_refine_ls_weighting_scheme     calc
_refine_ls_weighting_details
              'w=1/[\s^2^(Fo^2^)+(0.0429P)^2^+0.0815P] where P=(Fo^2^+2Fc^2^)/3'
_atom_sites_solution_hydrogens     mixed
_atom_sites_solution_primary     ?
_atom_sites_solution_secondary     ?
_refine_ls_shift/su_max     0.000
_refine_ls_shift/su_mean     0.000
_refine_diff_density_max     0.273
_refine_diff_density_min     -0.332
_refine_ls_extinction_method     none
_refine_ls_extinction_coef     .
loop_
    _atom_type_symbol
    _atom_type_description
    _atom_type_scat_dispersion_real
    _atom_type_scat_dispersion_imag
    _atom_type_scat_source
    'C' 'C' 0.0033 0.0016
                         'International Tables Vol C Tables 4.2.6.8 and 6.1.1.4'
    'H' 'H' 0.0000 0.0000
                         'International Tables Vol C Tables 4.2.6.8 and 6.1.1.4'
    'Cl' 'Cl' 0.1484 0.1585
                         'International Tables Vol C Tables 4.2.6.8 and 6.1.1.4'
    'N' 'N' 0.0061 0.0033
                         'International Tables Vol C Tables 4.2.6.8 and 6.1.1.4'
    'O' 'O' 0.0106 0.0060
                         'International Tables Vol C Tables 4.2.6.8 and 6.1.1.4'
    'S' 'S' 0.1246 0.1234
                         'International Tables Vol C Tables 4.2.6.8 and 6.1.1.4'
    'Na' 'Na' 0.0362 0.0249
                         'International Tables Vol C Tables 4.2.6.8 and 6.1.1.4'
_computing_data_collection
;
X-Area (Stoe & Cie, 2001)
;
_computing_cell_refinement
;
X-Area (Stoe & Cie, 2001)
;
_computing_data_reduction
;
X-Area (Stoe & Cie, 2001)
;
_computing_structure_solution
;
ShelXT (Sheldrick, 2015a)
;
_computing_structure_refinement
;
ShelXL (Sheldrick, 2015b)
;
_computing_molecular_graphics
;
XP (Sheldrick, 2015b) and Mercury (Macrae <i>et al.</i>, 2020)
;
_computing_publication_material
;
publCif (Westrip, 2010)
;
loop_
    _atom_site_type_symbol
    _atom_site_label
    _atom_site_fract_x
    _atom_site_fract_y
    _atom_site_fract_z
    _atom_site_U_iso_or_equiv
    _atom_site_adp_type
    _atom_site_calc_flag
    _atom_site_occupancy
    _atom_site_disorder_assembly
    _atom_site_disorder_group
    Cl Cl1 1.33825(14) 0.84822(8) 0.39943(5) 0.0267(2) Uani d 1 . .
    S S1 0.52780(13) 0.72725(7) 0.20025(4) 0.01767(18) Uani d 1 . .
    N N1 0.4274(5) 0.5113(2) 0.28158(16) 0.0202(6) Uani d 1 . .
    H H1 0.327(7) 0.519(3) 0.248(2) 0.030(10) Uiso d 1 . .
    N N2 0.3632(4) 0.4232(2) 0.31510(14) 0.0190(6) Uani d 1 . .
    O O1 0.5585(4) 0.8648(2) 0.21703(13) 0.0255(5) Uani d 1 . .
    O O2 0.2857(4) 0.6713(2) 0.19634(12) 0.0233(5) Uani d 1 . .
    O O3 0.6302(4) 0.6669(2) 0.13374(12) 0.0233(5) Uani d 1 . .
    O O4 0.0393(4) 0.4384(2) 0.19077(13) 0.0304(6) Uani d 1 . .
    O O5 -0.3920(4) 0.3586(2) 0.10391(13) 0.0289(5) Uani d 1 . .
    O O6 -0.6211(4) 0.2111(2) 0.13512(14) 0.0318(6) Uani d 1 . .
    H H6 -0.722(8) 0.211(4) 0.092(3) 0.053(13) Uiso d 1 . .
    C C1 0.6441(5) 0.5895(3) 0.30879(17) 0.0182(6) Uani d 1 . .
    C C2 0.7033(5) 0.6915(3) 0.27795(17) 0.0176(6) Uani d 1 . .
    C C3 0.9189(5) 0.7691(3) 0.30758(17) 0.0195(7) Uani d 1 . .
    H H3 0.961076 0.838914 0.287912 0.023 Uiso calc 1 . .
    C C4 1.0722(5) 0.7460(3) 0.36520(18) 0.0192(7) Uani d 1 . .
    C C5 1.0206(5) 0.6441(3) 0.39538(17) 0.0197(7) Uani d 1 . .
    C C6 0.8039(5) 0.5675(3) 0.36633(17) 0.0198(7) Uani d 1 . .
    H H6A 0.763355 0.497883 0.386333 0.024 Uiso calc 1 . .
    C C7 1.1910(6) 0.6171(3) 0.45670(19) 0.0250(7) Uani d 1 . .
    H H7A 1.190008 0.680328 0.505018 0.038 Uiso calc 1 . .
    H H7B 1.351237 0.621942 0.443631 0.038 Uiso calc 1 . .
    H H7C 1.142866 0.531421 0.461406 0.038 Uiso calc 1 . .
    C C11 0.1537(5) 0.3519(3) 0.29167(17) 0.0189(6) Uani d 1 . .
    C C12 -0.0153(6) 0.3617(3) 0.22721(18) 0.0220(7) Uani d 1 . .
    C C13 -0.2443(5) 0.2803(3) 0.20857(18) 0.0200(7) Uani d 1 . .
    C C14 -0.2928(6) 0.1985(3) 0.25062(18) 0.0206(7) Uani d 1 . .
    H H14 -0.441828 0.145890 0.237181 0.025 Uiso calc 1 . .
    C C15 -0.1318(6) 0.1870(3) 0.31425(17) 0.0198(7) Uani d 1 . .
    C C16 -0.1975(6) 0.1025(3) 0.35634(18) 0.0232(7) Uani d 1 . .
    H H16 -0.349077 0.052284 0.342594 0.028 Uiso calc 1 . .
    C C17 -0.0435(6) 0.0924(3) 0.41705(19) 0.0277(8) Uani d 1 . .
    H H17 -0.088209 0.034856 0.445145 0.033 Uiso calc 1 . .
    C C18 0.1790(6) 0.1664(3) 0.4379(2) 0.0289(8) Uani d 1 . .
    H H18 0.284455 0.158951 0.480198 0.035 Uiso calc 1 . .
    C C19 0.2474(6) 0.2504(3) 0.39741(19) 0.0259(7) Uani d 1 . .
    H H19 0.399428 0.300111 0.411918 0.031 Uiso calc 1 . .
    C C20 0.0923(5) 0.2620(3) 0.33504(18) 0.0201(7) Uani d 1 . .
    C C21 -0.4220(5) 0.2885(3) 0.14433(18) 0.0204(7) Uani d 1 . .
    Na Na1 -0.0772(2) 0.53586(12) 0.09912(7) 0.0231(3) Uani d 1 . .
    S S2 -1.06094(15) 0.18210(8) -0.06033(5) 0.0275(2) Uani d 1 . .
    O O1S -0.8734(5) 0.1866(3) 0.00506(17) 0.0598(9) Uani d 1 . .
    C C1S -1.0132(7) 0.0551(4) -0.1364(2) 0.0370(9) Uani d 1 . .
    H H1S1 -1.131988 0.047817 -0.181088 0.055 Uiso calc 1 . .
    H H1S2 -0.854081 0.072376 -0.148510 0.055 Uiso calc 1 . .
    H H1S3 -1.027239 -0.024884 -0.121697 0.055 Uiso calc 1 . .
    C C2S -1.3286(7) 0.1091(4) -0.0416(2) 0.0360(9) Uani d 1 . .
    H H2S1 -1.457635 0.103949 -0.083129 0.054 Uiso calc 1 . .
    H H2S2 -1.308418 0.022976 -0.037569 0.054 Uiso calc 1 . .
    H H2S3 -1.367318 0.160165 0.006106 0.054 Uiso calc 1 . .
    O O1W 0.2484(4) 0.4817(3) 0.02986(13) 0.0235(5) Uani d 1 . .
    H H1WA 0.288(8) 0.415(5) 0.034(3) 0.056(15) Uiso d 1 . .
    H H1WB 0.359(9) 0.536(5) 0.058(3) 0.065(16) Uiso d 1 . .
loop_
    _atom_site_aniso_label
    _atom_site_aniso_U_11
    _atom_site_aniso_U_22
    _atom_site_aniso_U_33
    _atom_site_aniso_U_12
    _atom_site_aniso_U_13
    _atom_site_aniso_U_23
    Cl1 0.0170(4) 0.0301(4) 0.0295(5) -0.0030(3) -0.0035(3) 0.0075(3)
    S1 0.0161(4) 0.0210(4) 0.0164(4) 0.0031(3) 0.0008(3) 0.0066(3)
    N1 0.0148(13) 0.0246(14) 0.0211(15) -0.0007(11) -0.0017(12) 0.0093(11)
    N2 0.0185(14) 0.0214(13) 0.0176(14) 0.0037(11) 0.0022(11) 0.0062(11)
    O1 0.0285(13) 0.0213(11) 0.0253(13) 0.0036(9) -0.0013(10) 0.0067(9)
    O2 0.0157(11) 0.0332(12) 0.0229(12) 0.0025(9) 0.0006(9) 0.0123(10)
    O3 0.0200(11) 0.0314(12) 0.0184(12) 0.0077(9) 0.0034(9) 0.0052(9)
    O4 0.0238(12) 0.0412(14) 0.0280(13) -0.0070(10) -0.0064(10) 0.0218(11)
    O5 0.0265(13) 0.0308(12) 0.0299(14) -0.0025(10) -0.0044(10) 0.0159(11)
    O6 0.0218(13) 0.0412(14) 0.0291(14) -0.0110(11) -0.0098(11) 0.0162(11)
    C1 0.0155(15) 0.0198(15) 0.0182(16) 0.0020(12) 0.0033(12) 0.0029(12)
    C2 0.0182(15) 0.0204(15) 0.0151(16) 0.0044(12) 0.0030(12) 0.0058(12)
    C3 0.0182(16) 0.0214(16) 0.0183(16) 0.0019(13) 0.0039(13) 0.0042(12)
    C4 0.0111(15) 0.0246(16) 0.0196(17) 0.0013(12) 0.0021(12) 0.0024(13)
    C5 0.0189(16) 0.0232(16) 0.0170(17) 0.0061(13) 0.0027(13) 0.0043(13)
    C6 0.0177(16) 0.0221(15) 0.0186(17) 0.0001(12) 0.0006(13) 0.0055(13)
    C7 0.0213(17) 0.0307(17) 0.0221(18) 0.0036(14) -0.0033(14) 0.0087(14)
    C11 0.0159(16) 0.0232(15) 0.0161(16) 0.0010(12) 0.0016(12) 0.0038(12)
    C12 0.0231(17) 0.0230(16) 0.0204(17) 0.0039(13) 0.0017(13) 0.0072(13)
    C13 0.0192(16) 0.0214(15) 0.0190(17) 0.0030(12) 0.0020(13) 0.0053(13)
    C14 0.0187(16) 0.0185(15) 0.0213(17) -0.0008(12) 0.0024(13) 0.0012(13)
    C15 0.0239(16) 0.0181(15) 0.0161(16) 0.0031(12) 0.0019(13) 0.0031(12)
    C16 0.0259(17) 0.0212(16) 0.0219(18) 0.0018(13) 0.0021(14) 0.0062(13)
    C17 0.0328(19) 0.0266(17) 0.0269(19) 0.0037(15) 0.0038(15) 0.0140(14)
    C18 0.034(2) 0.0289(18) 0.0237(19) 0.0048(15) -0.0024(15) 0.0103(14)
    C19 0.0214(17) 0.0296(17) 0.0257(18) 0.0018(14) -0.0024(14) 0.0095(14)
    C20 0.0222(16) 0.0198(15) 0.0188(17) 0.0057(13) 0.0036(13) 0.0051(12)
    C21 0.0196(16) 0.0198(15) 0.0180(17) -0.0020(13) -0.0003(13) 0.0016(13)
    Na1 0.0209(6) 0.0316(7) 0.0194(7) 0.0071(5) 0.0034(5) 0.0104(5)
    S2 0.0263(5) 0.0274(4) 0.0254(5) -0.0001(3) -0.0056(4) 0.0073(4)
    O1S 0.0366(16) 0.098(3) 0.0368(17) -0.0043(16) -0.0163(13) 0.0204(17)
    C1S 0.030(2) 0.038(2) 0.039(2) -0.0021(16) 0.0134(17) 0.0039(17)
    C2S 0.033(2) 0.046(2) 0.029(2) 0.0064(17) 0.0096(17) 0.0072(17)
    O1W 0.0214(12) 0.0267(13) 0.0211(13) 0.0055(11) 0.0001(10) 0.0051(10)
_geom_special_details
;
 All esds (except the esd in the dihedral angle between two l.s. planes)
 are estimated using the full covariance matrix.  The cell esds are taken
 into account individually in the estimation of esds in distances, angles
 and torsion angles; correlations between esds in cell parameters are only
 used when they are defined by crystal symmetry.  An approximate (isotropic)
 treatment of cell esds is used for estimating esds involving l.s. planes.
;
loop_
    _geom_bond_atom_site_label_1
    _geom_bond_atom_site_label_2
    _geom_bond_site_symmetry_2
    _geom_bond_distance
    _geom_bond_publ_flag
    Cl1 C4 . 1.744(3) ?
    S1 O1 . 1.445(2) ?
    S1 O2 . 1.449(2) ?
    S1 O3 . 1.461(2) ?
    S1 C2 . 1.792(3) ?
    N1 N2 . 1.321(4) ?
    N1 C1 . 1.395(4) ?
    N1 H1 . 0.82(4) ?
    N2 C11 . 1.324(4) ?
    O2 Na1 . 2.614(3) ?
    O3 Na1 1_655 2.353(2) ?
    O4 C12 . 1.244(4) ?
    O4 Na1 . 2.283(2) ?
    O5 C21 . 1.215(4) ?
    O5 Na1 . 2.548(3) ?
    O6 C21 . 1.320(4) ?
    O6 H6 . 0.92(5) ?
    C1 C6 . 1.395(4) ?
    C1 C2 . 1.410(4) ?
    C2 C3 . 1.392(4) ?
    C3 C4 . 1.380(4) ?
    C3 H3 . 0.9500 ?
    C4 C5 . 1.393(4) ?
    C5 C6 . 1.390(4) ?
    C5 C7 . 1.504(4) ?
    C6 H6A . 0.9500 ?
    C7 H7A . 0.9800 ?
    C7 H7B . 0.9800 ?
    C7 H7C . 0.9800 ?
    C11 C20 . 1.464(4) ?
    C11 C12 . 1.467(4) ?
    C12 C13 . 1.463(5) ?
    C13 C14 . 1.358(4) ?
    C13 C21 . 1.487(4) ?
    C14 C15 . 1.437(4) ?
    C14 H14 . 0.9500 ?
    C15 C16 . 1.407(4) ?
    C15 C20 . 1.408(5) ?
    C16 C17 . 1.369(5) ?
    C16 H16 . 0.9500 ?
    C17 C18 . 1.396(5) ?
    C17 H17 . 0.9500 ?
    C18 C19 . 1.384(5) ?
    C18 H18 . 0.9500 ?
    C19 C20 . 1.402(4) ?
    C19 H19 . 0.9500 ?
    Na1 O1W 2_565 2.408(3) ?
    Na1 O1W . 2.432(3) ?
    Na1 S2 2_465 3.3866(15) ?
    Na1 Na1 2_565 3.782(2) ?
    S2 O1S . 1.496(3) ?
    S2 C1S . 1.774(4) ?
    S2 C2S . 1.778(4) ?
    C1S H1S1 . 0.9800 ?
    C1S H1S2 . 0.9800 ?
    C1S H1S3 . 0.9800 ?
    C2S H2S1 . 0.9800 ?
    C2S H2S2 . 0.9800 ?
    C2S H2S3 . 0.9800 ?
    O1W H1WA . 0.80(5) ?
    O1W H1WB . 0.84(6) ?
loop_
    _geom_angle_atom_site_label_1
    _geom_angle_atom_site_label_2
    _geom_angle_atom_site_label_3
    _geom_angle_site_symmetry_1
    _geom_angle_site_symmetry_3
    _geom_angle
    _geom_angle_publ_flag
    O1 S1 O2 . . 113.86(13) ?
    O1 S1 O3 . . 112.63(13) ?
    O2 S1 O3 . . 112.10(13) ?
    O1 S1 C2 . . 105.64(13) ?
    O2 S1 C2 . . 107.23(13) ?
    O3 S1 C2 . . 104.56(13) ?
    N2 N1 C1 . . 119.8(3) ?
    N2 N1 H1 . . 115(3) ?
    C1 N1 H1 . . 125(3) ?
    N1 N2 C11 . . 120.3(3) ?
    S1 O2 Na1 . . 141.39(13) ?
    S1 O3 Na1 . 1_655 140.63(13) ?
    C12 O4 Na1 . . 147.7(2) ?
    C21 O5 Na1 . . 137.0(2) ?
    C21 O6 H6 . . 112(3) ?
    N1 C1 C6 . . 120.5(3) ?
    N1 C1 C2 . . 120.0(3) ?
    C6 C1 C2 . . 119.5(3) ?
    C3 C2 C1 . . 118.4(3) ?
    C3 C2 S1 . . 116.2(2) ?
    C1 C2 S1 . . 125.3(2) ?
    C4 C3 C2 . . 120.8(3) ?
    C4 C3 H3 . . 119.6 ?
    C2 C3 H3 . . 119.6 ?
    C3 C4 C5 . . 121.9(3) ?
    C3 C4 Cl1 . . 118.0(2) ?
    C5 C4 Cl1 . . 120.1(2) ?
    C6 C5 C4 . . 117.2(3) ?
    C6 C5 C7 . . 121.1(3) ?
    C4 C5 C7 . . 121.8(3) ?
    C5 C6 C1 . . 122.2(3) ?
    C5 C6 H6A . . 118.9 ?
    C1 C6 H6A . . 118.9 ?
    C5 C7 H7A . . 109.5 ?
    C5 C7 H7B . . 109.5 ?
    H7A C7 H7B . . 109.5 ?
    C5 C7 H7C . . 109.5 ?
    H7A C7 H7C . . 109.5 ?
    H7B C7 H7C . . 109.5 ?
    N2 C11 C20 . . 116.4(3) ?
    N2 C11 C12 . . 123.4(3) ?
    C20 C11 C12 . . 120.2(3) ?
    O4 C12 C13 . . 122.4(3) ?
    O4 C12 C11 . . 119.5(3) ?
    C13 C12 C11 . . 118.1(3) ?
    C14 C13 C12 . . 119.5(3) ?
    C14 C13 C21 . . 120.7(3) ?
    C12 C13 C21 . . 119.8(3) ?
    C13 C14 C15 . . 123.9(3) ?
    C13 C14 H14 . . 118.1 ?
    C15 C14 H14 . . 118.1 ?
    C16 C15 C20 . . 119.9(3) ?
    C16 C15 C14 . . 120.5(3) ?
    C20 C15 C14 . . 119.6(3) ?
    C17 C16 C15 . . 120.1(3) ?
    C17 C16 H16 . . 119.9 ?
    C15 C16 H16 . . 119.9 ?
    C16 C17 C18 . . 120.3(3) ?
    C16 C17 H17 . . 119.9 ?
    C18 C17 H17 . . 119.9 ?
    C19 C18 C17 . . 120.7(3) ?
    C19 C18 H18 . . 119.7 ?
    C17 C18 H18 . . 119.7 ?
    C18 C19 C20 . . 119.9(3) ?
    C18 C19 H19 . . 120.0 ?
    C20 C19 H19 . . 120.0 ?
    C19 C20 C15 . . 119.1(3) ?
    C19 C20 C11 . . 122.1(3) ?
    C15 C20 C11 . . 118.8(3) ?
    O5 C21 O6 . . 122.3(3) ?
    O5 C21 C13 . . 124.8(3) ?
    O6 C21 C13 . . 112.9(3) ?
    O4 Na1 O3 . 1_455 111.35(10) ?
    O4 Na1 O1W . 2_565 149.04(11) ?
    O3 Na1 O1W 1_455 2_565 85.77(8) ?
    O4 Na1 O1W . . 94.69(9) ?
    O3 Na1 O1W 1_455 . 151.14(10) ?
    O1W Na1 O1W 2_565 . 77.20(9) ?
    O4 Na1 O5 . . 67.73(8) ?
    O3 Na1 O5 1_455 . 83.28(8) ?
    O1W Na1 O5 2_565 . 90.04(9) ?
    O1W Na1 O5 . . 119.38(10) ?
    O4 Na1 O2 . . 68.36(8) ?
    O3 Na1 O2 1_455 . 98.90(8) ?
    O1W Na1 O2 2_565 . 136.49(9) ?
    O1W Na1 O2 . . 78.79(9) ?
    O5 Na1 O2 . . 133.44(8) ?
    O4 Na1 S2 . 2_465 137.82(8) ?
    O3 Na1 S2 1_455 2_465 71.38(6) ?
    O1W Na1 S2 2_565 2_465 71.14(7) ?
    O1W Na1 S2 . 2_465 81.06(7) ?
    O5 Na1 S2 . 2_465 149.09(7) ?
    O2 Na1 S2 . 2_465 69.67(6) ?
    O4 Na1 Na1 . 2_565 126.76(9) ?
    O3 Na1 Na1 1_455 2_565 121.08(8) ?
    O1W Na1 Na1 2_565 2_565 38.83(6) ?
    O1W Na1 Na1 . 2_565 38.37(6) ?
    O5 Na1 Na1 . 2_565 108.42(8) ?
    O2 Na1 Na1 . 2_565 109.67(7) ?
    S2 Na1 Na1 2_465 2_565 72.20(4) ?
    O1S S2 C1S . . 105.97(19) ?
    O1S S2 C2S . . 106.36(19) ?
    C1S S2 C2S . . 97.93(17) ?
    O1S S2 Na1 . 2_465 103.09(14) ?
    C1S S2 Na1 . 2_465 109.51(13) ?
    C2S S2 Na1 . 2_465 131.85(13) ?
    S2 C1S H1S1 . . 109.5 ?
    S2 C1S H1S2 . . 109.5 ?
    H1S1 C1S H1S2 . . 109.5 ?
    S2 C1S H1S3 . . 109.5 ?
    H1S1 C1S H1S3 . . 109.5 ?
    H1S2 C1S H1S3 . . 109.5 ?
    S2 C2S H2S1 . . 109.5 ?
    S2 C2S H2S2 . . 109.5 ?
    H2S1 C2S H2S2 . . 109.5 ?
    S2 C2S H2S3 . . 109.5 ?
    H2S1 C2S H2S3 . . 109.5 ?
    H2S2 C2S H2S3 . . 109.5 ?
    Na1 O1W Na1 2_565 . 102.80(9) ?
    Na1 O1W H1WA 2_565 . 111(3) ?
    Na1 O1W H1WA . . 111(3) ?
    Na1 O1W H1WB 2_565 . 128(4) ?
    Na1 O1W H1WB . . 100(3) ?
    H1WA O1W H1WB . . 103(5) ?
loop_
    _geom_torsion_atom_site_label_1
    _geom_torsion_atom_site_label_2
    _geom_torsion_atom_site_label_3
    _geom_torsion_atom_site_label_4
    _geom_torsion_site_symmetry_1
    _geom_torsion_site_symmetry_2
    _geom_torsion_site_symmetry_3
    _geom_torsion_site_symmetry_4
    _geom_torsion
    _geom_torsion_publ_flag
    C1 N1 N2 C11 . . . . 177.3(3) ?
    O1 S1 O2 Na1 . . . . 109.0(2) ?
    O3 S1 O2 Na1 . . . . -20.3(2) ?
    C2 S1 O2 Na1 . . . . -134.49(19) ?
    O1 S1 O3 Na1 . . . 1_655 118.6(2) ?
    O2 S1 O3 Na1 . . . 1_655 -111.4(2) ?
    C2 S1 O3 Na1 . . . 1_655 4.4(2) ?
    N2 N1 C1 C6 . . . . 6.2(4) ?
    N2 N1 C1 C2 . . . . -173.9(3) ?
    N1 C1 C2 C3 . . . . 178.7(3) ?
    C6 C1 C2 C3 . . . . -1.5(4) ?
    N1 C1 C2 S1 . . . . -3.8(4) ?
    C6 C1 C2 S1 . . . . 176.0(2) ?
    O1 S1 C2 C3 . . . . -37.7(3) ?
    O2 S1 C2 C3 . . . . -159.4(2) ?
    O3 S1 C2 C3 . . . . 81.4(2) ?
    O1 S1 C2 C1 . . . . 144.8(3) ?
    O2 S1 C2 C1 . . . . 23.0(3) ?
    O3 S1 C2 C1 . . . . -96.2(3) ?
    C1 C2 C3 C4 . . . . 0.7(4) ?
    S1 C2 C3 C4 . . . . -177.0(2) ?
    C2 C3 C4 C5 . . . . 0.9(5) ?
    C2 C3 C4 Cl1 . . . . -179.8(2) ?
    C3 C4 C5 C6 . . . . -1.6(4) ?
    Cl1 C4 C5 C6 . . . . 179.1(2) ?
    C3 C4 C5 C7 . . . . 178.3(3) ?
    Cl1 C4 C5 C7 . . . . -1.0(4) ?
    C4 C5 C6 C1 . . . . 0.8(4) ?
    C7 C5 C6 C1 . . . . -179.1(3) ?
    N1 C1 C6 C5 . . . . -179.4(3) ?
    C2 C1 C6 C5 . . . . 0.8(4) ?
    N1 N2 C11 C20 . . . . -176.5(3) ?
    N1 N2 C11 C12 . . . . 2.0(4) ?
    Na1 O4 C12 C13 . . . . 7.6(6) ?
    Na1 O4 C12 C11 . . . . -172.1(3) ?
    N2 C11 C12 O4 . . . . 1.6(5) ?
    C20 C11 C12 O4 . . . . -179.9(3) ?
    N2 C11 C12 C13 . . . . -178.0(3) ?
    C20 C11 C12 C13 . . . . 0.4(4) ?
    O4 C12 C13 C14 . . . . 179.9(3) ?
    C11 C12 C13 C14 . . . . -0.4(4) ?
    O4 C12 C13 C21 . . . . -0.5(5) ?
    C11 C12 C13 C21 . . . . 179.2(3) ?
    C12 C13 C14 C15 . . . . 0.7(5) ?
    C21 C13 C14 C15 . . . . -178.9(3) ?
    C13 C14 C15 C16 . . . . 178.2(3) ?
    C13 C14 C15 C20 . . . . -1.0(5) ?
    C20 C15 C16 C17 . . . . -0.5(5) ?
    C14 C15 C16 C17 . . . . -179.7(3) ?
    C15 C16 C17 C18 . . . . 0.4(5) ?
    C16 C17 C18 C19 . . . . -0.2(5) ?
    C17 C18 C19 C20 . . . . 0.2(5) ?
    C18 C19 C20 C15 . . . . -0.3(5) ?
    C18 C19 C20 C11 . . . . 178.3(3) ?
    C16 C15 C20 C19 . . . . 0.5(4) ?
    C14 C15 C20 C19 . . . . 179.7(3) ?
    C16 C15 C20 C11 . . . . -178.2(3) ?
    C14 C15 C20 C11 . . . . 1.0(4) ?
    N2 C11 C20 C19 . . . . -0.8(4) ?
    C12 C11 C20 C19 . . . . -179.4(3) ?
    N2 C11 C20 C15 . . . . 177.8(3) ?
    C12 C11 C20 C15 . . . . -0.7(4) ?
    Na1 O5 C21 O6 . . . . 173.8(2) ?
    Na1 O5 C21 C13 . . . . -5.9(5) ?
    C14 C13 C21 O5 . . . . -179.7(3) ?
    C12 C13 C21 O5 . . . . 0.8(5) ?
    C14 C13 C21 O6 . . . . 0.6(4) ?
    C12 C13 C21 O6 . . . . -178.9(3) ?
loop_
    _geom_hbond_atom_site_label_D
    _geom_hbond_atom_site_label_H
    _geom_hbond_atom_site_label_A
    _geom_hbond_site_symmetry_A
    _geom_hbond_distance_DH
    _geom_hbond_distance_HA
    _geom_hbond_distance_DA
    _geom_hbond_angle_DHA
    _geom_hbond_publ_flag
    N1 H1 O2 . 0.82(4) 2.14(4) 2.747(3) 131(3) yes
    N1 H1 O4 . 0.82(4) 1.84(4) 2.532(4) 141(4) yes
    O6 H6 O1S . 0.92(5) 1.67(5) 2.575(4) 168(4) yes
    O1W H1WA O5 1_655 0.80(5) 2.33(5) 2.944(3) 134(4) yes
    O1W H1WA O1S 1_655 0.80(5) 2.48(5) 3.138(5) 140(4) yes
    O1W H1WB O3 . 0.84(6) 2.11(6) 2.942(3) 176(5) yes
_shelx_space_group_comment
;
The symmetry employed for this shelxl refinement is uniquely defined
by the following loop, which should always be used as a source of
symmetry information in preference to the above space-group names.
They are only intended as comments.
;
_shelx_estimated_absorpt_T_min     0.906
_shelx_estimated_absorpt_T_max     0.991
_shelx_hkl_file
;
  -6   7   5    8.49    5.16   0
  -6   8   3    3.15    5.36   0
  -5  -2  14    3.74    6.62   0
  -5   5   7   10.79    5.01   0
  -4  -9  14    6.44    5.14   0
  -4  -5  14   28.10    5.32   0
  -4  10  -6   10.79    4.29   0
  -4  11 -11    1.54    4.21   0
  -4  11 -10   62.19    4.77   0
  -3 -10  12    4.28    4.21   0
  -3  -4  12   14.03    4.55   0
  -3  -2  11   10.84    5.26   0
  -3   8  -3    1.56    3.72   0
  -3   9  -6    1.04    3.75   0
  -3  10 -10   25.53    3.95   0
  -2 -13   7    3.08    4.24   0
  -2 -12   8   15.77    4.31   0
  -2 -11   9   13.21    4.24   0
  -2  -9  10   19.63    3.92   0
  -2   2   5    3.94    5.99   0
  -2   7  -4    7.83    3.76   0
  -2   8  -7    5.82    3.54   0
  -2   9 -12    4.27    3.62   0
  -1 -13   3    5.80    3.75   0
  -1 -11   6   21.94    4.58   0
  -1   1   3 2642.53   45.36   0
   0 -12  -1   79.47    5.25   0
   0 -11   1   45.83    4.52   0
   0 -10   2   24.82    3.81   0
   0  -9   3   -3.10    3.53   0
   0   5 -21   17.91    5.31   0
   1 -10  -8   29.61    4.45   0
   1 -10  -7   18.57    4.22   0
   1  -9  -4   11.66    4.54   0
   1  -8  -3   12.67    4.08   0
   1  -6  -2    3.89    4.51   0
   1  -3  -3  238.36    9.61   0
   1   2 -13    7.72    4.57   0
  -6  -2  15    0.77    9.55   0
  -6   5   8   -1.35    5.35   0
  -5  -4  15   13.76    5.69   0
  -5   9  -1    0.69    3.85   0
  -5  10  -4    3.89    4.50   0
  -4 -10  14    9.25    4.52   0
  -4   9  -3   59.52    4.55   0
  -3  10 -12   41.49    4.16   0
  -3  10 -11   91.36    4.82   0
  -2 -10  10    8.51    4.47   0
  -2   9 -14   89.78    4.79   0
  -2   9 -13   -4.06    3.90   0
  -1   7 -22   10.46    5.55   0
  -1   7 -11  503.34    7.87   0
   0 -12   0    0.86    4.32   0
   0  -7   4   44.88    4.49   0
   0  -6   4   33.84    4.22   0
   0  -2   2    3.93    5.74   0
   0   2  -3   26.91    6.36   0
   0   3  -5    6.89    4.98   0
   0   5 -20    4.67    5.01   0
   0   5 -12   97.38    5.23   0
   1 -10  -6   12.13    3.90   0
   1 -10  -5    4.59    4.63   0
   1  -5  -2   -2.27    3.95   0
   1   1 -20    0.27    6.66   0
   1   2 -16    5.49    5.14   0
   1   2 -15   57.57    5.95   0
   1   2 -14    6.07    4.36   0
  -5   6   5    5.24    5.20   0
  -5   8   1   36.26    5.30   0
  -4   3   8   57.09    7.04   0
  -4   8  -1    8.73    4.76   0
  -4  10  -7    6.12    4.03   0
  -3 -11  12   16.59    4.47   0
  -3  -8  13    6.70    4.22   0
  -3   5   3    0.71    4.61   0
  -3   6   1   18.52    4.93   0
  -3   9  -7   -1.20    3.90   0
  -3  10 -14   78.87    5.02   0
  -3  10 -13    8.48    4.21   0
  -2 -12   9   -2.15    4.19   0
  -2 -11  10   15.90    4.61   0
  -2   4   2  568.21   10.61   0
  -2   5   0    4.09    4.74   0
  -2   6  -2   10.91    3.83   0
  -2   9 -19    1.35    4.49   0
  -2   9 -18   10.98    4.95   0
  -2   9 -17   21.02    4.74   0
  -2   9 -15   73.72    5.14   0
  -1 -12   6    7.08    4.08   0
  -1  -8   8   89.87    5.02   0
  -1  -6   8   91.89    5.84   0
  -1  -2   6   84.54    7.83   0
  -1   3   0  157.95    7.68   0
  -1   5  -4   23.19    4.20   0
  -1   7 -21   10.00    4.51   0
  -1   7 -12   18.79    4.17   0
   0 -12   1    4.36    4.25   0
   0 -11   2   -2.02    3.73   0
   0 -10   3   31.98    4.07   0
   0  -8   4   34.83    4.13   0
   0   4 -23    3.62    6.12   0
   0   4  -8   30.14    4.51   0
   0   5 -19   14.67    4.51   0
   0   5 -18  157.81    6.77   0
   1 -11  -9    5.55    4.34   0
   1 -11  -8    0.00    5.43   0
   1 -11  -7    1.99    5.80   0
   1 -10  -4   10.13    4.31   0
   1  -9  -3   40.75    4.31   0
   1  -8  -2  167.45    5.77   0
   1  -4  -2   13.42    4.69   0
   1  -1 -22    3.18    9.74   0
  -6   4   9    7.44    6.51   0
  -6   6   6   21.87    5.99   0
  -6   7   4   28.33    5.91   0
  -6   8   2    7.77    4.71   0
  -5  -7  16    0.27    6.09   0
  -5   4   8   14.45    6.23   0
  -5   7   3   -3.71    4.14   0
  -4  -8  15    8.87    5.62   0
  -4  -4  14   15.72    5.16   0
  -4  -2  13   72.55    9.24   0
  -4   5   5   15.96    4.51   0
  -4   7   1  229.58    7.04   0
  -4  10  -8    3.74    4.42   0
  -3 -10  13   14.72    4.59   0
  -3  -6  13    5.75    3.76   0
  -3   3   6   19.21    5.03   0
  -3   8  -4   15.59    4.34   0
  -3  10 -16   19.22    4.62   0
  -3  10 -15   18.69    4.66   0
  -2  -9  11    5.51    4.16   0
  -2  -8  11  127.88    5.25   0
  -2  -7  11   -2.14    4.07   0
  -2  -6  11   13.64    5.02   0
  -2  -2   9   31.02    5.61   0
  -2   8  -9   81.78    4.47   0
  -1 -13   5   15.04    4.59   0
  -1   4  -2   68.73    5.32   0
  -1   7 -20   67.54    5.43   0
  -1   7 -18   10.18    4.82   0
  -1   7 -14   69.03    5.59   0
   0 -13   0   27.51    4.97   0
   0 -11   3   -4.13    3.97   0
   0  -9   4   21.64    4.01   0
   0  -3   3 2037.99   21.16   0
   0   4 -22   11.22    5.94   0
   0   5 -17   -1.54    3.74   0
   0   5 -15   10.78    4.12   0
   1 -11  -6   59.94    5.17   0
   1 -11  -5   -2.30    5.02   0
   1 -10  -3   23.09    4.29   0
   1  -9  -2    6.19    3.94   0
   1  -7  -1   61.30    4.79   0
   1   0 -21    6.30    7.65   0
   1   0  -7   51.23   11.34   0
   1   1 -19   10.73    6.69   0
  -6   9  -1   48.97    5.27   0
  -5  -6  16    9.70    6.43   0
  -5  10  -6   15.70    5.01   0
  -4  -9  15    0.46    4.63   0
  -4  -7  15   45.25    5.04   0
  -4   6   3  252.59    6.96   0
  -4   9  -5   29.25    5.01   0
  -4  10  -9   41.20    4.71   0
  -3 -11  13    7.99    4.94   0
  -3  -5  13    2.46    4.60   0
  -3  -3  12    2.64    6.08   0
  -3   7  -2   17.42    5.14   0
  -3   8  -5  159.41    5.61   0
  -3   9  -9    5.77    3.93   0
  -2 -10  11    3.51    4.23   0
  -2   8 -10   61.07    4.65   0
  -1 -13   6   -4.61    3.89   0
  -1 -10   8   32.73    4.30   0
  -1   7 -17   11.93    4.29   0
  -1   7 -16    6.25    3.88   0
  -1   7 -15   45.54    4.65   0
   0 -13   1   28.32    4.87   0
   0  -8   5   13.98    4.09   0
   0  -7   5  322.85    7.07   0
   0   4  -9   20.31    4.31   0
   1 -11  -4    0.34    4.27   0
   1 -10  -2   16.02    5.06   0
   1  -9  -1    8.38    4.97   0
   1  -8  -1  163.91    5.74   0
   1   1 -10    1.72    5.73   0
  -5  -3  15    4.35    7.33   0
  -5   8   0    8.83    4.33   0
  -5   9  -3    8.84    4.36   0
  -5  10  -7   -2.43    4.73   0
  -4  -6  15   60.41    6.04   0
  -4   2   9  169.21   11.36   0
  -4   8  -2    9.47    4.13   0
  -4  10 -11   10.91    4.21   0
  -3   9 -10    9.14    4.03   0
  -2 -11  11    4.97    4.44   0
  -2  -5  11  229.31    7.63   0
  -2   1   6  216.94   16.35   0
  -2   6  -3    3.82    3.97   0
  -2   8 -12    9.30    3.80   0
  -1 -11   8    5.78    4.11   0
  -1  -9   9   11.87    5.31   0
  -1   6 -22    5.08    5.92   0
  -1   6  -9   32.92    4.39   0
   0 -13   2   -0.50    4.40   0
   0 -11   4   19.60    3.92   0
   0  -9   5    1.97    3.72   0
   0  -6   5    0.85    4.20   0
   0  -4   4  376.83    9.00   0
   0   3  -6  516.92   11.06   0
   1 -12  -6    6.23    4.83   0
   1 -11  -3   33.82    5.14   0
   1  -8   0  103.68    5.85   0
   1  -7   0  142.70    5.70   0
   1   1 -18   19.06    6.40   0
  -6   3  10   -1.63    6.55   0
  -6   5   7   65.41    6.48   0
  -6   8   1   16.53    5.06   0
  -5  -5  16    6.09    6.03   0
  -5   3   9    1.07    6.74   0
  -5   5   6   36.01    5.70   0
  -5   6   4   -4.16    5.26   0
  -5   7   2   10.84    4.47   0
  -5  10  -8    0.55    5.11   0
  -4  10 -13   -1.75    4.55   0
  -4  10 -12   -8.36    4.22   0
  -3 -10  14   12.81    4.97   0
  -3  -9  14    5.09    4.13   0
  -3  -8  14    3.67    4.01   0
  -3  -7  14    7.00    5.28   0
  -3   4   4   19.37    5.07   0
  -3   6   0   -0.23    3.88   0
  -3   9 -12   13.35    4.18   0
  -3   9 -11    0.99    4.04   0
  -2 -12  11   26.29    4.79   0
  -2  -9  12   11.19    4.15   0
  -2  -8  12   14.83    4.10   0
  -2  -3  10   27.72    5.32   0
  -2   3   3   72.59    6.95   0
  -2   5  -1   77.54    4.99   0
  -2   7  -7  166.94    5.62   0
  -2   8 -19    9.19    4.87   0
  -2   8 -18   58.24    5.16   0
  -2   8 -15   29.02    5.77   0
  -2   8 -14   46.73    4.88   0
  -2   8 -13   15.57    4.41   0
  -1 -13   7   44.62    5.07   0
  -1 -12   8   31.43    4.49   0
  -1 -10   9   42.32    4.57   0
  -1  -7   9   18.33    4.19   0
  -1   6 -21   66.55    6.65   0
  -1   6 -10   34.79    4.33   0
   0 -10   5   11.46    3.77   0
   0   3 -23    9.97    6.43   0
   0   4 -20   56.21    5.25   0
   0   4 -10   70.74    5.11   0
   1 -12  -5   46.75    5.29   0
   1 -12  -4    5.03    4.58   0
   1 -11  -2   36.21    4.96   0
   1 -10  -1   16.74    4.26   0
   1  -9   0   19.97    4.41   0
   1  -6   0   19.41    4.43   0
   1  -4  -1  146.61    6.96   0
   1  -3  -2  417.96   11.43   0
   1   1 -11   39.60    6.69   0
  -6   6   5   28.76    6.04   0
  -6   7   3   23.20    4.97   0
  -5   8  -1   -2.97    4.12   0
  -5  10  -9    9.72    4.92   0
  -4  -5  15   10.68    5.64   0
  -4   4   6    4.85    4.65   0
  -4   8  -3   26.69    4.25   0
  -4   9  -7    4.39    4.23   0
  -3 -11  14   20.88    5.04   0
  -3   2   7   32.70    7.47   0
  -3   5   2  106.42    5.47   0
  -3   7  -3   14.87    4.22   0
  -3   9 -17   36.27    5.38   0
  -3   9 -16   11.39    4.51   0
  -3   9 -15   30.99    4.61   0
  -3   9 -14   11.59    4.53   0
  -3   9 -13   94.18    5.25   0
  -2 -11  12   23.19    4.87   0
  -2 -10  12   17.58    4.82   0
  -2  -7  12    2.83    3.98   0
  -2   4   1    5.96    5.49   0
  -2   6  -4   25.10    4.25   0
  -2   7  -8   -1.09    3.84   0
  -2   8 -16   25.93    5.04   0
  -1 -13   8    9.53    4.77   0
  -1 -11   9    3.98    4.28   0
  -1  -6   9   20.29    4.44   0
  -1  -4   8   35.92    4.93   0
  -1   4  -3  219.01    7.41   0
  -1   5  -6  111.98    5.59   0
  -1   6 -20   11.70    4.72   0
  -1   6 -11  242.58    6.56   0
   0 -13   3    4.03    4.75   0
   0 -11   5    4.69    4.17   0
   0  -9   6   15.23    3.92   0
   0  -8   6  173.01    5.88   0
   0  -5   5  139.48    6.14   0
   0   4 -11    2.61    4.15   0
   1 -12  -3   15.01    4.83   0
   1 -11  -1   -2.96    4.62   0
   1 -10   0   11.08    4.48   0
   1   0 -20   41.65    8.37   0
   1   1 -17   -0.36    6.03   0
  -6   8   0   13.56    5.05   0
  -5   9  -5   61.94    5.42   0
  -4  -8  16   -4.36    4.90   0
  -4  -3  14   -1.11    6.27   0
  -4   5   4    0.95    4.86   0
  -4   6   2   -0.72    4.14   0
  -4   8  -4   55.21    5.80   0
  -4   9  -8   12.30    4.52   0
  -3  -6  14   13.45    5.43   0
  -3  -4  13   10.77    5.24   0
  -2 -12  12   10.27    5.18   0
  -2  -6  12   39.18    5.47   0
  -2  -4  11   55.98    5.84   0
  -1 -12   9   20.63    4.60   0
  -1  -9  10  271.44    7.44   0
  -1   6 -19   30.91    4.60   0
   0 -13   4   32.76    4.87   0
   0 -12   5    1.26    4.03   0
   0 -10   6   43.50    4.46   0
   0  -7   6   15.06    4.27   0
   0   2  -4   93.42    8.64   0
   0   3 -22    5.49    4.80   0
   0   3  -7  214.98    8.12   0
   0   4 -18   14.80    4.67   0
   0   4 -13   51.63    5.59   0
   1 -12  -2    9.20    5.02   0
   1 -11   0   17.29    4.69   0
   1  -9   1   33.69    4.60   0
   1  -8   1   62.75    4.79   0
   1  -7   1   14.89    4.15   0
   1   1 -16  106.80    8.46   0
   1   1 -12   11.42    6.05   0
  -6   2  11   -1.32    8.05   0
  -6   7   2    4.57    6.26   0
  -5  -4  16   51.82    8.89   0
  -5   7   1   70.85    5.22   0
  -5   8  -2    4.34    4.55   0
  -5   9  -6   25.66    5.15   0
  -4  -7  16  104.84    6.19   0
  -4   7  -1    6.18    4.18   0
  -4   9 -10    1.80    5.31   0
  -4   9  -9   22.64    4.74   0
  -3 -10  15   29.58    6.04   0
  -3  -9  15    2.84    5.97   0
  -3   6  -1   27.56    4.43   0
  -3   7  -4   30.03    4.22   0
  -3   8  -8   10.60    4.13   0
  -2   6  -5   49.92    4.93   0
  -2   7  -9   28.08    4.25   0
  -1 -13   9   22.72    5.14   0
  -1 -11  10   79.50    5.28   0
  -1 -10  10   -3.84    4.53   0
  -1  -8  10    0.85    4.43   0
  -1  -7  10    8.89    5.44   0
  -1  -5   9   91.47    5.56   0
  -1   2   1  542.59   15.19   0
  -1   3  -1   65.54    6.76   0
  -1   5 -22    8.14    5.82   0
  -1   5  -7   -4.16    4.48   0
  -1   6 -17    6.87    4.38   0
  -1   6 -16   -2.03    4.28   0
  -1   6 -15   23.99    4.45   0
   0 -13   5   -5.29    4.67   0
   0  -6   6  324.49    7.74   0
   0   3 -21   21.40    6.38   0
   0   4 -16   77.94    5.33   0
   0   4 -14   49.32    4.61   0
   1 -12  -1    7.23    5.01   0
   1 -10   1    8.93    4.15   0
   1  -6   1  118.10    5.79   0
   1  -1 -21   10.93   10.06   0
   1   1 -15   92.87    8.02   0
   1   1 -14   30.46    6.44   0
   1   1 -13    2.59    5.75   0
   2  -7 -13   39.55    7.26   0
   2  -7 -12    6.96    5.82   0
   2  -7 -11    6.37    5.80   0
   2  -7 -10   81.61    6.60   0
   2  -7  -9   89.67    6.50   0
   2  -6 -13    2.66    6.23   0
   2  -6 -12   36.81    6.05   0
   2  -6 -11   59.65    6.55   0
   2  -6 -10   18.46    5.59   0
  -6   4   8   26.56    6.41   0
  -6   6   4   11.88    6.02   0
  -6   8  -1   38.27    5.65   0
  -5  -6  17    3.54    7.08   0
  -5   2  10  103.19    9.66   0
  -5   4   7   11.80    5.53   0
  -5   6   3   10.31    5.52   0
  -5   9  -7   46.77    5.36   0
  -4  -6  16   -0.04    6.60   0
  -4   1  10   20.82    9.98   0
  -4   8  -5    2.48    4.51   0
  -4   9 -11   23.52    5.01   0
  -3 -11  15   13.14    5.37   0
  -3  -8  15    7.17    4.84   0
  -3   8 -10    5.74    3.89   0
  -3   8  -9    0.34    3.92   0
  -2 -11  13   42.50    5.54   0
  -2 -10  13    0.78    4.59   0
  -2  -9  13   44.63    5.09   0
  -2  -8  13   56.95    5.03   0
  -2   5  -2    8.23    4.30   0
  -2   7 -20   50.29    5.72   0
  -2   7 -19   11.02    5.26   0
  -2   7 -11  509.78    8.46   0
  -2   7 -10   18.06    4.32   0
  -1 -12  10   14.72    4.96   0
  -1   4  -4   31.98    5.13   0
   0 -12   6   57.52    5.01   0
   0 -10   7   14.41    4.26   0
   0  -9   7   48.03    4.68   0
   0  -8   7    1.34    4.20   0
   0  -4   5   11.27    5.02   0
   0  -3   4   37.92    6.39   0
   0   2 -23   -0.09    6.79   0
   1 -13  -2   12.33    5.33   0
   1 -13  -1   12.26    5.30   0
   1 -11   1    9.10    4.63   0
   1 -10   2    8.13    4.43   0
   1  -9   2  112.33    5.61   0
   1  -8   2    6.87    4.34   0
   1  -7   2   91.70    5.24   0
   1   0 -19   10.17    7.42   0
   2  -8 -12   18.66    6.57   0
   2  -8 -11   10.86    5.82   0
   2  -8 -10   16.76    5.92   0
   2  -8  -9   27.93    5.96   0
   2  -8  -8    7.02    5.66   0
   2  -7 -14    6.05    7.35   0
   2  -7  -8    0.87    5.11   0
   2  -6 -14    9.01    6.85   0
   2  -6  -9   48.89    6.31   0
   2  -5 -13    5.01    7.53   0
   2  -5 -12   16.05    6.92   0
   2  -5 -11   15.16    6.81   0
   2  -5 -10  134.53    8.72   0
  -6   5   6    1.13    5.74   0
  -6   8  -2   29.81    6.43   0
  -5   5   5   11.93    4.81   0
  -5   7   0   52.65    4.87   0
  -5   8  -3   28.14    4.80   0
  -5   9  -8    7.25    4.80   0
  -4  -4  15    1.36    6.65   0
  -4   6   1   46.36    5.17   0
  -4   8  -6   25.48    4.64   0
  -4   9 -15   -1.84    5.28   0
  -4   9 -14   22.12    5.22   0
  -4   9 -13   12.01    4.89   0
  -3  -7  15    0.53    5.71   0
  -3  -5  14   36.96    5.62   0
  -3   5   1    4.49    4.34   0
  -3   7  -5   14.41    4.80   0
  -3   8 -12   14.71    4.62   0
  -3   8 -11    9.12    4.38   0
  -2 -12  13    2.68    5.48   0
  -2  -5  12    0.49    4.92   0
  -2   6  -6   43.70    5.04   0
  -2   7 -18   39.08    5.09   0
  -2   7 -17   48.23    5.55   0
  -2   7 -16   11.58    5.98   0
  -2   7 -15    7.78    5.69   0
  -2   7 -14   21.63    5.50   0
  -2   7 -13    0.82    4.44   0
  -2   7 -12    4.03    4.38   0
  -1 -13  10   28.53    5.33   0
  -1 -10  11    8.95    4.60   0
  -1  -9  11   35.07    5.90   0
  -1  -6  10   16.12    4.28   0
  -1   5 -21   13.08    5.16   0
  -1   5  -8   97.98    5.59   0
   0 -12   7   13.84    4.64   0
   0 -11   7  164.57    5.78   0
   0  -7   7   13.69    4.28   0
   0  -5   6  302.50    7.93   0
   0  -2   3   31.80    7.15   0
   0   3 -20    1.81    5.57   0
   0   3  -8    6.79    4.88   0
   1 -12   1   27.57    5.47   0
   1  -5   1    9.76    4.22   0
   1  -4   0   58.66    5.81   0
   2  -9 -12   29.74    7.22   0
   2  -9 -11    9.03    6.12   0
   2  -9 -10   22.15    5.47   0
   2  -9  -9   -0.20    4.73   0
   2  -9  -8    9.01    5.96   0
   2  -8 -14    0.55    7.62   0
   2  -8  -7   53.79    6.06   0
   2  -7  -7    4.07    5.08   0
   2  -6 -15   24.62    8.73   0
   2  -6  -8  157.41    7.51   0
   2  -5 -14    0.31    7.08   0
   2  -5  -9   39.25    6.95   0
  -5   8  -4   12.94    5.09   0
  -5   9 -10   13.71    5.35   0
  -5   9  -9   10.78    5.32   0
  -4  -8  17   37.23    6.87   0
  -4   3   7  178.48    8.73   0
  -4   5   3   16.08    5.54   0
  -4   8  -7   29.21    4.73   0
  -3   3   5   63.02    6.41   0
  -3   4   3   50.35    5.86   0
  -3   6  -2    1.18    4.25   0
  -3   7  -6    6.14    4.15   0
  -3   8 -17   12.43    5.13   0
  -3   8 -16    4.76    4.69   0
  -3   8 -15   40.07    5.12   0
  -3   8 -14   39.93    5.04   0
  -3   8 -13   47.34    4.70   0
  -2   4   0    1.91    4.57   0
  -1 -12  11    0.38    4.72   0
  -1 -11  11   40.68    5.49   0
  -1  -8  11   14.52    4.56   0
  -1  -3   8  110.91    7.72   0
  -1   5 -20   48.47    5.27   0
  -1   5  -9  302.45    7.68   0
   0 -13   7   26.27    6.04   0
   0 -10   8   28.29    4.60   0
   0   2 -22   18.64    7.09   0
   0   3 -19   16.11    6.05   0
   1 -13   1    3.86    4.99   0
   1 -12   2    7.06    5.42   0
   1 -10   3   64.27    4.67   0
   1  -9   3    4.59    4.51   0
   1  -6   2   25.64    4.61   0
   1  -3  -1  585.71   13.29   0
   2 -10 -11   11.26    6.27   0
   2 -10 -10    5.89    6.05   0
   2 -10  -9   18.23    6.17   0
   2 -10  -8    6.71    6.12   0
   2  -9 -13   20.48    6.94   0
   2  -9  -7    4.40    4.38   0
   2  -9  -6   41.98    5.91   0
   2  -8  -6   22.61    4.74   0
   2  -7 -15    4.24    7.30   0
   2  -7  -6    8.66    5.28   0
   2  -6  -7   23.26    5.41   0
   2  -5  -8   13.75    6.32   0
  -6   1  12    2.06    9.50   0
  -6   6   3   21.89    6.35   0
  -6   8  -3    6.95    5.01   0
  -5  -5  17    6.43    7.52   0
  -5   6   2   39.76    6.04   0
  -5   7  -1   -1.08    5.54   0
  -5   8  -5   85.26    6.79   0
  -4   4   5   28.15    5.44   0
  -4   7  -3   43.01    5.03   0
  -4   8  -8   17.69    4.54   0
  -3 -10  16   15.66    5.44   0
  -3  -9  16   21.63    6.16   0
  -3  -6  15   81.54    6.65   0
  -3   7  -7   45.66    5.39   0
  -2 -12  14   25.19    5.83   0
  -2 -11  14   15.81    5.19   0
  -2 -10  14   27.15    4.93   0
  -2  -9  14   10.21    4.56   0
  -2  -6  13    1.37    5.09   0
  -2   5  -3    5.98    4.24   0
  -2   6 -21   11.98    5.26   0
  -2   6  -7   11.06    4.63   0
  -1  -7  11    5.72    5.62   0
  -1  -4   9  860.71   13.50   0
  -1  -2   7    2.00    6.36   0
  -1   4  -5    3.06    4.53   0
  -1   5 -19    5.55    4.63   0
  -1   5 -10   17.25    4.49   0
   0 -12   8    8.07    4.59   0
   0 -11   8    2.53    4.24   0
   0  -8   8    5.91    4.27   0
   0  -6   7   45.07    4.99   0
   0   2  -5  789.50   16.70   0
   0   3 -18   31.17    6.04   0
   0   3  -9   35.65    5.24   0
   1 -13   2   -0.18    4.86   0
   1 -12   3   52.40    5.38   0
   1 -11   3   12.27    4.48   0
   1  -7   3  184.60    6.60   0
   1  -1 -20   10.33    9.45   0
   2 -10  -7   47.32    5.39   0
   2 -10  -6   34.46    5.11   0
   2  -9  -5  113.10    6.01   0
   2  -8 -15    9.07    6.61   0
   2  -7 -16    6.93    8.43   0
   2  -7  -5  220.38    7.99   0
   2  -6 -16    7.34    9.78   0
   2  -6  -6   98.97    6.62   0
   2  -5 -15    1.79    7.62   0
   2  -4 -12   37.26    9.32   0
   2  -4 -11    9.64    7.44   0
  -6   3   9   16.49    6.40   0
  -6   7   0   44.60    5.65   0
  -4  -7  17    3.82    6.55   0
  -4  -5  16   41.70    6.60   0
  -4   6   0   43.08    5.10   0
  -4   8  -9    2.91    4.19   0
  -3  -8  16    3.70    5.88   0
  -3  -3  13   36.38    7.36   0
  -3  -2  12    8.47    7.37   0
  -3   5   0  120.11    6.83   0
  -3   6  -3   14.36    4.40   0
  -2  -8  14   96.17    5.54   0
  -2   2   4   77.27    8.20   0
  -2   6 -20    6.12    5.26   0
  -2   6  -8   69.23    5.22   0
  -1 -11  12    6.34    5.14   0
  -1 -10  12   23.97    4.93   0
  -1  -5  10  357.05    9.18   0
  -1   4 -22   19.77    5.45   0
  -1   5 -17    4.91    4.62   0
  -1   5 -16    6.24    5.35   0
  -1   5 -12    9.31    5.75   0
   0 -13   8   18.49    4.91   0
   0  -7   8  127.23    5.67   0
   0   2 -21    5.45    5.99   0
   0   3 -17   17.57    5.62   0
   0   3 -10   13.95    4.65   0
   1 -10   4    1.49    4.22   0
   1  -9   4   22.40    4.45   0
   1  -8   4   18.90    4.52   0
   1  -5   2    2.31    4.55   0
   1   0  -8  209.78   15.49   0
   2 -11  -9    4.14    5.26   0
   2 -11  -8    1.44    5.04   0
   2 -11  -7   -2.11    5.16   0
   2 -11  -6   20.67    5.33   0
   2 -10  -4   -2.80    5.50   0
   2  -9  -4   64.11    5.26   0
   2  -8  -4  172.23    6.55   0
   2  -5  -7  119.43    7.21   0
   2  -4 -13    2.45    8.63   0
   2  -4 -10   19.90    7.41   0
  -6   4   7    6.98    5.78   0
  -6   5   5   -0.83    4.75   0
  -6   8  -5    0.77    5.22   0
  -5   3   8  107.94    7.77   0
  -5   4   6    1.59    5.52   0
  -5   5   4   10.91    4.53   0
  -5   7  -2    3.28    4.46   0
  -5   8  -7   21.96    6.25   0
  -5   8  -6    1.06    4.82   0
  -4   7  -4   19.99    4.72   0
  -4   8 -16    7.92    5.25   0
  -4   8 -11   47.26    5.22   0
  -4   8 -10   91.36    5.46   0
  -3  -1  11    2.23   11.40   0
  -3   7 -19   10.31    5.28   0
  -3   7  -9   24.70    4.50   0
  -2  -3  11   18.62    5.64   0
  -2  -2  10  127.02    9.28   0
  -2   5  -4   16.33    4.57   0
  -2   6 -19   -0.79    4.87   0
  -2   6  -9   35.64    4.70   0
  -1 -13  12   16.97    5.47   0
  -1   4 -21    1.28    6.36   0
  -1   5 -15   10.59    4.48   0
  -1   5 -14  162.78    6.53   0
  -1   5 -13   39.82    4.93   0
   0 -12   9   55.17    5.15   0
   0 -11   9   71.30    5.39   0
   0   3 -16   26.10    5.57   0
   0   3 -15    1.33    5.23   0
   0   3 -11   52.06    5.25   0
   1 -13   3   15.05    5.13   0
   1 -12   4   39.74    4.96   0
   1  -6   3    2.81    4.65   0
   1  -4   1   24.64    5.40   0
   1  -2 -21   16.16   10.71   0
   1   0 -17   21.99    7.98   0
   2 -12  -6    9.37    6.89   0
   2 -11  -5    1.57    4.95   0
   2 -11  -4   -0.12    4.40   0
   2 -10  -3    7.59    5.74   0
   2  -9  -3   26.96    4.85   0
   2  -8  -3   99.86    6.78   0
   2  -7  -4  112.29    6.36   0
   2  -6  -5    7.06    4.63   0
   2  -5 -16    2.46   10.41   0
   2  -4 -14   17.78   10.55   0
   2  -4  -9    0.09    6.01   0
  -6   6   2   59.80    5.95   0
  -6   7  -1   21.47    5.46   0
  -6   8  -6   26.23    5.91   0
  -5   1  11   27.26    9.10   0
  -5   6   1    7.73    4.63   0
  -5   8  -8    8.52    4.97   0
  -4   5   2   20.52    5.00   0
  -4   6  -1   14.59    4.88   0
  -4   7  -5   -3.38    4.49   0
  -4   8 -15   13.82    5.23   0
  -4   8 -14   -3.55    5.46   0
  -4   8 -13   11.10    4.71   0
  -3 -10  17   18.60    6.60   0
  -3  -7  16   62.69    6.79   0
  -3  -4  14    5.14    5.70   0
  -3   1   8  112.33   12.35   0
  -3   6  -4   12.24    4.44   0
  -3   7 -18    6.46    5.53   0
  -3   7 -17   12.27    5.01   0
  -3   7 -10   46.32    4.67   0
  -2 -11  15   24.41    5.96   0
  -2 -10  15   14.46    4.88   0
  -2  -7  14   10.09    4.30   0
  -2  -4  12   21.44    5.63   0
  -2   4  -1   42.92    5.36   0
  -2   6 -18   11.33    4.90   0
  -2   6 -17    0.99    5.01   0
  -2   6 -11  243.01    6.93   0
  -2   6 -10    4.64    4.84   0
  -1  -8  12   26.07    4.73   0
  -1  -6  11    5.20    4.63   0
  -1   4  -6  139.27    6.54   0
   0 -13   9   -2.22    5.09   0
   0  -5   7   58.24    5.14   0
   0  -4   6  364.06    9.28   0
   0   2 -20   56.97    6.84   0
   0   3 -14    0.09    4.41   0
   0   3 -13   98.39    6.11   0
   0   3 -12    4.10    4.28   0
   1 -13   4   47.61    5.45   0
   1 -12   5    3.47    4.58   0
   1 -11   5    3.21    4.45   0
   1  -9   5  144.78    5.76   0
   2 -12  -5    7.47    5.35   0
   2 -12  -4   14.84    6.76   0
   2 -11  -3    4.70    4.58   0
   2 -10  -2    5.12    5.64   0
   2  -9  -2    1.79    4.43   0
   2  -7  -3   58.08    6.40   0
   2  -6 -17   45.95   11.80   0
   2  -6  -4  311.28    9.00   0
   2  -5  -6   97.96    6.98   0
  -6   0  13    2.71   11.69   0
  -6   7  -2   -0.13    5.40   0
  -6   8  -7   15.71    5.76   0
  -5   7  -3   86.12    5.56   0
  -5   8 -10   16.26    4.97   0
  -5   8  -9   78.19    5.39   0
  -4  -8  18    9.57    6.91   0
  -4  -6  17   -0.12    6.64   0
  -4   7  -6   -5.15    4.18   0
  -3  -9  17    8.01    6.17   0
  -3  -5  15    4.97    5.45   0
  -3   4   2   62.91    5.40   0
  -3   5  -1  248.79    8.22   0
  -3   7 -16   41.22    5.62   0
  -3   7 -15    0.06    5.16   0
  -3   7 -14   52.65    4.97   0
  -3   7 -13   -0.05    4.64   0
  -3   7 -12   40.80    4.87   0
  -3   7 -11   -0.28    4.32   0
  -2  -9  15   34.54    5.20   0
  -2  -5  13    7.56    5.21   0
  -2   5 -21   23.60    7.00   0
  -2   5  -5  490.43    9.47   0
  -2   6 -16   18.62    5.31   0
  -2   6 -15    2.37    4.49   0
  -2   6 -14   41.25    5.28   0
  -2   6 -13  123.71    5.92   0
  -2   6 -12   74.16    5.45   0
  -1 -13  13    2.70    5.50   0
  -1 -12  13   12.57    5.55   0
  -1 -11  13    9.31    4.77   0
  -1  -7  12    8.61    5.98   0
  -1   4 -20    9.27    5.04   0
  -1   4  -7   15.52    5.63   0
   0 -12  10   12.77    4.98   0
   0 -11  10    7.51    4.67   0
   0  -6   8    6.23    4.71   0
   0  -3   5    8.33    5.87   0
   0   1 -22    4.22    7.13   0
   0   2  -6  464.13   13.54   0
   1  -8   5   36.67    4.77   0
   1  -3   0  165.17    8.99   0
   1   0 -16   79.94    9.82   0
   2 -12  -3    3.51    5.75   0
   2 -11  -2    3.54    4.65   0
   2 -10  -1   86.30    6.47   0
   2  -8  -2    5.48    4.76   0
  -6   2  10    7.40    7.80   0
  -6   5   4    1.34    5.02   0
  -6   6   1  134.68    7.34   0
  -5   5   3   14.10    4.84   0
  -5   6   0   88.59    5.73   0
  -5   7  -4   22.07    5.52   0
  -5   8 -12   32.85    5.37   0
  -4   2   8  124.03    9.52   0
  -4   4   4   70.42    5.66   0
  -4   6  -2    1.85    4.69   0
  -3   6  -5   11.53    4.55   0
  -2  -8  15   83.01    6.28   0
  -1  -9  13  108.27    5.96   0
  -1  -1   6   78.26   10.70   0
  -1   3 -22   14.48    6.63   0
  -1   3  -3  604.79   12.56   0
  -1   4 -19   20.18    4.86   0
   0 -13  10   10.75    5.10   0
   0  -9  10    7.30    4.67   0
   0  -7   9    8.61    4.57   0
   0   2 -19   20.13    6.17   0
   1 -12   6    8.72    4.71   0
   1 -11   6   13.95    5.01   0
   1 -10   6    0.07    4.19   0
   1  -9   6   29.15    4.63   0
   1  -6   4  259.05    7.63   0
   1  -5   3   37.88    5.32   0
   1  -1 -19    6.50    8.28   0
   2 -12  -2    6.83    5.45   0
   2 -12  -1   16.22    6.43   0
   2 -11  -1  123.07    6.59   0
   2  -9  -1    6.13    4.57   0
   2  -8  -1   37.40    5.38   0
   2  -7  -2   19.24    4.85   0
   2  -5  -5    4.73    4.39   0
  -6   3   8    0.74    7.28   0
  -6   4   6   -1.78    6.16   0
  -6   7  -3   10.72    5.40   0
  -5  -3  16    2.23   11.68   0
  -5   7  -5   -0.24    5.13   0
  -4  -7  18    5.24    7.37   0
  -4   3   6  147.51    7.92   0
  -4   5   1   -0.65    4.92   0
  -4   7  -8   -2.85    4.59   0
  -3  -8  17   21.98    5.65   0
  -3  -6  16   27.52    6.62   0
  -3   3   4   19.17    5.81   0
  -3   6  -6   18.42    4.68   0
  -2 -11  16   13.69    5.52   0
  -2 -10  16    3.12    5.37   0
  -2   4  -2  110.53    6.98   0
  -2   5 -20   57.31    5.97   0
  -1 -12  14    7.65    6.91   0
  -1  -4  10   98.74    7.02   0
  -1   4 -18   24.82    5.23   0
  -1   4  -8   -0.34    4.51   0
   0 -12  11    7.45    6.16   0
   0 -11  11   18.78    6.27   0
   0   2 -18    8.07    6.18   0
   1 -13   6   59.53    5.79   0
   1  -4   2   77.25    6.59   0
   1   0 -15  136.33    9.71   0
   1   0  -9   11.83    8.56   0
   2 -13  -2    2.20    5.95   0
   2 -13  -1   13.38    6.57   0
   2 -12   0   28.93    7.17   0
   2 -11   0   29.72    5.36   0
   2 -10   0   23.28    4.84   0
   2  -9   0   37.59    5.63   0
   2  -4  -7    8.26    5.66   0
  -7   4   6   15.32    6.84   0
  -6   6   0    0.36    4.80   0
  -6   7  -4    9.74    5.21   0
  -5  -4  17   16.07   10.89   0
  -5   2   9   65.77    8.29   0
  -5   4   5   -2.52    4.33   0
  -5   6  -1  100.99    5.73   0
  -5   7  -6   31.80    5.44   0
  -4  -4  16    2.52    7.97   0
  -4  -3  15   35.72    9.11   0
  -4   6  -3  120.44    6.03   0
  -4   7 -16   12.00    5.53   0
  -4   7 -15   14.35    5.53   0
  -4   7 -14   33.69    5.25   0
  -4   7 -11   19.60    5.22   0
  -4   7 -10   71.77    5.60   0
  -4   7  -9   99.20    5.76   0
  -3   2   6  177.03    9.52   0
  -3   6 -19   51.83    6.52   0
  -3   6 -18   23.57    6.03   0
  -3   6  -7   -4.52    4.62   0
  -2  -9  16    1.25    6.25   0
  -2  -7  15  102.45    6.79   0
  -2  -1   9   11.98    9.14   0
  -2   3   1   94.87    7.22   0
  -2   5 -19   27.42    5.41   0
  -2   5 -18   18.40    5.83   0
  -2   5  -7   51.87    5.40   0
  -1 -11  14   27.43    5.68   0
  -1 -10  14    0.39    5.37   0
  -1  -6  12   11.23    6.31   0
  -1  -5  11    0.06    4.62   0
  -1  -3   9   72.10    7.33   0
  -1   4 -17   21.28    4.83   0
  -1   4 -16   13.70    5.74   0
  -1   4  -9  317.66    8.55   0
   0 -13  11    0.74    5.45   0
   0  -5   8  168.90    7.60   0
   0  -2   4  118.33    9.75   0
   0   1 -21   47.75    7.35   0
   0   2  -7   40.82    7.78   0
   1 -13   7    8.30    5.40   0
   1 -12   7   38.88    5.13   0
   2 -13   0   35.42    6.15   0
   2 -12   1    8.26    6.71   0
   2 -11   1    6.03    5.20   0
   2 -10   1   37.57    4.91   0
   2  -8   0   -0.23    5.03   0
   2  -7  -1    4.08    4.94   0
   2  -6  -2    4.56    5.75   0
   2  -5  -4    2.50    4.63   0
  -7   3   8   -1.30    7.37   0
  -7   5   3    2.64    6.86   0
  -6   5   3    5.54    5.43   0
  -6   7  -5   42.63    6.12   0
  -5   3   7   76.35    7.16   0
  -5   5   2    1.81    4.52   0
  -4  -2  14    2.38   11.84   0
  -4   6  -4    7.53    5.93   0
  -4   7 -13   39.93    5.11   0
  -3  -9  18   57.87    7.31   0
  -3  -7  17   15.23    6.47   0
  -3   4   1   69.93    5.72   0
  -3   6 -17    5.37    5.73   0
  -3   6  -8   26.24    4.69   0
  -2   5 -17   71.33    5.94   0
  -2   5  -8    1.60    4.75   0
  -1   4 -15   14.06    4.98   0
  -1   4 -14  242.90    8.45   0
  -1   4 -11   55.93    5.52   0
  -1   4 -10   57.43    5.62   0
   0  -9  11    1.92    4.72   0
   0  -4   7  298.71    9.19   0
   0   2 -17  102.03    7.60   0
   1  -9   7   36.16    4.75   0
   1  -7   6   11.30    5.01   0
   1  -6   5   20.52    4.95   0
   1  -2 -20    6.75    9.85   0
   1   0 -14   36.32    7.53   0
   1   0 -10   51.96    9.61   0
   2 -13   1    1.02    5.56   0
   2 -11   2    6.73    5.24   0
   2  -9   1   23.86    5.08   0
   2  -4  -6 1142.86   18.78   0
  -6   6  -1    8.13    5.12   0
  -6   7  -7    0.13    5.58   0
  -5  -5  18    6.77    9.30   0
  -5   6  -2  109.31    6.45   0
  -5   7 -13   13.75    5.43   0
  -5   7 -12   12.80    6.27   0
  -5   7 -10    8.91    4.96   0
  -5   7  -9   12.35    5.29   0
  -5   7  -8    2.45    4.74   0
  -4  -5  17    6.61    6.94   0
  -4   0  11   39.92   13.91   0
  -4   4   3   -0.62    4.58   0
  -4   5   0   12.77    5.15   0
  -3   5  -3   38.01    5.23   0
  -3   6 -15   74.66    6.02   0
  -3   6 -14   32.91    5.28   0
  -3   6 -13   53.46    5.48   0
  -3   6 -12   13.94    4.81   0
  -3   6 -11   11.68    4.52   0
  -3   6 -10   -3.64    4.26   0
  -3   6  -9    6.98    4.34   0
  -2  -8  16    5.17    5.35   0
  -2   4 -21    5.68    5.62   0
  -2   4  -3    6.56    4.91   0
  -2   5 -16   12.51    4.98   0
  -2   5 -15    0.58    5.67   0
  -2   5  -9    9.10    4.82   0
  -1 -12  15    7.41    5.74   0
  -1 -11  15   15.72    5.62   0
  -1  -7  13   88.73    5.93   0
  -1   3 -20   40.99    5.64   0
  -1   3  -4  133.26    7.63   0
  -1   4 -13   -2.01    5.17   0
  -1   4 -12    3.22    4.76   0
   0 -13  12   23.55    5.68   0
   0 -12  12   -4.05    5.16   0
   0 -11  12   24.35    5.15   0
   0   0 -22    8.64    9.10   0
   0   1 -20   17.33    6.33   0
   0   1  -3   33.20    9.50   0
   0   2 -16   23.49    5.83   0
   0   2  -8    5.34    6.94   0
   1 -13   8   14.79    5.39   0
   1 -12   8   27.55    5.14   0
   1 -11   8    6.03    4.84   0
   1 -10   8    4.94    4.57   0
   1  -5   4   28.81    5.27   0
   1  -1 -18   -0.85    7.10   0
   1   0 -13   82.75    8.44   0
   1   0 -12   21.60    7.86   0
   1   0 -11   97.19   10.23   0
   2 -12   2    7.73    5.50   0
   2 -10   2  135.11    5.99   0
   2  -9   2   81.69    5.85   0
   2  -7   0   20.11    5.12   0
   2  -6  -1   18.63    6.22   0
  -7   4   5    2.45    6.94   0
  -7   5   2    6.70    7.08   0
  -6   4   5    1.92    5.01   0
  -6   5   2   14.31    5.20   0
  -6   6  -2    8.77    5.21   0
  -6   7  -8   13.90    5.92   0
  -5   4   4   86.77    6.85   0
  -5   5   1  100.21    6.97   0
  -5   6  -3    1.93    4.94   0
  -4  -6  18   23.89    8.59   0
  -4   6  -5    1.12    4.89   0
  -3  -8  18    5.37    6.86   0
  -2 -10  17    1.25    5.84   0
  -2  -5  14    2.13    5.21   0
  -2  -4  13   15.44    5.87   0
  -2   4 -20   14.00    6.12   0
  -2   5 -14   14.90    4.97   0
  -2   5 -13   22.88    5.32   0
  -2   5 -12   97.03    6.06   0
  -2   5 -11  101.79    6.28   0
  -2   5 -10   74.86    5.61   0
  -1 -10  15    4.88    5.34   0
  -1  -8  14   12.65    4.90   0
  -1   3 -19    6.77    5.12   0
   0 -10  12   -3.56    4.97   0
   0  -3   6  645.17   13.58   0
   0   2 -15  322.01    9.53   0
   1  -9   8   11.44    4.86   0
   1  -4   3  233.12    8.65   0
   2 -13   3   -4.35    5.16   0
   2 -12   3   12.47    5.66   0
   2 -11   3   17.50    5.22   0
  -7   3   7    6.86    7.64   0
  -6   1  11    5.49    8.12   0
  -6   3   7   29.01    6.77   0
  -6   6  -3   16.75    6.84   0
  -5   0  12    7.47   10.88   0
  -5   6  -4   -2.05    5.12   0
  -4   3   5    6.31    5.74   0
  -4   5  -1    0.96    5.14   0
  -4   6  -7   11.88    4.71   0
  -4   6  -6   25.25    5.03   0
  -3  -5  16   83.59    8.42   0
  -3  -4  15  102.21    8.79   0
  -3   3   3    4.67    5.98   0
  -3   4   0  134.81    6.82   0
  -3   5 -19    6.33    5.70   0
  -3   5  -4   60.93    5.29   0
  -2  -9  17   12.13    5.33   0
  -2  -6  15   14.62    5.14   0
  -2  -3  12   50.23    6.96   0
  -2   3   0   21.94    6.82   0
  -2   4 -19  101.18    7.22   0
  -2   4  -4  268.02    8.23   0
  -1  -2   8  124.42    9.36   0
  -1   1   2  124.45   13.27   0
   0 -13  13   44.96    6.23   0
   0 -12  13   21.46    5.52   0
   0  -9  12   13.61    4.77   0
   0   1 -19   15.51    6.64   0
   0   2 -14   49.05    6.57   0
   0   2 -10   35.57    6.60   0
   0   2  -9   91.12    6.94   0
   1 -13   9   59.19    6.02   0
   1 -11   9   21.69    5.39   0
   1 -10   9    3.25    4.88   0
   1  -6   6  284.04    8.97   0
   2 -13   4   12.39    6.95   0
   2 -12   4   12.53    5.01   0
   2 -11   4    0.09    5.01   0
   2  -9   3  102.40    6.14   0
   2  -8   2   82.40    5.79   0
   2  -7   1   12.94    4.75   0
   2  -5  -2   69.21    6.82   0
  -7   2   9   -0.12    7.81   0
  -7   4   4   40.32    7.38   0
  -7   5   1    7.30    5.83   0
  -6  -1  14   39.29   13.92   0
  -6   2   9    2.25    6.67   0
  -6   5   1    3.94    5.16   0
  -5   5   0   39.04    6.30   0
  -5   6  -5   73.36    6.07   0
  -4  -7  19   14.79    8.01   0
  -4   4   2   38.21    6.35   0
  -4   6 -14   -0.98    5.33   0
  -4   6  -9   30.85    4.88   0
  -4   6  -8  139.13    6.02   0
  -3  -9  19    5.34    7.45   0
  -3  -6  17   65.52    7.40   0
  -3  -3  14  344.21   14.54   0
  -3   5 -18    5.00    5.89   0
  -3   5  -5  160.30    6.55   0
  -2  -7  16  136.04    7.15   0
  -1 -12  16   31.69    6.18   0
  -1 -11  16   12.67    5.95   0
  -1  -9  15   14.75    5.04   0
  -1  -6  13   41.40    5.61   0
  -1  -5  12   23.48    5.06   0
  -1   2 -21   63.30    6.25   0
  -1   2  -1  169.38   10.31   0
  -1   3 -17   14.77    6.18   0
   0 -10  13    9.09    5.33   0
   0  -7  11   16.75    5.40   0
   0  -6  10    4.39    4.97   0
   0  -5   9    2.75    5.33   0
   0   0 -21    9.31    7.21   0
   0   2 -13   25.09    5.36   0
   0   2 -12  396.41   10.21   0
   0   2 -11   61.70    6.00   0
   1  -8   8  101.42    5.72   0
   1  -1 -17    5.11    8.38   0
   2 -10   4    3.73    4.83   0
   2  -4  -4  429.66   11.91   0
   2  -3 -11   29.48   13.68   0
   2  -3 -10   19.75   10.06   0
  -7   5   0   -4.21    7.45   0
  -6   4   4   15.54    5.64   0
  -6   6  -5   21.28    6.18   0
  -5   3   6   53.18    6.74   0
  -5   4   3  195.79    8.03   0
  -5   6  -6    6.37    5.01   0
  -4   2   7   99.88    8.87   0
  -4   5  -2    6.32    5.16   0
  -4   6 -12   63.32    5.51   0
  -4   6 -11   21.43    4.92   0
  -4   6 -10   15.03    4.92   0
  -3  -7  18    6.94    6.83   0
  -3   5 -17   12.72    5.78   0
  -3   5 -16   59.73    7.40   0
  -3   5  -6   12.98    5.13   0
  -2 -10  18    3.24    5.70   0
  -2  -8  17   77.72    7.30   0
  -2   3 -21   24.49    7.68   0
  -2   4 -18   31.75    5.23   0
  -2   4  -5    1.31    4.90   0
  -1 -10  16   47.88    5.87   0
  -1  -7  14   -5.10    4.97   0
  -1  -4  11    5.68    4.70   0
  -1   3  -6   10.97    5.38   0
   0 -12  14   16.60    5.91   0
   0  -8  12    0.21    5.06   0
   0  -4   8   34.97    5.91   0
   0   1 -18    8.08    6.43   0
   1 -11  10   17.51    4.94   0
   1  -9   9   41.10    5.51   0
   2 -12   5   25.78    5.53   0
   2 -11   5    2.49    5.07   0
   2  -9   4    7.07    5.32   0
   2  -3  -9    9.26    9.13   0
  -6   5   0   33.33    5.65   0
  -6   6  -7   56.41    5.99   0
  -5   2   8   10.59    7.18   0
  -5   5  -1   19.60    5.11   0
  -5   6 -14   42.74    5.95   0
  -5   6 -13   10.01    5.79   0
  -5   6 -12   10.75    5.69   0
  -5   6 -11   10.93    5.19   0
  -5   6 -10    6.37    5.33   0
  -5   6  -9   45.60    5.62   0
  -5   6  -8    8.66    5.52   0
  -5   6  -7    4.71    5.30   0
  -4   1   9   23.88    8.91   0
  -4   5  -3   21.93    5.28   0
  -3   4 -20    0.59    6.12   0
  -3   4  -1   53.21    5.80   0
  -3   5 -15    7.79    5.83   0
  -2   4 -17   16.37    5.53   0
  -2   4 -16    3.04    6.00   0
  -1  -8  15    8.26    5.23   0
  -1   1 -22    4.89    7.43   0
  -1   2 -20   37.15    6.43   0
  -1   3 -15    8.90    6.27   0
   0 -11  14    8.23    5.79   0
   0  -9  13   38.39    5.49   0
   1 -13  11    8.83    5.85   0
   1 -12  11    4.67    5.34   0
   1 -10  10   20.07    4.87   0
   1  -7   8  318.35    7.95   0
   1  -2 -19    2.59    9.14   0
   2 -13   6   12.63    5.83   0
   2 -12   6    3.84    5.21   0
   2 -11   6   70.90    6.71   0
   2 -10   5   26.25    5.24   0
   2  -6   1    2.12    5.30   0
   3 -12  -4   66.27    8.27   0
   3 -11  -7    0.71    5.71   0
   3 -11  -6    1.55    5.86   0
   3 -11  -5   -1.18    5.92   0
   3 -10 -10   19.19    8.32   0
   3 -10  -9   25.14    7.61   0
   3 -10  -8   52.16    6.29   0
   3 -10  -7   -3.66    5.77   0
   3 -10  -6    2.57    5.48   0
   3 -10  -5    9.98    6.57   0
   3  -9  -9   39.17    7.44   0
   3  -9  -8   13.87    7.01   0
   3  -9  -7   34.85    6.88   0
  -7   3   6   18.69    6.56   0
  -7   4   3   -1.05    5.85   0
  -7   5  -1    6.66    6.38   0
  -6   3   6   -0.68    6.68   0
  -6   4   3   54.58    6.19   0
  -6   5  -1   14.58    5.61   0
  -6   6  -9    1.46    5.65   0
  -5   1  10   74.17    9.18   0
  -4   4   1    7.33    5.57   0
  -4   5 -17   18.93    6.12   0
  -3  -8  19   13.88    8.02   0
  -3   2   5    1.82    6.02   0
  -3   4 -19    7.42    7.39   0
  -3   5 -13    2.79    4.92   0
  -3   5 -12    4.58    4.97   0
  -3   5 -11   37.99    4.84   0
  -3   5 -10    1.69    4.61   0
  -3   5  -9   46.12    5.28   0
  -3   5  -8    8.37    4.83   0
  -2  -9  18   35.08    6.39   0
  -2  -2  11  392.64   15.21   0
  -2   3  -1   10.41    5.63   0
  -2   4 -15   10.49    5.04   0
  -1 -11  17   35.60    6.66   0
  -1  -9  16    9.85    5.29   0
  -1  -3  10   75.97    7.48   0
  -1   2 -19    5.54    6.58   0
  -1   3 -14   22.00    6.39   0
  -1   3  -7   31.14    5.30   0
   0   1 -17   38.44    6.60   0
   1 -11  11    9.54    5.17   0
   1  -9  10   69.52    5.59   0
   1  -6   7  102.38    6.23   0
   1  -4   4   36.95    5.92   0
   2 -13   7    7.97    6.93   0
   2 -10   6   19.49    5.14   0
   2  -9   5   63.61    5.48   0
   2  -8   4   45.39    5.52   0
   2  -7   3   68.96    5.78   0
   2  -4  -3   -0.44    6.42   0
   3 -12  -3   13.73    6.07   0
   3 -12  -2   14.82    7.05   0
   3 -11  -3   -0.66    5.53   0
   3 -10  -4    3.89    5.14   0
   3 -10  -3    2.00    6.25   0
   3  -9 -11    5.21    8.79   0
   3  -9 -10   -2.22    7.29   0
   3  -9  -6    3.45    5.54   0
   3  -9  -5   22.91    5.88   0
  -7   2   8   33.93    8.60   0
  -7   4   2    8.70    7.18   0
  -5   4   2    5.75    4.76   0
  -5   5  -2   -4.43    4.87   0
  -4   3   4    0.82    6.09   0
  -4   5 -16   20.45    5.94   0
  -4   5  -5    8.37    6.50   0
  -4   5  -4   68.48    5.94   0
  -3   3   2   17.12    5.35   0
  -3   4 -18   15.82    7.25   0
  -3   4  -2    3.11    5.14   0
  -2  -6  16   25.20    6.41   0
  -2  -5  15    3.22    5.96   0
  -2   3 -19   12.60    6.53   0
  -2   4 -14   83.85    6.08   0
  -2   4 -13   14.45    6.65   0
  -2   4  -8  396.75    8.93   0
  -2   4  -7   53.25    5.84   0
  -1 -10  17    3.64    6.60   0
  -1   3 -13   -0.15    5.30   0
  -1   3 -12  219.41    8.59   0
  -1   3  -9   32.49    5.67   0
  -1   3  -8 1265.09   15.62   0
   0 -12  15   13.82    5.92   0
   0  -8  13    4.91    5.26   0
   0  -7  12    7.55    5.50   0
   0  -6  11   55.93    5.84   0
   0  -5  10   18.98    6.83   0
   0  -3   7  219.52   10.30   0
   0  -2   5  806.85   17.65   0
   0   1  -4    0.35    8.13   0
   1 -12  12   15.41    5.59   0
   1 -10  11   80.43    5.89   0
   1  -5   6  116.21    6.81   0
   1  -1 -16   -0.88    7.55   0
   2 -12   7   10.94    5.41   0
   2  -6   2   11.94    5.63   0
   2  -5   0    3.87    5.12   0
   3 -12  -1   14.05    6.21   0
   3 -11  -2   34.70    5.62   0
   3 -11  -1    1.58    6.36   0
   3 -10  -2   40.40    5.55   0
   3  -9 -12    8.21    8.68   0
   3  -9  -4    0.29    5.25   0
   3  -8 -10   13.80    6.97   0
   3  -8  -9   10.59    6.74   0
   3  -8  -8    8.16    5.84   0
   3  -8  -7   62.80    6.33   0
   3  -8  -6   38.43    6.81   0
  -7   3   5   26.50    7.53   0
  -6   0  12   11.23   10.22   0
  -6   2   8   20.65    7.29   0
  -6   4   2  197.30    8.85   0
  -6   5  -3   37.29    6.08   0
  -5   3   5   67.14    6.00   0
  -5   5  -3   72.64    5.98   0
  -4  -5  18   -2.42    8.96   0
  -4   4   0   95.28    8.00   0
  -4   5 -15   -0.12    5.68   0
  -4   5 -14   12.30    5.12   0
  -4   5  -6  122.50    6.44   0
  -3  -2  13   83.57   12.58   0
  -2 -10  19   38.58    6.20   0
  -2  -4  14   10.81    6.43   0
  -2   4 -12   37.97    5.49   0
  -2   4 -11   25.57    5.52   0
  -2   4 -10   14.18    5.06   0
  -2   4  -9    6.74    5.17   0
  -1  -8  16    2.18    6.54   0
  -1  -6  14   43.23    5.47   0
  -1  -5  13   51.39    6.76   0
  -1   1 -21    1.55    5.80   0
  -1   2 -18   37.76    7.07   0
  -1   3 -11  125.58    6.77   0
  -1   3 -10   34.63    5.61   0
   0 -11  15    9.45    6.02   0
   0   1 -16    5.85    5.89   0
   1 -11  12   32.17    5.79   0
   1  -8  10    6.14    5.41   0
   1  -3 -20   16.62   10.53   0
   1  -2   0  131.72   10.72   0
   2 -13   8    1.32    5.82   0
   2 -12   8   22.92    5.57   0
   2 -10   7   17.16    5.56   0
   2  -8   5  222.35    7.55   0
   2  -7   4   -0.14    5.15   0
   3 -12   0    7.17    5.78   0
   3 -11   0   24.47    5.72   0
   3 -10  -1   85.05    6.23   0
   3  -9  -2   80.13    7.42   0
   3  -8 -11   19.62    7.60   0
   3  -8  -5    4.76    5.43   0
   3  -8  -4    7.11    6.02   0
  -7   4   1    3.00    5.94   0
  -6   1  10    0.45    8.10   0
  -6   3   5   11.85    6.86   0
  -6   5  -4   15.91    5.97   0
  -5   4   1    9.14    6.40   0
  -5   5 -14   12.51    5.86   0
  -5   5  -5   10.68    6.65   0
  -5   5  -4    6.78    5.16   0
  -4  -6  19    4.41    7.97   0
  -4  -4  17    2.59   10.10   0
  -4   5 -13   30.19    5.70   0
  -4   5 -12  126.62    6.32   0
  -4   5 -11    7.20    5.05   0
  -4   5 -10    9.94    5.07   0
  -4   5  -9   23.39    5.18   0
  -4   5  -7   13.59    5.39   0
  -3  -6  18   91.12    9.39   0
  -3   4 -17    4.33    5.81   0
  -3   4  -3  218.02    7.74   0
  -2  -8  18    5.37    5.86   0
  -2   2 -21    3.60    5.97   0
  -2   2   2   25.36    7.03   0
  -2   3 -18   24.69    5.98   0
  -2   3  -2  136.26    7.42   0
  -1 -11  18   26.79    6.48   0
   0 -12  16   -6.46    6.74   0
   0 -10  15   14.38    5.80   0
   0  -4   9   38.95    6.86   0
   0  -1 -21   -3.60    8.16   0
   0  -1   3   30.93   12.28   0
   0   0 -19    5.79    6.84   0
   1 -13  13    3.37    6.22   0
   1  -6   8  211.54    7.35   0
   2 -11   8   14.39    5.18   0
   2  -3  -6 1346.42   24.56   0
   3 -12   1    6.41    5.74   0
   3 -11   1    9.03    5.55   0
   3 -10   0    7.44    5.13   0
   3  -9  -1   18.43    5.37   0
   3  -8 -12    6.60    8.54   0
   3  -8  -3   68.65    6.97   0
   3  -7  -9   51.42    7.38   0
   3  -7  -8   24.99    6.60   0
   3  -7  -7   95.53    7.94   0
  -7   3   4   18.01    7.40   0
  -6   4   1  224.83    8.07   0
  -6   5  -8   25.34    6.04   0
  -6   5  -7   17.97    5.92   0
  -6   5  -5   29.81    6.39   0
  -5   5 -12   -0.15    5.37   0
  -5   5  -7   32.03    5.20   0
  -5   5  -6   35.55    5.60   0
  -4   3   3   60.26    7.11   0
  -4   4 -17    3.69    7.49   0
  -4   4  -1    0.76    5.43   0
  -3  -7  19    3.91    7.43   0
  -3  -5  17   39.73    7.58   0
  -3   3   1    6.11    6.42   0
  -3   4 -15   18.95    5.75   0
  -3   4  -4   84.73    6.00   0
  -2   2 -20   -8.11    7.30   0
  -2   3 -17   24.89    5.40   0
  -1  -4  12   19.38    5.44   0
  -1   1 -20   75.89    8.48   0
  -1   2 -17  371.31    9.33   0
   0 -11  16   13.15    6.00   0
   0  -8  14    7.28    6.41   0
   0  -7  13   10.22    5.42   0
   1 -12  13    5.37    5.67   0
   1  -4   5    0.22    5.30   0
   1  -2 -18   20.31    8.21   0
   1  -1 -15   14.45    8.56   0
   2 -13   9    1.44    5.97   0
   2 -10   8  114.20    6.15   0
   2  -8   6   27.66    5.18   0
   2  -6   3    3.24    5.05   0
   3 -12   2    7.36    6.46   0
   3 -11   2   29.71    6.34   0
   3 -10   1   -5.81    4.99   0
   3  -9   0   46.12    6.69   0
   3  -7  -6   12.68    5.16   0
   3  -7  -5    7.00    6.28   0
  -7   4  -1   -3.66    6.27   0
  -6   4   0  242.06    8.96   0
  -5   2   7   14.03    6.44   0
  -5   4   0  108.43    6.50   0
  -5   5 -10   29.06    5.69   0
  -5   5  -9   53.58    5.88   0
  -5   5  -8   23.35    5.58   0
  -4   2   6   25.37    6.63   0
  -4   4 -16   16.85    7.48   0
  -3  -8  20   13.86    8.06   0
  -3  -4  16    7.13    7.93   0
  -3   1   7   17.74    7.80   0
  -3   3 -19   58.90    6.70   0
  -3   4 -14   86.90    6.29   0
  -3   4  -5   13.67    5.28   0
  -2  -3  13  105.76    8.98   0
  -2   3 -16    4.85    5.26   0
  -2   3  -3  274.17    8.94   0
  -1 -10  18    4.48    6.12   0
  -1  -2   9   56.12    9.04   0
  -1   2 -16   21.77    6.42   0
  -1   2  -3  739.00   15.81   0
   0  -9  15   75.63    6.06   0
   0  -6  12   47.43    6.37   0
   0   0 -18   20.31    7.19   0
   0   1 -14  272.85    9.95   0
   0   1  -5   66.99   11.07   0
   1  -9  12   78.06    6.19   0
   1  -5   7    4.56    5.24   0
   2 -13  10   -2.85    5.92   0
   2 -11   9   -1.10    5.29   0
   2  -7   5    9.41    5.04   0
   2  -4  -1    9.31    5.95   0
   3 -13   3    4.27    6.42   0
   3 -11   3   11.42    7.22   0
   3  -8 -13   17.35    9.30   0
   3  -7 -11   37.10    7.52   0
   3  -7  -4   54.30    6.94   0
  -7   1   9   79.21    9.53   0
  -7   3   3    0.82    7.44   0
  -7   4  -2    9.24    6.35   0
  -6   2   7    8.05    6.83   0
  -6   3   4   44.37    6.33   0
  -6   4  -1   -2.42    7.05   0
  -5   4  -1   36.10    6.68   0
  -4   4 -15   37.04    6.31   0
  -4   4  -2   24.55    5.48   0
  -3   2   4   23.72    6.86   0
  -3   3 -18   56.10    6.70   0
  -3   4 -13   66.08    5.83   0
  -3   4 -12   70.28    5.77   0
  -3   4  -6  166.37    7.13   0
  -2  -6  17   28.03    7.29   0
  -2   2 -19   59.03    6.56   0
  -2   3 -15   51.03    5.82   0
  -1  -8  17   45.48    7.20   0
  -1  -6  15    4.02    6.36   0
  -1  -1   7  122.56   12.70   0
  -1   0 -21   14.10    7.94   0
  -1   1 -19    8.68    7.04   0
  -1   2 -15   27.61    6.83   0
   0  -5  11   47.31    6.04   0
   0  -1 -20   16.99    7.93   0
   0   1 -13  200.61    9.28   0
   1 -12  14   12.38    6.00   0
   1  -6   9   30.08    5.44   0
   2 -12  10   17.18    5.58   0
   2  -8   7    6.67    5.03   0
   2  -6   4   24.45    5.89   0
   2  -5   2    4.37    5.18   0
   2  -3  -5   24.05    7.27   0
   3 -13   4    4.21    6.06   0
   3 -12   4   46.42    6.62   0
   3  -9   1   61.74    6.22   0
   3  -8   0   31.08    7.00   0
   3  -7 -12   21.28    8.60   0
  -7   2   6    0.99    7.27   0
  -7   4  -3    8.69    6.42   0
  -6  -2  15    2.45   13.18   0
  -5   1   9   76.60    9.39   0
  -5   3   3    6.66    6.45   0
  -5   4 -14    4.57    7.29   0
  -4  -3  16    3.45   12.59   0
  -4   3   2   19.63    6.43   0
  -4   4  -3   97.58    6.77   0
  -3   3 -17    7.39    5.96   0
  -3   3   0   -0.24    5.23   0
  -3   4 -11   25.74    5.47   0
  -3   4 -10  226.49    7.44   0
  -3   4  -8    3.14    5.01   0
  -3   4  -7   41.63    5.60   0
  -2  -8  19   40.33    8.00   0
  -2  -5  16   97.19    7.81   0
  -2   3 -14  116.44    6.66   0
  -1  -9  18   10.88    5.72   0
  -1  -5  14   27.32    6.57   0
  -1  -3  11  257.57   10.27   0
   0 -11  17   27.48    6.55   0
   0  -3   8   11.73    7.44   0
   1 -11  14    7.31    5.96   0
   1  -4   6  141.12    8.17   0
   1  -1 -14  263.77   13.65   0
   2 -13  11   28.24    6.14   0
   2  -7   6  153.33    6.78   0
   3 -13   5    6.66    6.39   0
   3 -12   5   19.29    6.18   0
   3 -11   4   69.50    6.78   0
   3 -10   3   54.93    6.14   0
   3  -9   2   17.63    5.43   0
   3  -8 -14    2.00   10.16   0
   3  -7  -2    7.70    5.70   0
   3  -6  -8  194.42   10.67   0
   3  -6  -7   83.47    8.33   0
  -7   3   2   22.66    6.50   0
  -6   1   9    9.08    6.98   0
  -6   3   3   10.45    5.73   0
  -6   4  -3   37.85    6.41   0
  -5   4 -13   18.86    6.17   0
  -5   4  -3   48.14    7.44   0
  -5   4  -2  140.82    6.76   0
  -4   4 -13    8.22    5.62   0
  -4   4 -12   76.97    6.14   0
  -4   4  -4   41.42    5.62   0
  -3   3 -16    1.30    7.23   0
  -2  -9  20   18.64    6.38   0
  -2   2 -18    7.06    5.70   0
  -2   2   1  328.42   11.57   0
  -2   3 -13  191.49    7.49   0
  -2   3  -5 1205.31   15.37   0
  -1 -10  19   15.22    6.55   0
  -1   1 -18    3.86    7.30   0
  -1   2 -14   55.99    6.33   0
  -1   2  -4  163.11    9.48   0
   0  -9  16   10.29    5.52   0
   0  -8  15   32.30    5.79   0
   0  -6  13   34.16    7.33   0
   0  -2 -21    5.75   10.22   0
   0  -2   6  445.30   13.89   0
   0   0 -17   12.91    6.81   0
   0   1 -12  161.09    7.92   0
   0   1  -6  939.02   20.29   0
   1 -12  15   14.87    6.67   0
   1 -10  14    3.29    7.09   0
   1  -9  13  132.61    7.10   0
   1  -8  12   64.11    6.14   0
   1  -5   8   98.09    6.51   0
   1  -3 -19   28.63   10.80   0
   1  -3   4  135.69    8.27   0
   1  -2 -17    2.61    9.17   0
   1  -2   1  183.61   11.40   0
   2 -10  10    5.44    4.95   0
   2  -9   9   12.30    5.24   0
   2  -6   5   48.91    6.23   0
   2  -4   0    3.47    5.83   0
   2  -3  -4   33.85    7.87   0
   3 -13   6   -2.18    6.13   0
   3 -12   6   45.52    7.40   0
   3 -11   5    1.05    6.28   0
   3 -10   4   92.59    6.59   0
   3  -9   3  133.74    6.90   0
   3  -8   1   11.51    5.46   0
   3  -7 -13   12.48    9.99   0
   3  -7  -1    0.72    7.15   0
   3  -6 -10   65.07    9.36   0
   3  -6  -9  345.22   12.23   0
   3  -6  -6    6.10    6.23   0
  -7   1   8    4.35    7.77   0
  -7   2   5   13.89    7.45   0
  -7   3   1    3.03    6.15   0
  -6   4 -10   36.65    6.53   0
  -6   4  -9   12.47    6.33   0
  -6   4  -8    7.86    6.26   0
  -6   4  -7   48.10    6.00   0
  -6   4  -6    9.02    6.46   0
  -6   4  -5   -3.58    6.06   0
  -6   4  -4   20.08    6.20   0
  -5  -1  13   42.02   11.99   0
  -5   0  11   67.96   10.74   0
  -5   2   6   27.37    5.70   0
  -5   4 -12   55.28    6.13   0
  -5   4 -11    1.64    5.58   0
  -5   4  -4    9.22    5.61   0
  -4   1   8    4.03    7.69   0
  -4   2   5   31.83    6.90   0
  -4   3 -17   -2.90    6.80   0
  -4   4 -11   61.74    6.19   0
  -4   4 -10    0.19    4.77   0
  -4   4  -9   33.17    5.48   0
  -4   4  -8   17.23    5.20   0
  -4   4  -7   40.89    5.52   0
  -4   4  -6   92.08    6.66   0
  -4   4  -5   16.79    5.46   0
  -3  -3  15    2.14    9.69   0
  -3   2 -19   32.05    6.57   0
  -3   3  -1   26.21    7.31   0
  -2  -4  15    9.25    7.92   0
  -2   2 -17   30.68    6.82   0
  -2   3 -12   -1.89    5.43   0
  -2   3 -11   50.81    5.74   0
  -2   3  -6  568.03   11.11   0
  -1   1   1  102.44   13.79   0
  -1   2 -13   17.47    5.68   0
   0 -10  17    6.70    6.18   0
   0  -1 -19    9.77    7.18   0
   0   1 -11  594.93   13.20   0
   0   1 -10    1.96    6.70   0
   0   1  -7    8.37    8.78   0
   1 -11  15    9.55    5.77   0
   1  -6  10   29.96    6.85   0
   2 -11  11    6.99    5.67   0
   2  -5   3    7.54    5.52   0
   3 -13   7    8.83    6.44   0
   3 -11   6  224.38    7.86   0
   3 -10   5  107.28    6.58   0
   3  -6  -4    9.20    6.50   0
  -7   3   0    4.40    6.49   0
  -6  -1  13   93.19   12.48   0
  -6   0  11   10.54    9.00   0
  -5   3   2   54.95    5.80   0
  -5   4  -9   75.25    6.13   0
  -5   4  -8  122.48    6.55   0
  -5   4  -7   40.02    5.79   0
  -5   4  -6   11.74    5.59   0
  -5   4  -5   40.87    5.71   0
  -4   3 -16   26.09    6.35   0
  -4   3   1   16.27    5.80   0
  -3  -7  20    0.93    8.24   0
  -3  -6  19   13.74    7.79   0
  -3   2 -18   21.38    7.45   0
  -3   3 -15  142.13    7.20   0
  -2   3 -10   12.67    5.39   0
  -2   3  -9  137.52    6.87   0
  -2   3  -8   25.62    5.92   0
  -1  -8  18   21.33    7.09   0
  -1  -7  17   12.00    7.02   0
  -1  -4  13   51.53    6.09   0
  -1   1 -17    5.83    5.46   0
  -1   2 -12   18.26    5.56   0
  -1   2  -5   54.10    7.55   0
   0 -11  18   -2.36    6.29   0
   0   0 -16    3.11    6.81   0
   0   1  -9   48.33    6.95   0
   0   1  -8    2.11    6.39   0
   1 -12  16    4.32    6.76   0
   1  -4 -20   10.65   11.12   0
   1  -1 -13   -1.24    8.94   0
   2 -10  11   12.57    5.53   0
   2  -9  10   77.00    6.05   0
   2  -4   1   43.00    6.38   0
   2  -3  -3   79.32    9.01   0
   3  -9   4   93.90    6.66   0
   3  -7   0   41.51    6.23   0
   3  -6 -11    2.78    8.02   0
   3  -6  -3   17.76    6.68   0
  -7   2   4    4.88    6.58   0
  -7   3  -1   13.82    6.09   0
  -6   2   5   25.55    7.77   0
  -6   3   1    3.08    5.57   0
  -5   3   1  130.13    7.95   0
  -4  -6  20    8.48    9.64   0
  -4   3 -15   47.60    6.64   0
  -3  -5  18    8.62    8.44   0
  -3   0   9   11.38   11.71   0
  -3   2   3    4.70    6.67   0
  -3   3 -14    9.47    5.52   0
  -3   3  -2   12.03    6.10   0
  -2  -8  20    1.31    7.69   0
  -2  -7  19   18.60    7.37   0
  -2   1 -19   22.62    6.35   0
  -2   2 -16   13.88    5.75   0
  -1  -9  19    0.91    6.39   0
  -1  -1 -21   24.23    8.26   0
  -1   0 -19    6.81    7.15   0
  -1   2 -11  225.91    8.31   0
  -1   2 -10   87.75    7.13   0
  -1   2  -9  237.52    9.54   0
  -1   2  -6   37.27    6.59   0
   0  -9  17   -5.57    5.74   0
   0  -8  16  173.02    7.33   0
   0  -7  15    8.31    6.68   0
   1 -10  15   25.72    6.26   0
   1  -9  14   23.13    5.79   0
   1  -5   9  309.73    9.47   0
   1  -4   7    8.61    5.62   0
   2 -12  13   12.18    6.17   0
   2 -11  12    4.92    5.65   0
   2  -8   9   83.78    5.98   0
   2  -6   6   38.16    6.08   0
   2  -5   4   16.67    5.63   0
   2  -4 -15    9.78   17.38   0
   3  -9   5    5.62    5.49   0
   3  -8   3    1.93    5.54   0
   3  -7 -14   42.29   13.11   0
   3  -6  -2   -5.35    6.64   0
  -7   1   7    1.83    7.56   0
  -7   2   3   19.47    7.97   0
  -7   3  -3   13.27    6.48   0
  -6   1   8   67.61    8.17   0
  -6   3   0   39.46    6.71   0
  -5   1   8   54.45    8.62   0
  -5   2   5   44.67    5.60   0
  -5   3 -14   14.73    6.29   0
  -4  -5  19   40.49   11.74   0
  -4   3 -14   61.44    6.58   0
  -3   2 -17   18.75    6.18   0
  -3   3 -12   16.01    5.72   0
  -3   3  -3   13.92    5.37   0
  -2  -6  18   14.72    7.35   0
  -2   2 -15   58.44    5.96   0
  -2   2   0    0.08    6.63   0
  -1 -10  20    4.37    6.81   0
  -1  -5  15   16.82    6.27   0
  -1   1 -16  184.22    7.78   0
  -1   2  -8    4.94    5.60   0
   0 -10  18    8.92    6.20   0
   0  -6  14    3.80    7.02   0
   0  -2 -20   25.33    8.36   0
   0  -1 -18   15.14    7.42   0
   0   0 -15  125.89    8.36   0
   1 -11  16   33.33    6.22   0
   2 -10  12   80.84    6.39   0
   2  -9  11  262.35    7.66   0
   3 -11   8   88.53    6.68   0
   3 -10   7   29.21    5.75   0
   3  -7   2   18.93    7.08   0
   3  -6 -12   33.85    9.85   0
   3  -6  -1   24.86    7.05   0
   4 -11  -4    8.63    6.54   0
   4 -11  -3   -0.42    7.34   0
  -6   2   4    7.84    7.21   0
  -6   3 -10   31.09    6.55   0
  -6   3  -2    9.59    7.34   0
  -5   3 -13   22.04    6.51   0
  -5   3   0   25.44    5.73   0
  -4   0  10   -0.35    9.70   0
  -4   2   4    5.93    6.79   0
  -4   3 -13   27.21    6.18   0
  -4   3  -1   32.66    5.61   0
  -3   2 -16   38.78    8.28   0
  -3   3 -11    8.54    5.71   0
  -3   3  -4    8.64    5.49   0
  -2  -5  17    6.16    7.57   0
  -2  -2  12   24.60    8.24   0
  -2   0 -20    4.25    7.87   0
  -2   1 -18   45.21    6.30   0
  -2   1   4  216.80   14.06   0
  -2   2 -14   86.96    7.71   0
   0  -4  11    3.02    5.52   0
   0  -3   9   37.92    6.52   0
   1  -9  15    5.43    7.57   0
   1  -6  11  242.15    8.12   0
   1  -3 -18   29.28   10.54   0
   1  -3   5  292.96   10.10   0
   1  -2 -16   -1.93    8.05   0
   1  -2   2 1062.08   19.61   0
   1  -1 -12  140.27   11.68   0
   2  -8  10   71.65    6.36   0
   2  -6   7    9.75    5.72   0
   2  -4   2  117.91    6.95   0
   2  -3  -2  109.10    8.38   0
   3  -9   6    1.54    5.44   0
   4 -12   0   47.79    6.80   0
   4 -12   1   32.05    7.11   0
   4 -11  -2    4.10    6.63   0
   4 -11  -1    8.62    6.37   0
   4 -10  -6    2.88    7.78   0
   4 -10  -5    6.90    7.83   0
   4 -10  -4   31.64    8.06   0
   4 -10  -3    7.31    7.85   0
  -7   1   6   33.85    8.47   0
  -7   2   2   34.37    6.84   0
  -6   3  -9   23.22    6.40   0
  -6   3  -8  103.62    7.31   0
  -6   3  -7   43.49    6.47   0
  -6   3  -6   22.61    6.15   0
  -6   3  -5   17.30    6.68   0
  -6   3  -4   12.24    6.54   0
  -6   3  -3    7.66    6.21   0
  -5   2   4   34.64    6.97   0
  -5   3 -11   62.76    6.26   0
  -5   3  -1   14.19    5.74   0
  -4   3 -12   80.64    6.40   0
  -4   3 -11   40.66    5.83   0
  -4   3  -2   18.61    5.91   0
  -3  -4  17    8.41    9.36   0
  -3   1   6    7.87    7.96   0
  -3   3  -9   69.81    6.08   0
  -3   3  -8   13.84    5.60   0
  -3   3  -7    8.86    5.84   0
  -3   3  -6   -0.09    5.54   0
  -3   3  -5   33.51    5.84   0
  -2  -3  14  149.70   10.84   0
  -1  -8  19  155.04    9.47   0
  -1  -7  18   32.13    7.57   0
  -1  -3  12   10.04    6.53   0
  -1  -2  10  429.51   14.52   0
  -1  -1 -20   29.63    8.19   0
  -1   0 -18   14.36    6.02   0
  -1   1 -15   37.09    6.03   0
   0  -8  17   14.31    6.69   0
   0  -1   4    0.92    8.74   0
   1 -11  17   26.06    6.59   0
   1 -10  16   12.26    6.32   0
   1  -8  14   21.30    5.82   0
   1  -7  13  312.03    9.35   0
   2  -5   5  498.83   10.61   0
   3 -12  10   32.39    6.60   0
   3 -11   9    1.02    5.85   0
   3 -10   8    5.15    5.78   0
   3  -8   5  171.14    7.28   0
   3  -7   3   16.14    5.40   0
   3  -6   0    4.50    5.57   0
   3  -5  -8  201.91   11.19   0
   3  -5  -7  111.61    8.88   0
   3  -5  -6    5.15    6.37   0
   3  -5  -5   11.40    6.64   0
   4 -12   2   24.33    6.73   0
   4 -11   1   38.76    7.97   0
   4 -10  -8    7.23    8.31   0
   4 -10  -2   18.58    6.22   0
   4 -10  -1   22.35    7.03   0
  -7   0   9    4.32    8.41   0
  -7   2   0   23.30    8.02   0
  -7   2   1    3.24    6.50   0
  -6   0  10   -3.73    6.93   0
  -6   1   7    8.87    7.52   0
  -6   2   3    1.17    5.61   0
  -5   3 -10   22.47    5.82   0
  -5   3  -9    1.84    5.67   0
  -5   3  -4   48.39    7.23   0
  -5   3  -3   23.00    5.86   0
  -5   3  -2  188.55    7.52   0
  -4   1   7  246.24   10.85   0
  -4   2 -15   26.08    6.54   0
  -4   3 -10   62.49    5.95   0
  -4   3  -9    1.80    4.86   0
  -4   3  -4    2.12    6.79   0
  -3   1 -18   84.94    7.77   0
  -3   2 -15    5.59    6.22   0
  -3   2   2  274.36    9.68   0
  -2  -1  10  301.36   22.57   0
  -2   0 -19   -5.75    7.87   0
  -2   1 -17   21.25    5.65   0
  -2   2 -13  119.99    7.22   0
  -2   2  -1  370.74   11.33   0
  -1  -6  17   17.27    6.85   0
  -1  -4  14   90.15    7.99   0
   0 -10  19    8.98    6.54   0
   0  -7  16    1.00    5.66   0
   0  -2 -19    8.45    8.47   0
   0  -2   7   38.29    7.84   0
   0  -1 -17   19.59    7.37   0
   0   0 -14    6.02    6.44   0
   1  -5  10   21.71    5.63   0
   1  -4   8    0.73    5.23   0
   2 -12  15    0.64    6.51   0
   2 -10  13   71.96    6.47   0
   2  -9  12    3.55    5.56   0
   2  -8  11   80.90    6.58   0
   2  -4   3    8.68    5.53   0
   3  -9   7    9.84    5.74   0
   3  -6 -13   27.04   12.33   0
   3  -6   1   25.87    5.83   0
   3  -5  -9  163.47   11.88   0
   4 -12   3   33.85    6.62   0
   4 -11   2   11.70    6.09   0
   4 -10   0   17.30    5.80   0
   4  -9  -7   -3.98    7.29   0
   4  -9  -6   26.69    7.63   0
   4  -9  -5   30.79    7.71   0
   4  -9  -4   10.21    7.29   0
   4  -9  -3   -4.03    7.25   0
  -7   1   5   10.44    6.32   0
  -7   2  -2   14.65    7.12   0
  -7   2  -1   15.71    6.32   0
  -6   2   2   14.07    7.18   0
  -5   1   7   15.53    7.09   0
  -5   2   3   53.96    7.31   0
  -5   3  -7   28.68    5.90   0
  -5   3  -6   27.64    6.03   0
  -5   3  -5   22.96    5.63   0
  -4  -4  18   67.19   16.02   0
  -4   2 -14   23.56    7.84   0
  -4   2   3   11.05    5.81   0
  -4   3  -8    0.29    4.79   0
  -4   3  -7    4.38    5.30   0
  -4   3  -6  100.98    6.77   0
  -4   3  -5  150.96    7.18   0
  -3   2 -14   16.46    5.83   0
  -2  -8  21   -2.64    7.63   0
  -2  -7  20   11.90    7.94   0
  -2   1 -16   15.10    7.05   0
  -2   2 -12  187.55    7.72   0
  -1   0 -17  176.45    9.32   0
   0  -6  15   40.35    7.24   0
   1  -6  12   13.03    5.83   0
   1  -4 -19    0.53   10.19   0
   1  -3   6    6.32    7.34   0
   1  -1  -2  128.68   14.74   0
   2  -7  10   22.27    5.86   0
   2  -6   8   72.09    6.38   0
   2  -5   6   13.09    5.92   0
   3 -12  11   29.91    6.43   0
   3 -11  10    8.61    5.77   0
   3 -10   9   -1.75    5.61   0
   3  -9   8  290.46    8.23   0
   3  -8   6   73.78    6.41   0
   3  -7   4   30.14    5.67   0
   3  -5  -3   -1.08    5.63   0
   4 -12   4   55.68    7.13   0
   4 -11   3    9.81    6.49   0
   4 -10   1   37.07    6.08   0
   4  -9  -8    0.51    7.29   0
   4  -9  -2   18.43    6.19   0
   4  -9  -1   22.56    6.98   0
  -7   0   8   22.69    8.22   0
  -7   1   4   11.71    7.91   0
  -6  -1  12    5.28    9.07   0
  -6   1   6    5.94    7.34   0
  -6   2 -10   43.72    7.02   0
  -6   2   1   66.19    7.46   0
  -4   1 -17   11.61    6.78   0
  -3  -6  20   60.80    9.22   0
  -3   2 -13    3.23    5.74   0
  -3   2   1   88.14    8.35   0
  -2  -6  19    2.23    7.45   0
  -2  -4  16    9.80    7.23   0
  -2   2 -11   -0.76    5.38   0
  -2   2  -2   14.40    6.59   0
  -1  -5  16  154.44    8.66   0
  -1  -1 -19   34.46    6.85   0
  -1   1 -13    1.08    5.47   0
  -1   1   0    1.30    8.91   0
   0  -4  12  116.01    8.12   0
   0  -3 -20   17.08    9.97   0
   0   0 -13    2.40    6.87   0
   1 -11  18    1.41    6.26   0
   1  -8  15  121.10    6.83   0
   1  -2 -15    5.41    9.95   0
   1  -2   3  732.14   16.13   0
   1  -1 -11  173.33   13.07   0
   2 -10  14   32.32    6.15   0
   2  -9  13    5.83    5.79   0
   2  -3   0   26.61    8.27   0
   3 -10  10   35.22    7.18   0
   3  -8   7   54.03    6.35   0
   3  -7 -15   23.24   17.40   0
   3  -7   5   19.84    6.22   0
   3  -6   2    4.49    5.52   0
   3  -5 -10  131.64   12.71   0
   3  -5  -2  112.22    7.17   0
   4 -12   5   16.25    7.03   0
   4 -11   4   22.02    6.56   0
   4 -10   2    9.12    5.81   0
   4  -9  -9    7.31    8.26   0
   4  -9   0   10.49    5.77   0
  -6   2  -9   -5.58    6.60   0
  -6   2  -8   16.23    6.19   0
  -6   2   0   11.62    6.04   0
  -5   2 -12  104.54    7.20   0
  -5   2   2   13.18    5.67   0
  -4   1 -16   26.87    6.50   0
  -4   2 -13    6.80    5.69   0
  -4   2   2   -1.70    5.68   0
  -3   1 -16   -3.49    5.89   0
  -3   2 -12    7.34    5.87   0
  -2   0 -18   -3.31    6.09   0
  -2   0   7    3.15   15.10   0
  -2   1 -15    8.79    5.42   0
  -2   2 -10   65.83    6.42   0
  -2   2  -9   19.64    5.67   0
  -2   2  -3  153.24    8.31   0
  -1  -9  21   12.20    8.23   0
  -1  -8  20   10.64    7.96   0
  -1  -2 -20   15.83    8.37   0
  -1   0 -16   -1.87    6.62   0
   0 -10  20   17.07    6.68   0
   0  -9  19   43.03    6.97   0
   0  -8  18    8.31    6.06   0
   0  -5  14  355.79   10.92   0
   0  -3  10   10.27    5.79   0
   0  -1 -16   44.50    7.59   0
   1  -5  11    8.56    5.71   0
   1  -4   9  310.80   10.52   0
   2  -8  12   12.04    5.46   0
   2  -6   9   32.08    5.92   0
   3 -12  12    1.86    6.24   0
   3  -9   9   11.44    5.82   0
   3  -6   3   20.97    5.70   0
   3  -5  -1    3.97    5.58   0
   4 -11   5   55.77    6.99   0
   4 -10   3    2.05    6.36   0
   4  -9 -10   24.36   10.35   0
   4  -9   1   21.67    6.24   0
   4  -8  -7   10.13    7.32   0
   4  -8  -6   35.32    8.00   0
   4  -8  -4    1.61    7.71   0
   4  -8  -3    6.13    6.79   0
  -7   1   2   40.14    8.45   0
  -7   1   3   51.41    7.35   0
  -6  -2  14   42.49   10.76   0
  -6   0   9   19.65    7.90   0
  -6   2  -7   26.85    6.34   0
  -6   2  -6    5.82    6.29   0
  -6   2  -4   14.31    7.81   0
  -6   2  -3    9.11    6.91   0
  -6   2  -2   -0.60    6.48   0
  -6   2  -1   11.33    5.96   0
  -5   2 -11  156.83    7.46   0
  -5   2   1    9.31    6.90   0
  -4  -1  12   96.41   14.33   0
  -4   1 -15   92.91    8.48   0
  -3  -5  19   74.46   10.33   0
  -3   0 -18   20.20    7.04   0
  -3   2 -11    6.00    5.90   0
  -3   2   0   13.92    5.82   0
  -2  -5  18   40.11    9.07   0
  -2   2  -8  214.50    8.15   0
  -2   2  -7  178.99    7.94   0
  -2   2  -6   41.80    6.38   0
  -2   2  -5   49.10    6.71   0
  -1  -7  19    2.32    6.06   0
   0  -2 -18    8.36    7.92   0
   0   0 -12  288.95   11.03   0
   1 -10  18   36.47    6.53   0
   1  -9  17   46.34    6.47   0
   1  -8  16   31.57    7.70   0
   1  -6  13  230.82    8.09   0
   1  -3 -17    4.55    8.68   0
   2 -10  15   32.62    6.46   0
   2  -9  14   90.90    6.76   0
   2  -7  11  525.88   10.25   0
   2  -5   7   61.18    6.49   0
   3 -11  12   36.97    6.52   0
   3  -8   8   18.04    5.22   0
   3  -7   6   15.46    6.12   0
   3  -5 -11   71.51   12.55   0
   3  -5   0  114.54    8.44   0
   4 -12   7    0.95    6.70   0
   4 -11   6   26.28    6.58   0
   4 -10   4   32.70    6.19   0
   4  -9   2   64.45    6.59   0
   4  -8  -8   17.15    7.71   0
   4  -8  -2    7.24    6.06   0
   4  -8  -1    9.45    7.25   0
  -7   1   0   11.99    7.76   0
  -7   1   1    2.63    6.61   0
  -5  -1  12   10.35    9.93   0
  -5   1   6   77.77    6.87   0
  -5   2  -9   11.56    5.93   0
  -5   2   0  161.74    7.49   0
  -4   1   6    5.39    6.87   0
  -4   2 -11   46.58    6.07   0
  -4   2 -10  137.60    6.78   0
  -4   2   1   94.24    6.97   0
  -3   1 -15   55.58    6.80   0
  -3   1   5   65.71    8.26   0
  -3   2 -10   70.80    6.76   0
  -2   0 -17   12.93    6.30   0
  -2   1 -14   10.14    5.73   0
  -2   1   3   22.68    9.57   0
  -1  -6  18   18.24    7.57   0
  -1  -3  13    1.68    6.90   0
  -1  -1   8  157.23   13.23   0
  -1   0 -15   20.87    6.76   0
  -1   1 -11   50.82    6.72   0
   0  -6  16   20.88    5.93   0
   0  -2   8    6.31    8.30   0
   1  -7  15   37.44    7.39   0
   1  -3   7   29.34    6.11   0
   1  -1 -10  222.29   14.84   0
   2  -8  13   22.62    5.91   0
   2  -4   5   -3.62    5.61   0
   2  -3   1   10.15    6.41   0
   3  -9  10    2.20    5.90   0
   3  -6   4    4.83    5.53   0
   4 -11   7   12.70    6.31   0
   4 -10   5    4.89    6.45   0
   4  -9 -11    2.98    9.88   0
   4  -9   3   66.52    6.27   0
   4  -8  -9   15.83    9.17   0
   4  -8   0   13.51    5.77   0
  -7   1  -3   12.06    6.65   0
  -7   1  -2   17.85    6.84   0
  -7   1  -1   41.80    6.93   0
  -6   0   8   -0.52    7.38   0
  -6   1   4   89.54    7.49   0
  -5   0   9   65.60    9.28   0
  -5   1 -13   72.05    7.07   0
  -5   2  -8    7.80    5.45   0
  -5   2  -7   20.25    5.80   0
  -5   2  -6   16.05    5.90   0
  -5   2  -2  451.16    9.70   0
  -4   1 -14    0.66    6.46   0
  -4   2  -9   59.03    5.71   0
  -4   2   0  183.56    8.00   0
  -3   0 -17    7.26    6.41   0
  -3   1 -14   -2.29    5.86   0
  -3   2  -8   10.32    6.94   0
  -3   2  -1   31.27    5.98   0
  -2  -7  21    7.32    9.03   0
  -2   1 -13   87.99    6.92   0
  -1  -4  15  120.19    8.38   0
  -1  -2 -19    4.83    7.90   0
  -1   1 -10   34.31    6.24   0
  -1   1  -1  312.15   14.24   0
   0  -9  20   23.34    7.02   0
   0  -8  19    8.90    7.42   0
   0  -3 -19   -1.11    8.80   0
   0  -1 -15    7.20    6.53   0
   0   0 -11   86.57    8.31   0
   1  -5  12   10.89    6.75   0
   1  -2   4  172.96   10.27   0
   2 -11  17   10.57    7.22   0
   2 -10  16   34.35    6.69   0
   2  -7  12    5.68    6.01   0
   2  -5   8    0.69    6.04   0
   3 -11  13   59.14    6.65   0
   3 -10  12   49.53    6.51   0
   3  -8   9    0.53    5.29   0
   3  -7   7   51.54    5.76   0
   3  -5   1  253.02    8.72   0
   4 -10   6    3.56    6.66   0
   4  -9   4    3.02    6.05   0
   4  -8   1   10.71    5.82   0
  -7  -1   9    0.32    8.02   0
  -7   0   5    6.46    8.24   0
  -6  -1  11   -2.23    7.93   0
  -6   1   3    9.09    5.75   0
  -5   1 -12   20.37    6.18   0
  -5   1   5   20.41    6.81   0
  -5   2  -4   79.48    6.51   0
  -4   0 -16   37.21    7.23   0
  -4   0   9   12.54    8.07   0
  -4   2  -8   83.58    5.97   0
  -4   2  -7    3.37    5.21   0
  -4   2  -2   -4.72    6.73   0
  -4   2  -1  100.61    6.96   0
  -3  -3  16   12.64   11.96   0
  -3  -1 -18   65.58    9.00   0
  -3   0 -16    3.02    7.62   0
  -3   2  -7   10.50    5.65   0
  -3   2  -6    6.01    6.06   0
  -3   2  -4  420.45   10.79   0
  -3   2  -3    0.20    5.65   0
  -3   2  -2   25.96    6.18   0
  -2  -1 -18   10.15    6.55   0
  -2   0 -16    1.91    5.72   0
  -1  -8  21    4.62    7.84   0
  -1  -5  17    1.14    6.86   0
  -1  -2  11    6.31    7.88   0
  -1  -1 -17   23.38    6.59   0
  -1   1  -9   57.65    7.83   0
   0  -7  18   43.33    7.66   0
   0  -4  13   47.44    6.34   0
   0  -2 -17   38.34    7.73   0
   0  -1   5   59.92   11.84   0
   1 -10  19   21.23    6.79   0
   1  -9  18    2.61    6.23   0
   1  -8  17    2.73    5.70   0
   1  -6  14  362.69    9.29   0
   1  -4 -18   36.23    9.78   0
   1  -2 -14    6.07    9.10   0
   1  -1  -1  100.49   12.51   0
   2  -8  14   57.59    8.13   0
   2  -3   2  138.74    8.03   0
   3  -9  11    3.18    5.74   0
   3  -6   5    6.97    5.50   0
   3  -5   2  771.20   12.39   0
   4 -11   8    9.39    6.36   0
   4 -10   7    0.82    6.32   0
   4  -9   5   25.90    6.92   0
   4  -8 -10    8.58    8.24   0
   4  -8   2   11.34    6.07   0
   4  -7  -6   16.36    7.58   0
   4  -7  -5    1.30    6.94   0
   4  -7  -4    3.49    5.72   0
   4  -7  -3  143.00    8.48   0
   4  -7  -2  176.08    8.91   0
  -7   0   4   59.89    8.61   0
  -6   1  -8   18.70    6.22   0
  -6   1  -7  145.45    7.32   0
  -5  -2  14    6.29   11.11   0
  -5   1 -11   83.35    6.92   0
  -4   0 -15   20.20    8.40   0
  -4   1 -12    2.20    5.74   0
  -4   1   5  708.60   14.64   0
  -4   2  -6  516.07    9.95   0
  -4   2  -5    7.34    5.85   0
  -4   2  -4    8.62    5.62   0
  -4   2  -3  228.50    7.92   0
  -3   1 -13   63.92    6.33   0
  -3   2  -5   85.55    6.86   0
  -2  -6  20   14.95    7.94   0
  -2  -3  15   16.73    9.03   0
  -2  -2 -19   23.40    8.24   0
  -2   1 -12   -0.64    6.11   0
  -1  -7  20    5.22    8.10   0
  -1   0 -14   20.70    6.12   0
  -1   1  -8   51.36    8.14   0
  -1   1  -2  241.02   12.52   0
   0  -3  11   50.69    6.47   0
   0   0 -10  475.63   13.57   0
   1  -7  16    6.58    7.01   0
   2  -6  11  234.68    8.30   0
   2  -4   6   93.36    6.83   0
   3 -11  14   -8.76    6.62   0
   3 -10  13    0.58    6.04   0
   3  -8  10    9.55    5.77   0
   3  -7   8   76.68    6.21   0
   3  -6   6   16.04    5.88   0
   3  -4  -6    7.77    7.97   0
   3  -4  -5  112.54    8.57   0
   3  -4  -4   23.80    7.05   0
   4 -11   9   17.57    6.39   0
   4  -9   6   -2.65    6.04   0
   4  -8   3   30.16    6.22   0
   4  -7  -7   -0.44    7.34   0
  -7  -1   8   48.83    8.91   0
  -7   0   3   13.24    6.66   0
  -6   0   7   32.24    6.46   0
  -6   1  -6    5.96    6.14   0
  -6   1  -5   11.12    6.14   0
  -6   1  -4    1.85    7.90   0
  -6   1   0   14.28    6.54   0
  -6   1   1   36.02    6.41   0
  -5   0 -13   23.71    6.72   0
  -5   1 -10   94.05    6.80   0
  -5   1   4   34.95    6.11   0
  -4  -5  20    8.19   12.97   0
  -3  -6  21   -4.22    9.28   0
  -3  -4  18    3.25   10.74   0
  -3   0 -15   24.98    6.73   0
  -3   1 -12   -4.29    5.89   0
  -3   1   4  428.37   13.18   0
  -2  -4  17   11.06    7.39   0
  -2  -1 -17   20.64    7.39   0
  -2   0 -15   24.16    5.80   0
  -2   1 -11    4.17    6.00   0
  -1  -6  19   39.89    7.98   0
  -1  -2 -18    3.46    7.50   0
  -1  -1 -16    7.53    7.15   0
  -1   1  -7 2866.95   26.85   0
   0  -9  21   11.35    8.49   0
   0  -6  17    2.77    6.04   0
   0  -1 -14   16.75    6.92   0
   1  -3 -16    5.54    8.69   0
   1  -3   8 1259.79   16.57   0
   1  -1  -9  123.00   14.36   0
   2 -10  17   81.87    7.52   0
   2  -9  16   36.50    6.72   0
   2  -7  13    5.91    5.72   0
   2  -5   9   13.46    5.73   0
   2  -3   3  257.21    9.15   0
   3  -9  12   21.25    5.77   0
   3  -5   3   31.15    6.20   0
   3  -4  -7   54.34    8.86   0
   3  -4  -3   47.24    7.60   0
   4 -11  10   58.68    7.12   0
   4 -10   8   11.27    6.10   0
   4  -8 -11   10.07    9.14   0
   4  -8   4   60.59    6.25   0
   4  -7  -8    8.24    7.35   0
   4  -7   0   10.17    5.71   0
   4  -7   1    9.39    6.92   0
  -7   0  -2   20.13    8.22   0
  -7   0  -1   -8.69    8.62   0
  -7   0   0   45.06    8.58   0
  -6  -2  13    7.38    9.54   0
  -6  -1  10    9.46    8.01   0
  -6   1  -3   28.84    6.72   0
  -6   1  -2   -4.23    6.59   0
  -6   1  -1   12.04    6.28   0
  -5  -3  16   -3.55   15.26   0
  -5   0   8   82.38    8.10   0
  -5   1  -9   -1.27    5.77   0
  -5   1  -8   25.45    6.47   0
  -4  -1 -16   62.86    7.70   0
  -4   0 -14  117.61    7.79   0
  -4   1 -11    7.18    5.46   0
  -3   0   8  128.25   12.43   0
  -3   1 -11    4.38    5.77   0
  -2  -2  13   60.06   10.81   0
  -2   0 -14   70.87    7.59   0
  -2   1 -10   43.17    7.45   0
  -2   1   2  438.78   15.65   0
  -1   0 -13    4.04    5.94   0
  -1   1  -5  263.71   11.16   0
  -1   1  -4  461.61   14.37   0
  -1   1  -3  687.52   17.10   0
   0  -8  20    6.80    6.74   0
   0  -3 -18   -0.93    8.17   0
   0   0  -9   19.02    7.86   0
   1  -9  19   32.01    7.23   0
   1  -8  18   57.55    6.77   0
   1  -6  15   17.33    6.10   0
   1  -5  13   43.68    6.58   0
   1  -4  11   61.99    6.60   0
   1  -2   5   47.95    7.76   0
   2  -8  15   25.51    6.61   0
   2  -4   7   57.28    6.45   0
   3 -11  15   12.38    7.20   0
   3 -10  14   89.07    7.23   0
   3  -8  11   11.42    5.66   0
   3  -7   9   22.41    5.54   0
   3  -6   7    2.13    5.26   0
   3  -5 -12    3.12   13.34   0
   3  -5   4   58.29    6.44   0
   3  -4  -2   65.44    6.66   0
   4 -10   9   39.63    6.30   0
   4  -9   7   15.61    6.30   0
   4  -8   5    6.72    5.96   0
   4  -7  -9    0.36    7.79   0
   4  -7   2   12.90    6.95   0
  -7  -1   7    4.50    6.80   0
  -6   0  -9    1.68    6.46   0
  -6   0   6   10.26    6.48   0
  -5  -1  11   10.19    9.02   0
  -5   0 -12   13.47    6.43   0
  -5   1  -7   11.92    5.83   0
  -5   1   2   12.17    7.29   0
  -4   0 -13    0.15    7.57   0
  -4   1 -10    5.72    5.85   0
  -3   0 -14    1.81    6.19   0
  -3   1 -10   25.16    6.22   0
  -2  -5  19    8.96    7.79   0
  -2  -2 -18    9.02    6.58   0
  -2  -1 -16  113.80    8.44   0
  -1  -8  22   -1.46    7.94   0
  -1  -4  16   28.22    7.24   0
  -1  -3 -19   76.02    7.85   0
   0  -7  19    2.74    5.98   0
   0  -5  16  637.15   12.78   0
   0  -4 -19   12.75    8.72   0
   0  -4  14   56.90    8.02   0
   0  -2 -16   67.91    8.18   0
   0  -2   9   88.24    7.98   0
   1  -7  17   31.15    7.44   0
   1  -1   0   -1.12    9.22   0
   2 -10  18   24.92    7.33   0
   2  -9  17   15.66    8.36   0
   2  -7  14   14.75    6.25   0
   2  -6  12   81.17    6.88   0
   2  -5 -16   -0.13   12.93   0
   2  -2  -5    2.97    9.29   0
   2  -2  -4   73.88   11.10   0
   3  -9  13   90.14    6.91   0
   3  -7  10   41.44    5.90   0
   3  -4  -8   51.72    9.40   0
   3  -4  -1   69.88    6.70   0
   4 -11  11    8.59    6.67   0
   4 -10  10    5.11    6.37   0
   4  -8   6   23.67    6.16   0
   4  -7   3   42.26    7.55   0
   5 -11   2   24.03    7.10   0
   5 -10  -4    3.69    7.93   0
   5 -10  -3   14.70    8.62   0
   5 -10  -2   27.36    8.24   0
   5 -10  -1   13.98    8.22   0
  -7  -1   6    9.78    8.46   0
  -6  -3  15    2.43    9.68   0
  -6   0  -8   -1.65    6.91   0
  -6   0  -7    6.52    6.89   0
  -6   0   5   96.96    7.59   0
  -5   0 -11   21.57    6.69   0
  -5   1  -6   41.84    6.17   0
  -5   1  -5   41.27    6.08   0
  -5   1   1  173.34    7.74   0
  -4  -2  14   -0.38   14.14   0
  -4  -1 -15    7.49    6.56   0
  -4   0   8   28.45    9.00   0
  -4   1  -9  138.23    6.66   0
  -4   1   3    2.83    7.24   0
  -3  -5  20   10.63   11.00   0
  -3  -1 -16    7.24    6.59   0
  -3   1   3  356.77   12.20   0
  -2  -7  22   19.87    8.85   0
  -2   0 -13   83.42    8.05   0
  -1  -7  21    8.44    7.69   0
  -1  -5  18   34.59    7.75   0
  -1  -3  14   27.99    7.26   0
  -1  -2 -17    2.27    7.84   0
  -1  -1 -15    3.98    5.79   0
  -1   0 -12  181.62    8.45   0
   0  -6  18   34.89    7.90   0
   0  -3  12   12.33    6.81   0
   0  -1 -13   47.89    7.59   0
   0   0  -8   80.54    9.74   0
   1  -9  20   31.94    8.56   0
   1  -3   9   33.13    6.19   0
   1  -2 -13  384.24   15.22   0
   2  -8  16   22.58    7.17   0
   2  -3   4 1199.48   16.24   0
   2  -2  -6   97.59   13.26   0
   2  -2  -3  256.26   13.14   0
   3 -10  15   11.67    6.65   0
   3  -8  12   20.16    5.64   0
   3  -6   8   22.09    5.53   0
   3  -5   5  157.26    7.46   0
   3  -4   0  130.44    7.93   0
   4  -9   9   18.85    6.26   0
   4  -8 -12   32.97   12.20   0
   4  -7 -10   44.12    9.65   0
   4  -7   4   17.38    7.49   0
   4  -6  -5   42.60    7.87   0
   4  -6  -3  284.35    9.15   0
   4  -6  -2    3.48    7.31   0
   5 -11   4   -1.22    6.86   0
   5 -10  -5    4.94    6.91   0
   5 -10   0    5.67    6.33   0
   5 -10   1   15.59    7.00   0
  -7  -1   5    8.57    6.72   0
  -6  -1   9    2.05    7.74   0
  -6   0   4   10.71    6.04   0
  -5  -1 -13   33.58    7.14   0
  -5   0 -10    4.05    6.05   0
  -5   0   7   95.04    8.75   0
  -5   1  -4   97.15    6.62   0
  -5   1  -3   11.10    5.88   0
  -5   1  -2   15.05    6.20   0
  -5   1  -1   54.71    6.37   0
  -5   1   0   22.11    6.18   0
  -3  -2 -17   39.76    7.43   0
  -3  -1 -15    2.28    7.74   0
  -3   0 -13   88.31    6.92   0
  -3   1  -9    8.79    6.06   0
  -2  -2 -17   26.10    7.62   0
  -2   1  -8  255.10    8.78   0
  -2   1   1   78.29    9.07   0
   1  -8  19   14.84    6.35   0
   1  -6  16    2.60    7.24   0
   1  -5  14  187.44    8.04   0
   1  -4 -17   13.71    9.27   0
   1  -4  12    2.74    7.23   0
   1  -2   6   39.14    8.56   0
   2  -6  13  126.85    7.24   0
   2  -2  -2   27.13    9.62   0
   3  -9  14   14.30    6.01   0
   3  -4  -9   93.65   11.84   0
   3  -4   1   49.33    6.79   0
   4 -10  11    4.28    6.18   0
   4  -8   7   31.10    6.21   0
   4  -6  -7   44.78    9.02   0
   4  -6  -6   28.61    7.44   0
   4  -6  -1   50.99    6.51   0
   4  -6   0   47.29    6.63   0
   5 -10   2    5.01    6.78   0
  -7  -1   3   44.36    8.67   0
  -7  -1   4   13.52    6.95   0
  -6  -2  12    8.18    8.14   0
  -6   0  -5    9.98    6.36   0
  -6   0  -4    5.78    6.61   0
  -6   0   2   -0.86    7.21   0
  -6   0   3    2.10    5.71   0
  -5   0  -9    4.85    6.02   0
  -4  -1 -14    4.20    6.43   0
  -4   0 -11   14.49    6.19   0
  -4   1  -6  145.22    6.81   0
  -4   1   1   67.65    7.70   0
  -3   0 -12   56.77    6.44   0
  -3   1  -8   59.02    6.38   0
  -3   1  -7   50.73    7.79   0
  -3   1   2   12.88    7.76   0
  -2  -6  21    2.39    8.27   0
  -2  -1 -15    2.64    5.88   0
  -2   0 -12   21.20    6.34   0
  -2   1  -7   65.41    6.98   0
  -1  -6  20   12.43    7.87   0
  -1  -3 -18    7.46    6.34   0
  -1  -2  12    2.08    7.84   0
  -1   0 -11    8.30    5.77   0
   0  -7  20   19.31    8.10   0
   0  -3 -17  103.44    9.08   0
   1  -7  18   15.57    7.45   0
   1  -5 -18    7.22    9.80   0
   1  -3 -15   65.63    9.93   0
   1  -1  -8   16.41   11.77   0
   2  -6 -17   44.94   14.65   0
   2  -5  11  104.61    7.34   0
   2  -4 -14   16.64   14.11   0
   2  -3   5 1188.95   15.85   0
   2  -2  -7  975.31   35.85   0
   2  -2  -1  332.32   13.55   0
   3 -10  16   22.61    7.23   0
   3  -8  13   48.92    6.54   0
   3  -6   9    8.07    5.47   0
   3  -5   6   15.28    5.88   0
   3  -4   2    2.93    6.15   0
   4 -10  12    5.28    6.16   0
   4  -9  10   10.30    5.94   0
   4  -6   1   16.18    6.20   0
   5  -9  -5   18.10    8.05   0
   5  -9  -3   -6.87    6.75   0
   5  -9  -2    0.25    6.38   0
   5  -9  -1   15.25    6.47   0
   5  -9   1   -3.13    7.46   0
  -7  -1  -1   26.99    6.91   0
  -7  -1   0    4.40    6.83   0
  -7  -1   1    8.04    7.34   0
  -7  -1   2   22.18    6.85   0
  -6  -1  -8   11.17    6.54   0
  -6   0  -2    2.76    6.82   0
  -6   0   0   -2.78    6.55   0
  -6   0   1    1.61    5.71   0
  -5  -1 -11   -2.61    8.17   0
  -5   0  -8   15.79    6.39   0
  -5   0   6   -0.87    5.34   0
  -4  -2 -15   17.52    6.90   0
  -4  -1 -13   11.08    6.36   0
  -4  -1  11   13.01    9.90   0
  -4   0 -10    6.53    7.48   0
  -4   1  -5  839.08   12.05   0
  -4   1  -4  157.43    7.42   0
  -4   1  -3    2.83    5.78   0
  -4   1  -2  123.87    8.08   0
  -4   1  -1   85.31    7.98   0
  -4   1   0  186.07    8.05   0
  -3   1  -6   60.55    6.85   0
  -3   1   1    5.68    7.37   0
  -2  -3 -18    7.36    6.88   0
  -2   1  -6  170.95    8.33   0
  -2   1  -5   13.99    6.35   0
  -2   1   0    9.95    7.45   0
  -1  -2 -16   32.66    8.12   0
  -1  -1 -14   33.61    6.56   0
  -1  -1   9  491.75   19.01   0
   0  -5  17    3.72    7.08   0
   0  -4 -18   42.48    9.35   0
   0  -4  15   32.23    7.55   0
   0  -1 -12   16.56    7.22   0
   0   0  -7    8.94    7.72   0
   1  -3  10   23.28    7.78   0
   1  -1   1  305.58   14.77   0
   2  -8  17   41.05    7.42   0
   2  -4   9    5.86    5.98   0
   3  -9  15   32.16    6.73   0
   3  -7  12   42.77    6.32   0
   3  -5   7  146.05    7.16   0
   3  -4   3  232.99    8.33   0
   4  -9  11   23.45    6.23   0
   4  -8   9    5.00    5.64   0
   4  -7 -11   90.08   12.64   0
   4  -7   6   -2.30    5.61   0
   4  -6  -8    3.20    7.16   0
   4  -6   2   10.57    6.09   0
   5 -10   5   16.84    6.90   0
   5  -9   2    6.51    6.60   0
  -7  -2   8    7.68    7.46   0
  -6  -1  -7   13.05    6.43   0
  -5  -1  10  124.57    9.58   0
  -5   0  -7    0.41    5.60   0
  -5   0   5   19.35    7.15   0
  -4   0   7   68.31    8.07   0
  -3  -1  11    1.75   14.15   0
  -3   0 -11    5.23    6.17   0
  -3   1  -5   34.23    6.33   0
  -3   1  -4  108.23    8.47   0
  -2  -4  18   19.85    8.96   0
  -2  -3  16   16.81    9.27   0
  -2  -2 -16   29.33    6.31   0
  -2  -1 -14   13.21    5.81   0
  -2   0 -11   12.71    6.09   0
  -2   1  -4    0.72    6.03   0
  -2   1  -2   14.56    7.04   0
  -2   1  -1   76.43    8.33   0
  -1  -7  22   69.36    9.84   0
  -1  -4  17    3.18    6.82   0
  -1   0 -10   45.86    6.54   0
   0  -6  19   55.80    8.04   0
   0  -3  13   89.52    8.42   0
   0  -2  10   31.09    6.67   0
   1  -5  15   15.36    5.97   0
   2  -9  19    3.81    6.87   0
   2  -7  16   11.24    6.60   0
   2  -6  14   38.43    6.11   0
   2  -5  12   86.50    7.05   0
   2  -2   0    4.74    7.21   0
   3  -8  14   36.16    6.14   0
   3  -6  10    1.82    5.31   0
   4 -10  13   -1.21    6.38   0
   5 -10   6   13.29    6.92   0
   5  -9  -7    7.23    8.85   0
   5  -9   3   17.87    6.89   0
   5  -9   4   31.24    8.49   0
  -6  -3  14   -0.27   10.39   0
  -6  -2  11   67.29    8.78   0
  -6  -1  -6    0.44    6.40   0
  -6  -1   7    5.87    6.35   0
  -5  -2 -12    8.00    6.74   0
  -5  -2  13  119.25   11.30   0
  -5   0  -6    0.89    5.82   0
  -5   0  -5    7.93    5.84   0
  -4  -2 -14   16.74    6.75   0
  -4  -1 -12   25.18    6.49   0
  -4   0  -9   -3.74    5.59   0
  -3  -2 -15   10.07    6.15   0
  -3  -1 -13    5.22    6.27   0
  -3   0 -10  127.31    7.54   0
  -3   1  -3  932.72   14.07   0
  -3   1  -2   81.02    7.22   0
  -3   1  -1   11.62    5.96   0
  -2  -5  20   15.10    9.34   0
  -1  -5  19   11.00    8.00   0
  -1  -3 -17   10.56    6.54   0
  -1  -3  15   19.48    7.34   0
  -1  -1 -13   15.57    7.12   0
   0  -8  22  -12.67    7.18   0
   0   0  -6   25.73    8.72   0
   1  -7  19   13.65    7.31   0
   1  -4  13   -0.31    6.46   0
   1  -2 -12   25.26    8.59   0
   1  -2   7  671.50   13.86   0
   2  -8  18   65.43    7.31   0
   2  -2   1  364.54   11.92   0
   3  -7  13   -1.56    5.97   0
   3  -5   8   13.05    5.92   0
   3  -4   4   84.88    6.73   0
   4  -9  12   -7.84    5.85   0
   4  -8  10   95.69    6.75   0
   4  -6  -9    3.74    8.67   0
   5 -10   7   -4.48    6.71   0
   5  -9  -8   -0.78    8.97   0
   5  -9   5   56.90    7.40   0
   5  -8  -4   50.10    8.28   0
   5  -8  -3    3.48    6.07   0
   5  -8  -1   39.69    6.52   0
   5  -8   0   20.31    6.62   0
  -7  -2   5   18.28    8.75   0
  -7  -2   6   13.66    7.16   0
  -6  -1  -5    0.09    6.42   0
  -6  -1  -4   96.57    7.29   0
  -6  -1   6   78.95    7.18   0
  -5  -1  -9   43.45    6.51   0
  -5   0   3    7.14    7.15   0
  -5   0   4   24.27    6.15   0
  -4  -1 -11   19.44    7.26   0
  -4   0  -8   13.58    5.47   0
  -3  -3 -16   24.87    8.24   0
  -3   0   7   73.83    8.94   0
  -2  -2 -15   24.60    7.30   0
  -2   0 -10   42.58    6.36   0
  -1  -4 -18    6.07    6.98   0
  -1  -2 -15    2.87    5.74   0
  -1   0  -9   -0.16    5.86   0
   0  -7  21   13.59    6.86   0
   0  -3 -16    0.78    7.61   0
   0  -2 -14   83.94    8.63   0
   1  -4 -16    0.47    8.69   0
   1  -1   2  241.43   12.74   0
   2  -6  15    0.04    5.93   0
   2  -3   7  245.39    9.02   0
   3  -8  15   44.06    6.80   0
   3  -6  11   13.99    5.67   0
   3  -4 -10  185.30   16.83   0
   3  -4   5   10.84    5.91   0
   4  -6   5    5.91    6.05   0
   4  -5  -4    6.31    6.88   0
   4  -5  -3   13.72    7.18   0
   4  -5  -2   23.29    7.24   0
   4  -5  -1   -5.76    7.66   0
   5 -10   8    5.67    6.75   0
   5  -9   6   24.27    7.05   0
   5  -8  -5    0.20    6.42   0
   5  -8   1   -2.68    5.82   0
   5  -8   2    2.89    6.45   0
  -7  -2   1   11.45    6.85   0
  -7  -2   2    2.38    6.92   0
  -7  -2   4   27.46    6.87   0
  -6  -2  -7   75.79    8.91   0
  -6  -2  10   19.28    8.10   0
  -6  -1  -3    5.58    6.71   0
  -6  -1  -2  -10.63    8.32   0
  -6  -1   4   54.99    7.79   0
  -6  -1   5   53.43    6.97   0
  -5  -2 -11   23.87    6.96   0
  -5  -1  -8   42.58    6.28   0
  -5  -1   9   15.71    7.51   0
  -5   0  -2   10.23    5.81   0
  -5   0  -1    7.58    6.02   0
  -5   0   0   -1.44    5.85   0
  -5   0   1   68.23    6.74   0
  -5   0   2   14.81    5.98   0
  -4  -2 -13    7.14    6.30   0
  -4   0  -7  248.90    7.84   0
  -4   0   6  543.21   13.54   0
  -3  -1 -12   47.97    6.70   0
  -3   0  -9  263.45    8.50   0
  -2  -6  22   26.21   10.47   0
  -1  -6  21    6.27    6.70   0
   0  -5  18  157.77    9.49   0
   0  -4 -17   -7.17    7.55   0
   0  -4  16   81.90    8.12   0
   0  -1 -11    2.41    6.97   0
   0  -1   7    5.07    9.33   0
   0   0  -5  258.56   14.67   0
   1  -8  21   80.45    7.98   0
   1  -6  18    9.20    7.19   0
   1  -5  16   13.41    5.86   0
   1  -3  11  104.87    7.54   0
   2  -7  17   53.78    7.38   0
   2  -5  13   17.87    6.32   0
   2  -2   2   13.93    6.89   0
   3  -9  17   50.32    7.14   0
   3  -7  14   50.44    6.68   0
   3  -5   9   44.25    5.99   0
   3  -3  -3    4.77    7.31   0
   3  -3  -2   16.38    7.54   0
   4  -7 -12   67.46   15.14   0
   4  -5  -5   11.20    6.80   0
   4  -5   0    5.35    6.38   0
   4  -5   1    6.07    7.87   0
   5  -8   3   30.55    7.31   0
   5  -8   4   10.10    6.89   0
  -6  -2  -6   50.25    7.06   0
  -6  -1  -1   26.35    7.32   0
  -6  -1   0   77.20    7.59   0
  -6  -1   1   10.11    5.61   0
  -6  -1   2   63.90    6.61   0
  -6  -1   3    5.38    6.14   0
  -5  -2 -10   16.17    6.89   0
  -5  -1  -7    2.18    6.02   0
  -4  -3 -14   -1.47    7.28   0
  -3  -4  19   32.07   13.11   0
  -3   0  -8    1.14    5.85   0
  -2  -3 -16   21.17    6.72   0
  -2  -1 -12  249.15    9.74   0
  -1  -3 -16    1.75    7.71   0
  -1  -1 -12    8.37    6.50   0
   0  -6  20    7.34    6.50   0
   0  -5 -18    6.16    9.56   0
   0  -2  11   58.39    7.97   0
   1  -7  20   70.66    9.10   0
   1  -5 -17    1.83    9.77   0
   1  -4  14  244.73    8.91   0
   1  -3 -14    3.81    8.81   0
   1  -2   8   -1.93    6.03   0
   1  -1   3  637.99   16.68   0
   2  -8  19   11.43    6.71   0
   2  -4  11   21.40    6.28   0
   2  -2   3  157.60    9.78   0
   3  -8  16   10.13    6.63   0
   3  -6  12   12.85    6.25   0
   3  -4   6  171.81    7.89   0
   3  -3  -5   59.60    9.05   0
   3  -3  -4   17.22    7.50   0
   3  -3  -1    2.44    5.88   0
   3  -3   0    1.58    7.09   0
   4  -9  14   28.84    7.02   0
   4  -8  12   42.70    6.58   0
   4  -7  10   85.48    7.61   0
   4  -6 -10    3.54    8.99   0
   4  -6   7    7.07    5.68   0
   4  -5  -6  108.70    9.13   0
   4  -5   2    4.52    5.94   0
   5  -9   8   12.72    6.41   0
   5  -8  -7    3.07    8.60   0
   5  -8   5   88.59    7.61   0
  -6  -3  13    0.22    8.82   0
  -6  -2  -5    4.40    6.59   0
  -6  -2   9   -0.60    7.62   0
  -5  -3  15    3.35   11.83   0
  -5  -2  12    5.56    8.74   0
  -5  -1  -6    7.70    5.96   0
  -5  -1   8   30.31    7.63   0
  -4  -2 -12    0.41    6.48   0
  -4  -1  -9   28.32    6.15   0
  -4  -1  10   -3.02    8.84   0
  -4   0   5  144.38    8.15   0
  -3  -5  21   18.12   13.34   0
  -3  -2 -13   -0.76    7.61   0
  -3  -1 -11   16.04    6.27   0
  -3   0  -7    7.58    6.07   0
  -2  -4 -17    5.21    6.92   0
  -2  -2 -14   10.30    6.19   0
  -2  -2  14   10.66   10.17   0
  -2   0  -8    1.84    5.79   0
  -2   0   6   16.51   12.39   0
  -1  -4 -17   26.94    8.42   0
  -1  -4  18   19.24    7.70   0
  -1  -2 -14   73.18    6.91   0
  -1  -2  13    9.60    7.15   0
   0  -7  22   25.84    8.74   0
   0  -3  14   -1.78    5.63   0
   0   0  -4  296.56   16.62   0
   1  -1  -7   59.31   15.06   0
   2  -5  14   15.68    6.34   0
   2  -3   8   23.38    6.29   0
   3  -5  10    3.79    5.43   0
   3  -4   7   35.58    6.32   0
   3  -3   1   28.02    6.42   0
   4  -5  -7   13.48    8.59   0
   4  -5   3   16.95    6.27   0
   5  -9   9   12.95    6.51   0
   5  -8  -8    0.09    8.96   0
   5  -8   6    0.19    6.89   0
   5  -7  -4    9.66    7.86   0
   5  -7  -3    6.15    6.32   0
   5  -7  -2   10.01    6.45   0
   5  -7  -1   85.17    7.42   0
   5  -7   0   49.35    6.37   0
   5  -7   1   -1.53    6.00   0
  -6  -2  -4   35.29    6.63   0
  -5  -3 -11   17.85    7.12   0
  -5  -2  -9    3.39    6.12   0
  -5  -1  -5   51.46    6.41   0
  -4  -3 -13   13.28    7.26   0
  -4  -2 -11   63.48    7.20   0
  -4   0  -4  228.17    8.44   0
  -4   0  -3  231.53    8.22   0
  -4   0   4   12.83    6.05   0
  -3  -3  17   84.21   18.49   0
  -3   0   6   35.52    7.92   0
  -1  -5  20    4.07    7.87   0
  -1  -1 -11  224.18    9.71   0
  -1   0  -7  344.98   11.20   0
   0  -3 -15   -1.68    6.04   0
   0   0  -3   99.21   16.17   0
   1  -6  19   27.10    7.66   0
   1  -5  17    8.85    6.18   0
   1  -3  12  202.04    8.46   0
   2  -8  20   41.55    7.05   0
   2  -5 -15    1.97   11.40   0
   2  -4  12   37.50    7.84   0
   2  -2   4  151.33    8.17   0
   3  -8  17    8.52    6.23   0
   3  -6  13   45.76    6.75   0
   3  -3  -6   19.34    8.72   0
   3  -3   2    9.21    6.17   0
   4  -9  15    3.54    6.90   0
   4  -8  13   -2.28    5.89   0
   4  -7  11   17.69    6.11   0
   4  -6   8  127.27    7.04   0
   5  -9  10   21.85    7.17   0
   5  -8   7   18.24    6.51   0
   5  -7  -5   36.19    8.04   0
   5  -7   2    9.78    6.38   0
  -6  -3  12   24.31   11.07   0
  -6  -2  -3   24.57    6.77   0
  -6  -2   8   27.11    6.51   0
  -5  -3 -10   -2.43    6.54   0
  -5  -2  -8  110.37    7.17   0
  -5  -1  -4    1.24    6.07   0
  -5  -1   7    7.69    5.64   0
  -4   0  -2   62.74    6.53   0
  -4   0   3    3.80    6.02   0
  -3  -3 -14   14.96    6.86   0
  -3  -1 -10  173.94    8.19   0
  -3   0  -6  249.99    8.80   0
  -2  -5  21    5.61    9.07   0
  -2  -4 -16   -0.20    8.60   0
  -2  -4  19    2.74    8.84   0
  -2  -3 -15    2.72    5.64   0
  -2  -2 -13  208.20    8.95   0
  -1  -6  22   25.11    8.32   0
  -1  -3 -15   26.14    8.01   0
  -1  -3  16  545.00   14.67   0
  -1  -1  10    1.55    9.78   0
   0  -5  19   16.78    6.64   0
   0  -4 -16   67.58    8.59   0
   0  -4  17  368.00   10.99   0
   1  -7  21    5.48    8.62   0
   1  -4  15   11.18    5.96   0
   1  -2 -11   79.50    9.97   0
   1  -2   9  235.84    9.13   0
   2  -6  17   -7.55    6.51   0
   2  -3   9  142.39    7.52   0
   3  -5  11   46.74    6.09   0
   3  -4   8    0.51    5.66   0
   3  -3   3   13.67    5.99   0
   4  -8  14   -4.38    6.73   0
   4  -6   9   39.28    5.84   0
   4  -5  -8   25.28    9.12   0
   4  -5   5    6.51    6.22   0
   5  -8  -9   -1.20   10.38   0
   5  -8   8   16.49    6.57   0
   5  -7  -6    3.31    7.65   0
   5  -7   4   11.26    6.94   0
  -6  -3  -6    8.45    6.83   0
  -6  -2  -2    2.98    6.57   0
  -6  -2  -1   39.21    7.04   0
  -6  -2   6   10.44    7.22   0
  -6  -2   7    0.17    6.13   0
  -5  -2  -7   81.46    6.96   0
  -5  -1  -3   -2.54    5.90   0
  -5  -1  -2   28.89    7.69   0
  -5  -1   6    0.09    6.80   0
  -4  -3 -12   53.97    7.57   0
  -4  -2 -10   11.49    6.09   0
  -4  -1  -7   10.43    5.40   0
  -4   0   0   22.29    6.27   0
  -4   0   1  107.79    7.31   0
  -3  -4 -15   76.69    7.65   0
  -3   0  -5   -1.17    6.06   0
  -2  -3  17    7.12   10.23   0
  -2   0  -6   17.89    7.30   0
  -1  -5 -17   13.10    8.13   0
  -1  -4 -16   16.66    8.04   0
  -1  -2 -13  251.50    9.10   0
  -1   0  -6  212.26   10.03   0
   0  -6  21    8.80    6.93   0
   0  -5 -17   94.99    9.69   0
   0  -3  15    5.69    6.80   0
   0  -1   8    2.16    7.03   0
   1  -4 -15   17.28    8.93   0
   2  -6 -16   11.09   11.19   0
   2  -5  15   -3.88    5.84   0
   2  -3 -11   28.05   15.65   0
   2  -2   5   51.86    6.92   0
   3  -8  18   20.55    7.26   0
   3  -6  14   39.91    6.64   0
   3  -3   4    5.73    5.97   0
   4  -7  12   -4.10    6.27   0
   4  -6 -11    0.86   11.23   0
   4  -5   6  114.34    7.30   0
   5  -9  11   40.08    7.23   0
   5  -8   9   79.09    7.23   0
   5  -7  -7   16.74    7.50   0
   5  -7   5    5.17    6.43   0
  -6  -3  11    3.57    7.92   0
  -6  -2   1   25.51    7.26   0
  -6  -2   2    6.24    6.58   0
  -6  -2   3    6.06    5.75   0
  -6  -2   4   19.30    6.63   0
  -6  -2   5   -2.75    5.92   0
  -5  -3  -9   -0.58    6.37   0
  -5  -2  -6    3.34    6.00   0
  -5  -2  11  157.98   10.17   0
  -5  -1  -1   15.89    6.00   0
  -5  -1   4    6.66    7.13   0
  -5  -1   5   86.28    6.63   0
  -4  -4 -13    2.63    7.09   0
  -4  -3  16    3.18   13.96   0
  -4  -1  -6   78.91    6.30   0
  -4  -1   9    2.02    8.12   0
  -3  -3 -13   78.53    7.82   0
  -3  -2 -11   30.15    7.43   0
  -3   0  -4  433.29   10.34   0
  -3   0   5    4.17    7.34   0
  -2  -3 -14    4.36    5.91   0
  -2  -1 -10  191.76    8.25   0
  -1  -1 -10  171.00    8.48   0
   1  -6 -17    3.84   10.37   0
   1  -5  18   -2.07    7.44   0
   1  -3  13    4.10    6.12   0
   2  -4  13   23.06    6.27   0
   2  -3  10    7.29    6.00   0
   3  -7 -15   22.30   17.91   0
   3  -5  12    2.21    6.02   0
   3  -3  -7    1.08    8.39   0
   4  -8  15   16.59    6.78   0
   4  -7  13   29.60    6.44   0
   4  -6  10   18.89    6.00   0
   4  -5   7    9.47    6.05   0
   4  -4  -3   -2.59    7.16   0
   4  -4  -1    7.50    6.27   0
   4  -4   0  101.55    7.67   0
   5  -7   7   -2.41    6.58   0
   5  -6  -2   39.67    7.65   0
   5  -6  -1   11.27    7.38   0
   5  -6   0   91.34    8.31   0
   5  -6   1  103.31    8.39   0
  -6  -3  -4   41.25    7.41   0
  -6  -3  -3   33.13    8.08   0
  -5  -4  17   14.55   13.23   0
  -5  -3  -8   12.25    5.91   0
  -5  -2  -5    5.83    5.75   0
  -5  -1   1  165.81    7.62   0
  -5  -1   2   99.16    7.16   0
  -4  -3 -11   97.86    7.72   0
  -4  -2  -9    2.94    6.06   0
  -4  -2  13   79.80   12.14   0
  -3  -4 -14    2.46    7.07   0
  -3   0  -3   18.54    6.09   0
  -3   0   4    7.98    7.50   0
  -2  -5 -16   29.10    6.98   0
  -2  -4 -15   12.37    6.23   0
  -2  -2 -12   80.04    6.82   0
  -2   0  -5   84.94    7.38   0
  -1  -5  21   86.00    9.32   0
  -1  -4  19   70.77    9.25   0
  -1  -3 -14   82.71    8.20   0
  -1   0  -5  398.73   12.61   0
   0  -5  20   11.96    7.77   0
   1  -5 -16   -2.36    7.37   0
   1  -3 -13  110.77    9.96   0
   1  -2  10   87.63    7.41   0
   1  -1   5  261.72   11.48   0
   2  -7  20   51.05    8.75   0
   2  -6  18    5.65    6.54   0
   2  -5  16   14.10    6.42   0
   2  -2   6   36.76    6.50   0
   3  -7  17    7.63    6.63   0
   3  -6  15   73.52    7.58   0
   3  -4  10  226.44    9.46   0
   3  -3   5   34.79    6.43   0
   4  -6  11   19.86    6.31   0
   4  -5  -9   21.37   10.31   0
   4  -5   8   21.63    5.51   0
   4  -4  -4   68.27    7.93   0
   4  -4   2   34.31    6.24   0
   5  -8 -10   18.82   10.12   0
   5  -7  -8    4.76    9.67   0
   5  -7   8   -0.85    6.15   0
   5  -6  -3    4.96    6.42   0
   5  -6   3    5.30    6.04   0
  -6  -4  14    9.78    9.19   0
  -6  -3  -2   14.99    6.42   0
  -6  -3  10   41.71    8.44   0
  -5  -4  -9   55.68    7.14   0
  -5  -3  14   13.71    9.28   0
  -5  -2  -4  179.90    7.41   0
  -5  -2  10    6.65    7.29   0
  -4  -3 -10   -3.96    6.52   0
  -4  -2  -8   14.46    5.95   0
  -4  -1  -5   36.35    6.02   0
  -3  -3 -12   13.87    6.63   0
  -3  -2 -10   70.90    8.19   0
  -3   0  -2  152.87    8.02   0
  -3   0  -1   42.87    6.65   0
  -3   0   3    9.02    7.87   0
  -2  -1  -9   38.83    6.34   0
  -2   0  -4    9.74    6.02   0
  -1  -6  23   17.95   10.46   0
  -1  -2 -12   48.50    6.70   0
  -1  -2  14    5.59    6.88   0
   0  -6  22   -2.35    8.27   0
   0  -4  18   19.97    5.98   0
   2  -4 -13    6.88   11.19   0
   2  -4  14   84.08    6.73   0
   2  -3  11   34.44    6.13   0
   3  -3   6    0.93    6.18   0
   4  -7  14   36.74    6.23   0
   4  -4  -5   24.26    7.17   0
   4  -4   3   93.93    7.09   0
   5  -8  11    0.29    6.84   0
   5  -6  -5    5.03    7.88   0
   5  -6   4    7.25    6.03   0
  -6  -4  -4   24.16    8.88   0
  -5  -2  -3    6.35    6.28   0
  -4  -1  -4   75.14    6.60   0
  -4  -1   8    6.34    7.05   0
  -3  -5 -14  103.80    9.50   0
  -3  -4 -13   11.38    6.36   0
  -3  -1  -7   -1.78    5.80   0
  -3   0   0  280.51    9.46   0
  -3   0   1    8.11    6.26   0
  -3   0   2  114.08    7.92   0
  -2  -3 -13   22.77    6.02   0
  -2   0   5   -0.36    9.87   0
  -1  -5 -16    1.61    6.85   0
  -1  -3  17   82.40    8.50   0
  -1  -1  -9   26.74    6.38   0
  -1   0  -4    9.00    8.19   0
   0  -6 -17   24.16    7.83   0
   0  -5 -16    6.85    7.83   0
   0  -4 -15    0.38    6.37   0
   0  -3  16   32.13    7.19   0
   0  -2  13   29.69    7.69   0
   0  -1   9   49.30    7.48   0
   1  -6  21   70.20    9.25   0
   1  -3  14   15.28    6.58   0
   1  -2  11  209.18    9.60   0
   1  -1   6  915.72   16.93   0
   2  -6  19   -0.35    8.00   0
   2  -5  17   59.18    8.85   0
   2  -2   7  165.72    8.36   0
   3  -7  18    6.70    7.01   0
   3  -6  16   19.83    7.04   0
   3  -5  14   49.24    6.73   0
   3  -4  11   21.28    6.34   0
   3  -3   7   13.00    6.11   0
   4  -7  15   27.83    8.21   0
   4  -6  12   61.05    6.27   0
   4  -5   9   27.39    5.68   0
   4  -4   4   42.38    6.51   0
   4  -4   5   18.92    6.44   0
   5  -8  12   38.23    6.94   0
   5  -7   9    1.24    6.37   0
   5  -6  -6   27.69    8.07   0
   5  -6   5   84.45    7.29   0
   5  -6   6    6.61    6.19   0
   6  -8  -2   20.16    8.43   0
   6  -8  -1   18.22    6.88   0
   6  -8   0   18.62    7.07   0
   6  -8   1   42.04    6.90   0
   6  -8   2   32.97    7.16   0
   6  -8   3    9.93    8.63   0
  -6  -4  -3    6.90    8.18   0
  -6  -4  13   10.55    8.78   0
  -6  -3   0   -0.35    6.73   0
  -6  -3   1    0.62    6.62   0
  -6  -3   8    9.42    7.66   0
  -5  -4  -8    5.65    6.41   0
  -5  -3  -6   -0.79    6.32   0
  -5  -2  -2   23.21    6.14   0
  -5  -2   9    8.42    7.08   0
  -4  -4 -11   43.89    7.05   0
  -4  -3  -9    3.22    5.87   0
  -4  -2  -7  144.19    6.86   0
  -3  -3 -11   -1.57    7.71   0
  -3  -2  -9   45.18    6.61   0
  -3  -1  10   43.41   11.24   0
  -2  -5 -15   -2.43    7.09   0
  -2  -5  22    0.07   10.84   0
  -2  -4 -14   24.25    6.70   0
  -2  -4  20   72.50   11.69   0
  -2  -1  -8   27.90    6.59   0
  -2   0  -3   73.04    7.41   0
  -1  -3 -13   11.18    7.26   0
   1  -4  17   21.53    6.06   0
   2  -4  15    2.64    7.54   0
   2  -3  12   -2.84    7.35   0
   3  -3  -8   24.84    9.70   0
   4  -6  13   13.61    6.02   0
   4  -5  10    8.79    5.99   0
   4  -4  -6    8.30    7.12   0
   4  -4   6   79.73    7.15   0
   5  -7  -9   31.11    8.90   0
   5  -7  10    4.84    6.58   0
   5  -6   7    1.35    6.10   0
   6  -8  -3   -0.10    6.78   0
   6  -8   5    3.44    7.00   0
  -6  -3   2    6.21    6.30   0
  -6  -3   3   22.40    6.56   0
  -6  -3   4    2.94    6.26   0
  -6  -3   5   63.97    7.00   0
  -6  -3   6    6.04    6.36   0
  -6  -3   7    4.78    6.25   0
  -5  -3  -5    0.61    5.82   0
  -5  -2  -1    4.39    6.14   0
  -5  -2   8    6.79    6.92   0
  -4  -2  -6   11.11    5.40   0
  -4  -1  -2    9.63    5.78   0
  -4  -1  -1   -4.88    5.83   0
  -3  -4 -12   35.06    8.39   0
  -2  -3 -12   36.88    7.50   0
  -2   0  -2  663.67   14.16   0
  -1  -2 -11  121.27    7.83   0
  -1  -1  11   37.86    9.22   0
  -1   0  -3   13.71    8.02   0
   0  -5  21   15.91    8.45   0
   0  -4  19   27.23    7.97   0
   0  -3 -13    1.08    5.08   0
   0  -1  -8   33.78    7.20   0
   1  -4 -14    4.64    7.01   0
   1  -2 -10   60.38   10.10   0
   1  -1   7 2787.23   26.62   0
   3  -5  15   10.72    6.31   0
   3  -3   8   19.95    6.05   0
   4  -7  16   12.55    6.92   0
   4  -5  11    7.22    7.02   0
   4  -4   7   40.21    6.41   0
   5  -7  11   24.47    6.76   0
   5  -6  -7   66.72    8.82   0
   5  -6   8    2.31    5.94   0
   5  -5  -1   90.29    8.14   0
   5  -5   0   35.82    6.30   0
   5  -5   1   18.80    7.30   0
   6  -8  -4   38.91    7.49   0
   6  -8   6   22.76    7.21   0
  -6  -4  -1    0.65    6.46   0
  -6  -4  12    7.94    9.10   0
  -5  -5  -8   19.61    6.82   0
  -5  -3  -4    4.73    5.75   0
  -5  -3  13  338.06   12.85   0
  -5  -2   1   53.95    6.62   0
  -5  -2   7   10.61    7.38   0
  -4  -3  -8   38.33    6.34   0
  -4  -2  -5    3.43    6.73   0
  -4  -1   0  120.26    7.31   0
  -4  -1   6   84.78    8.49   0
  -3  -5 -13   -1.28    7.14   0
  -3  -5  22    8.03   14.43   0
  -3  -2  -8  449.56   10.11   0
  -3  -1  -5   12.19    6.36   0
  -2  -6 -15    3.62    8.90   0
  -2  -2 -10   13.63    6.00   0
  -2  -2  15   55.11   12.12   0
  -2  -1  -7   12.69    6.02   0
  -2   0  -1  160.04    9.68   0
  -2   0   4  111.42   11.77   0
  -1  -6 -16   77.81    7.78   0
  -1  -5 -15    2.83    7.64   0
  -1  -5  22    9.23    8.97   0
  -1  -4 -14    3.54    6.21   0
  -1  -4  20   12.64    7.87   0
  -1  -1  -8   18.72    6.13   0
   0  -6  23   -5.74    8.55   0
   0  -1  10   -2.43    7.36   0
   1  -6 -16   40.59    8.77   0
   1  -5 -15  162.84   11.61   0
   1  -5  20   46.21    8.24   0
   1  -3  15    8.99    6.30   0
   1  -2  12   20.33    6.32   0
   2  -7 -16    6.12   11.26   0
   2  -6  20   14.11    6.85   0
   2  -5  18   17.21    6.38   0
   2  -2   9   22.85    6.23   0
   3  -3   9   67.57    6.53   0
   3  -2  -1   87.28    7.38   0
   3  -2   0    7.62    5.92   0
   3  -2   1   31.21    6.06   0
   3  -2   2   13.94    6.03   0
   4  -6  14    3.23    6.35   0
   4  -5 -10    6.49   10.84   0
   4  -4  -7   23.20    8.44   0
   5  -7  12   13.67    6.76   0
   5  -6   9   38.52    6.63   0
   5  -5  -3   17.39    7.19   0
   5  -5  -2    1.13    6.14   0
   5  -5   2    1.58    5.72   0
   5  -5   4    4.40    7.88   0
   6  -8  -5   27.54    7.75   0
   6  -7   0   44.78    8.68   0
   6  -7   1   23.83    8.39   0
  -6  -4   0   16.46    6.53   0
  -6  -4  11   45.64    8.67   0
  -5  -4  -6   14.84    6.26   0
  -5  -4  16   53.51   11.75   0
  -5  -3  -3    2.28    6.34   0
  -5  -2   2   29.84    6.07   0
  -5  -2   4    6.93    7.09   0
  -5  -2   5    6.43    6.99   0
  -4  -4  -9   -2.31    6.17   0
  -4  -2  12   13.88    9.52   0
  -4  -1   1    1.22    5.77   0
  -4  -1   2   30.19    6.63   0
  -4  -1   3   36.07    6.81   0
  -4  -1   4    5.93    6.00   0
  -4  -1   5  104.88    7.43   0
  -3  -4  20   -0.23   17.32   0
  -3  -3 -10   19.32    6.13   0
  -3  -1  -4   57.71    6.87   0
  -2  -3  18   25.43   10.43   0
  -2   0   0   53.83    8.18   0
  -2   0   1  353.21   14.19   0
  -2   0   3  500.74   17.19   0
  -1  -2  15   62.34    9.81   0
  -1   0  -2 1014.03   21.39   0
   0  -6 -16    7.19    8.59   0
   0  -5 -15    0.85    7.63   0
   0  -4 -14    4.30    5.82   0
   0  -3  17   19.70    7.42   0
   0  -2  14   47.99    7.71   0
   1  -6  22    1.85    6.66   0
   1  -4  18   25.41    6.83   0
   1  -3 -12   73.59    9.36   0
   1  -1   8   42.57    8.49   0
   2  -5 -14    1.63    9.64   0
   2  -4  16    4.40    5.94   0
   2  -3  13  191.47    8.16   0
   2  -1  -1   79.98    9.17   0
   2  -1   0    9.06    7.59   0
   2  -1   1   65.25    8.15   0
   2  -1   2   11.08    7.19   0
   3  -6  18   16.92    7.49   0
   3  -4  13   69.73    6.51   0
   3  -2  -3    0.06    7.26   0
   3  -2   3   -1.42    5.84   0
   4  -7  17   27.39    7.14   0
   4  -6  15   -7.92    6.51   0
   4  -4   8   16.08    5.92   0
   5  -7 -10    4.21   10.81   0
   5  -7  13    9.58    6.82   0
   5  -6  -8   -3.42    8.91   0
   5  -6  10   10.24    6.20   0
   5  -5  -4   14.07    7.30   0
   5  -5   5   15.36    6.09   0
   6  -7  -2    6.43    6.56   0
   6  -7  -1   12.94    6.68   0
   6  -7   2    4.42    7.16   0
   6  -7   3   11.18    6.53   0
   6  -7   4   16.82    6.71   0
  -6  -5  -2   11.21    6.99   0
  -6  -4   1    1.25    6.98   0
  -6  -4   2   93.55    9.21   0
  -6  -4  10   10.44    8.20   0
  -5  -5  -7   10.24    6.72   0
  -5  -3  -2   40.37    7.70   0
  -5  -3  12   12.23    9.26   0
  -4  -5 -10   10.16    6.76   0
  -4  -3  -7    7.24    6.06   0
  -4  -2  -4   12.99    5.55   0
  -3  -6 -13   23.85    7.32   0
  -3  -5 -12    9.43    6.67   0
  -3  -4 -11   80.28    7.34   0
  -3  -2  -7   39.30    6.80   0
  -2  -2  -9   49.87    6.43   0
  -2  -1  -6  217.42    8.63   0
  -2   0   2   28.16    8.18   0
  -1  -3 -12   10.22    6.06   0
  -1  -3  18   59.07    8.85   0
  -1  -2 -10    3.96    5.96   0
   1  -3  16   60.43    7.81   0
   1  -1  -6    6.76   13.69   0
   2  -6 -15   35.60   11.41   0
   2  -6  21   12.76    8.54   0
   2  -5  19   25.44    7.90   0
   2  -2  10   62.68    6.47   0
   2  -1  -2  435.61   15.16   0
   3  -3  10  102.46    7.18   0
   3  -2  -4   24.79    7.70   0
   4  -6 -12   94.87   20.46   0
   4  -5  13   32.49    7.57   0
   4  -3  -2   19.29    7.56   0
   4  -3  -1   21.36    6.31   0
   4  -3   0  121.96    7.38   0
   4  -3   1   19.86    6.23   0
   4  -3   2   19.92    5.91   0
   4  -3   3   -0.51    5.71   0
   5  -5  -5    6.93    7.70   0
   6  -7  -4   40.08    8.31   0
   6  -7  -3   21.84    7.20   0
   6  -7   6    3.32    6.57   0
  -6  -4   3   52.59    6.96   0
  -6  -4   4   -0.17    6.41   0
  -6  -4   8   -3.18    7.97   0
  -6  -4   9   29.03    6.74   0
  -5  -5  -6   21.84    6.66   0
  -5  -4  -4   15.58    7.30   0
  -5  -3  -1    5.86    7.59   0
  -4  -4  -8    7.84    5.86   0
  -4  -2  -3   40.51    6.73   0
  -3  -3  -9  112.76    7.33   0
  -3  -1  -3   69.89    6.96   0
  -2  -6 -14    5.40    6.87   0
  -2  -4 -12    4.73    5.76   0
  -1  -6 -15    1.80    6.74   0
  -1  -4 -13   50.43    7.85   0
  -1  -1  -7   19.26    6.40   0
  -1   0  -1    9.14    9.02   0
   0  -5  22   14.20    9.15   0
   0  -4  20   56.70    8.48   0
   0  -2 -10    2.77    7.03   0
   0  -1  -7   15.03    8.89   0
   0   0   3   91.61   15.87   0
   1  -2  13   20.20    6.39   0
   2  -4  17   12.64    6.06   0
   2  -3  14  108.80    7.09   0
   2  -1   4    6.97    6.27   0
   3  -6  19   71.76    7.69   0
   3  -5  17    8.93    7.04   0
   3  -4  14   79.24    6.95   0
   3  -3  11    5.07    6.15   0
   3  -2   5   79.07    7.05   0
   4  -6  16   -2.00    6.66   0
   4  -4  -8    3.64    9.01   0
   4  -3  -3   55.56    6.69   0
   4  -3   4   -0.89    6.14   0
   5  -6  11    8.49    6.19   0
   5  -5   8   26.44    6.28   0
   6  -7   7    1.02    6.80   0
   6  -7   8   13.78    8.58   0
  -6  -5   0    3.22    6.60   0
  -6  -4   6   47.22    6.84   0
  -5  -3   0   21.53    6.17   0
  -5  -3  11   62.13    8.41   0
  -4  -6 -10   64.40    7.06   0
  -4  -5  -9   16.84    6.59   0
  -4  -2  11   90.67   10.50   0
  -3  -4 -10   43.93    6.51   0
  -3  -1  -2   17.55    5.97   0
  -3  -1   9  264.73   14.02   0
  -2  -5 -13   -1.31    6.09   0
  -2  -2  -8  111.54    8.27   0
   0  -7 -16   -1.01    7.06   0
   0  -2  15  312.10   10.72   0
   1  -7 -16    7.24    8.89   0
   1  -4 -13   69.55    9.84   0
   1  -4  19   23.24    6.33   0
   1  -1   9   54.77    6.86   0
   2  -2  11    7.22    5.93   0
   2  -1  -3   18.86    9.80   0
   2  -1   5   11.43    6.58   0
   3  -2   6    5.16    6.12   0
   4  -4  11   63.41    6.62   0
   4  -3  -4    6.77    7.01   0
   4  -3   5  140.82    7.74   0
   5  -6  12    1.01    6.22   0
   5  -5  -6   37.05    8.15   0
   5  -5   9   47.16    6.30   0
   6  -7  -5    2.31    6.15   0
   6  -6   0   -0.72    7.65   0
   6  -6   1   18.13    6.27   0
   6  -6   2    9.77    6.69   0
   6  -6   3   22.03    8.10   0
  -6  -5   1   -3.33    6.46   0
  -6  -5  13   15.68    8.81   0
  -5  -6  -6   11.31    6.67   0
  -5  -5  -5    7.25    6.20   0
  -5  -5  18    1.09   11.26   0
  -5  -4  -3    2.34    5.84   0
  -5  -4  15   17.60    9.90   0
  -5  -3   1   23.30    5.92   0
  -4  -4  -7   27.09    6.24   0
  -4  -3  15   31.19   11.60   0
  -4  -2  -1   86.87    8.19   0
  -3  -5 -11   32.50    7.09   0
  -3  -3  -8   50.85    6.61   0
  -3  -1  -1    6.30    7.57   0
  -2  -5  23   -4.70    9.59   0
  -2  -4  21   19.38   11.31   0
  -1  -7 -15   19.14    8.56   0
  -1  -5  23   12.98    9.64   0
  -1  -4  21   14.80    7.80   0
  -1  -2  -9   29.38    6.24   0
  -1  -1  12   13.55    8.47   0
  -1   0   0   79.66   11.50   0
   0  -6 -15    6.71    8.12   0
   0  -5 -14   10.37    7.76   0
   0  -4 -13   33.58    7.56   0
   0  -3  18   30.75    6.39   0
   0   0   4  288.70   17.78   0
   1  -3  17    9.13    7.45   0
   1  -2  14   56.92    8.20   0
   2  -5  20   60.88    7.53   0
   2  -3  15   47.87    6.30   0
   2  -1   6  152.24    8.16   0
   3  -5  18    8.94    8.84   0
   3  -4  15   22.07    6.46   0
   3  -3  12   16.69    6.33   0
   3  -2  -5    0.68    7.03   0
   3  -2   7    1.49    6.14   0
   4  -6  17   -8.24    7.03   0
   5  -6  -9    6.01    9.57   0
   5  -6  13    9.21    6.65   0
   5  -4  -1    6.59    5.86   0
   5  -4   1   39.53    6.38   0
   5  -4   2  140.56    7.56   0
   5  -4   4   16.19    6.11   0
   6  -7  -6    3.07    8.35   0
   6  -6  -2   50.95    8.74   0
   6  -6  -1  134.87    8.10   0
   6  -6   4   59.63    7.15   0
   6  -6   5   16.30    6.87   0
  -6  -5   2   44.59    8.04   0
  -6  -5   3   39.61    7.43   0
  -6  -5  12    7.45    8.76   0
  -5  -5  -4   17.79    5.93   0
  -5  -3   2   30.61    6.55   0
  -5  -3   3   84.99    7.84   0
  -5  -3   9   -1.22    6.92   0
  -5  -3  10  104.40    7.82   0
  -4  -6  -9   25.07    6.73   0
  -4  -4  18   68.19   15.92   0
  -4  -3  -4   26.96    5.90   0
  -2  -6 -13  143.09    8.51   0
  -2  -1  -4    1.40    6.07   0
  -1  -6 -14   81.55    8.70   0
  -1  -2  16   10.97    8.81   0
  -1  -1  -6  197.48    9.65   0
   1  -5 -14    2.76    7.65   0
   1  -2  -9  619.03   19.45   0
   1  -1  10   25.71    6.13   0
   2  -4  18   28.20    6.39   0
   2  -2  12  176.13    8.21   0
   3  -4  16   41.68    8.76   0
   3  -2   8    9.09    5.93   0
   4  -5  15    1.85    6.34   0
   4  -4  12   80.05    6.46   0
   4  -3  -5    4.92    7.03   0
   4  -3   8    1.31    5.48   0
   5  -6  14   46.59    7.22   0
   5  -5  -7   16.41    7.58   0
   5  -4  -2    6.79    5.83   0
   5  -4   5   32.87    6.54   0
   6  -6  -3   23.00    7.08   0
  -6  -6   1   -4.36    7.15   0
  -6  -5   4   22.65    7.20   0
  -6  -5   5   11.34    7.00   0
  -6  -5  11    1.66    6.97   0
  -5  -6  -5    3.82    6.27   0
  -5  -4  -1   30.54    6.22   0
  -5  -3   4   17.77    5.95   0
  -5  -3   6   17.46    6.96   0
  -5  -3   7   77.56    7.93   0
  -5  -3   8    4.56    7.06   0
  -4  -4  -6   73.59    6.74   0
  -4  -2   0  216.03    8.16   0
  -4  -2  10  101.02    9.42   0
  -3  -6 -11   18.30    6.80   0
  -3  -5 -10    4.51    6.66   0
  -3  -1   0   39.40    6.43   0
  -3  -1   8  128.87    9.99   0
  -2  -3  -9  218.89    8.35   0
  -2  -2  -7   -2.40    5.59   0
  -1  -5 -13   24.83    6.45   0
  -1  -4 -12    5.33    5.76   0
  -1  -3  19  175.77   10.58   0
  -1   0   1   36.00   10.94   0
   0  -5  23   15.95    7.22   0
   0  -4  21   61.33    8.73   0
   0  -3 -11    5.69    7.15   0
   0  -2  -9   32.24    7.65   0
   0  -1  12  155.35    9.36   0
   0   0   5  258.25   16.06   0
   1  -4  20    4.98    6.45   0
   1  -3 -11   10.39    8.07   0
   2  -5  21   29.65    8.58   0
   2  -4 -12   37.34   11.69   0
   2  -3  16    9.52    6.21   0
   2  -1  -4  191.17   14.57   0
   2  -1   7   67.89    7.06   0
   3  -5  19   -5.58    8.62   0
   3  -3  -9    7.60   13.66   0
   3  -3  13    9.85    6.28   0
   4  -5  16   21.04    6.82   0
   4  -4  13   12.21    5.99   0
   4  -3   9    3.39    5.22   0
   5  -7 -11    2.43   11.48   0
   5  -4  -4   88.70    8.23   0
   5  -4   6    5.09    5.96   0
   5  -4   7   31.78    6.21   0
   6  -7  -7    6.75    8.31   0
   6  -6  -4    5.50    6.54   0
   6  -6   8    9.34    6.71   0
  -6  -6   2    7.68    7.19   0
  -6  -5   6   -1.09    6.59   0
  -6  -5   7   13.67    6.83   0
  -6  -5   8   13.63    6.60   0
  -6  -5   9   19.12    6.92   0
  -5  -5  -3    4.31    6.15   0
  -5  -4   0   18.41    6.23   0
  -5  -4  14   -0.97    7.45   0
  -4  -6  -8    5.46    6.41   0
  -4  -5  -7   -0.03    6.10   0
  -4  -4  -5   52.49    6.28   0
  -4  -2   2    3.55    6.18   0
  -4  -2   9    3.52    6.57   0
  -3  -7 -11    2.28    9.12   0
  -3  -4  -8  140.79    8.24   0
  -3  -2  -4  120.32    7.31   0
  -3  -1   1   75.95    6.97   0
  -3  -1   2 2623.64   24.38   0
  -3  -1   7   15.58    8.24   0
  -2  -7 -13   12.99    6.85   0
  -1  -3 -10   15.90    8.03   0
  -1  -2  -8    8.30    7.14   0
  -1   0   2  113.13   15.66   0
   0  -7 -15   45.31    7.41   0
   0  -3  19   15.23    7.88   0
   0  -2  16   24.29    7.18   0
   0  -1  -6  298.95   14.54   0
   1  -3  18   31.54    6.53   0
   1  -2  15   28.51    6.13   0
   1  -1  11   51.68    6.52   0
   2  -7 -15    6.56    9.47   0
   2  -4  19  104.01    7.41   0
   2  -2  13  102.88    7.32   0
   3  -4  17    0.58    8.25   0
   3  -3  14    9.43    5.92   0
   3  -2  -6  164.60   11.49   0
   3  -2  10   67.09    6.70   0
   4  -4  -9   82.66   12.23   0
   4  -3  -6  141.24    9.52   0
   4  -3  10   67.69    6.33   0
   5  -5  12    1.64    6.40   0
   5  -4   8  127.01    7.01   0
   6  -6  -5   37.38    8.31   0
   6  -6   9   -0.50    6.67   0
  -6  -6   3   31.75    7.27   0
  -5  -5  -2   29.57    6.76   0
  -5  -5  17    0.84    9.42   0
  -5  -4   1   -3.10    5.97   0
  -4  -5  -6   11.80    6.01   0
  -4  -2   3    5.95    6.10   0
  -4  -2   4   75.41    8.56   0
  -4  -2   8   97.29    8.34   0
  -3  -6 -10   81.57    7.82   0
  -3  -5  -9   14.71    6.37   0
  -3  -3  -6  107.30    7.27   0
  -3  -1   3  129.40    8.01   0
  -3  -1   6  203.39   10.48   0
  -2  -6 -12   14.83    6.29   0
  -2  -5 -11   46.85    6.52   0
  -2  -4 -10   63.62    7.29   0
  -2  -3  19  195.68   14.01   0
  -2  -2  -6   59.50    7.76   0
  -2  -2  16    6.06   12.09   0
  -2  -1  -3    2.17    6.15   0
  -1  -7 -14   33.17    7.13   0
  -1  -1  -5    0.64    6.75   0
  -1   0   3 2219.23   56.23   0
   0  -6 -14   -2.08    7.49   0
   0  -4 -12   22.69    7.23   0
   0   0   6   23.57   10.22   0
   2  -3  17   31.19    7.43   0
   2  -1   9   57.24    6.53   0
   4  -5 -11   42.89   15.43   0
   4  -4  14   11.46    6.41   0
   4  -2   0  182.36    9.18   0
   4  -2   1  101.79    7.14   0
   4  -2   2    0.38    5.58   0
   4  -2   3  232.49    8.24   0
   5  -6 -10    2.50   11.02   0
   5  -5  -8   43.43    8.53   0
   5  -5  13   21.18    7.11   0
   5  -4  -5    4.84    7.07   0
   6  -7  -8    7.77   10.08   0
   6  -5  -1    5.20    7.43   0
   6  -5   0   26.85    6.84   0
   6  -5   5   34.91    7.22   0
  -6  -6   4    3.62    7.08   0
  -6  -6   5   20.34    6.96   0
  -5  -7  -4   12.25    6.54   0
  -5  -6  -3   10.75    6.02   0
  -5  -5  -1  103.79    6.98   0
  -5  -4   2   81.82    6.99   0
  -5  -4  13    3.53    8.05   0
  -4  -7  -8   20.20    6.91   0
  -4  -6  -7    1.34    6.17   0
  -4  -4  -4    9.57    5.44   0
  -4  -3  14   -1.27    9.60   0
  -4  -2   5   12.44    6.04   0
  -4  -2   6   25.81    6.06   0
  -4  -2   7   72.55    7.01   0
  -3  -1   5    1.68    5.73   0
  -2  -3  -8    7.43    5.87   0
  -1  -5 -12   97.97    8.32   0
  -1  -4 -11   33.34    6.39   0
  -1  -4  22   51.83    9.76   0
  -1  -1  13    2.58    7.72   0
   0  -5 -13   45.75    6.96   0
   0  -4  22    5.18    8.48   0
   0  -1  13  194.71    9.84   0
   1  -4  21   -2.15    6.74   0
   1  -1  12   59.28    7.85   0
   1   0   2 1001.84   21.29   0
   1   0   3   15.64    9.03   0
   2  -6 -14    9.76    8.91   0
   2  -5 -13    1.94    9.64   0
   2  -2  14   90.41    6.97   0
   3  -4  18   12.65    6.98   0
   3  -3  15  111.87    7.27   0
   3  -2  11    8.80    6.26   0
   3  -1   0   25.75    7.61   0
   3  -1   1   13.45    5.99   0
   3  -1   2   76.38    6.85   0
   3  -1   3 1017.83   14.34   0
   3  -1   4  108.68    7.42   0
   4  -4  15   37.55    6.66   0
   4  -3  11   38.04    6.40   0
   4  -2  -1   83.12    7.01   0
   4  -2   4   11.49    6.24   0
   4  -2   5    7.34    6.44   0
   5  -5  14   11.21    6.67   0
   5  -4  10   90.92    7.08   0
   5  -3   1   18.85    7.21   0
   5  -3   2  187.03    8.92   0
   5  -3   3   29.95    7.78   0
   6  -6  -6   12.81    8.40   0
   6  -5  -2   18.97    6.14   0
   6  -5   6   16.45    6.59   0
   6  -5   7   26.25    6.75   0
  -6  -6   6   10.54    6.91   0
  -6  -6   7    6.24    6.72   0
  -6  -6   8   67.14    8.66   0
  -6  -6   9    0.33    8.42   0
  -6  -6  10   -2.46    8.32   0
  -6  -6  11   17.41    6.99   0
  -5  -6  -2   51.28    6.65   0
  -5  -5   0    5.98    6.49   0
  -5  -4  12   14.80    7.69   0
  -4  -7  -7    6.12    8.21   0
  -4  -3  -1  107.27    7.38   0
  -3  -7 -10    7.85    6.84   0
  -3  -6  -9  -10.60    7.71   0
  -3  -5  -8   13.05    7.52   0
  -3  -3  -5    9.83    5.60   0
  -3  -2  -2   11.12    5.97   0
  -2  -7 -12   30.78    7.07   0
  -2  -1  -2    6.85    6.10   0
  -1  -2  17  100.69   10.45   0
   0  -2  17  102.08    8.84   0
   0   0   7    8.33    9.43   0
   1  -6 -14   28.08    8.10   0
   1  -4 -12   52.24    8.56   0
   1  -3  19    9.79    6.27   0
   1  -2  16   14.48    5.97   0
   1   0   1    9.23    9.11   0
   1   0   4    7.30    8.04   0
   1   0   5  381.59   13.50   0
   2  -1  10   48.95    6.57   0
   3  -1  -1    7.71    7.68   0
   3  -1   5   36.27    6.39   0
   4  -3  12   75.09    6.63   0
   4  -2  -2    1.83    5.88   0
   4  -2   6  504.75   10.02   0
   4  -2   7   10.79    5.50   0
   5  -4  -6    2.80    6.88   0
   5  -4  11    2.36    6.00   0
   5  -3   0   29.75    6.15   0
   5  -3   4   40.26    6.42   0
   6  -5  -3    9.59    6.30   0
   6  -5   9   13.51    8.25   0
  -5  -7  -3    1.95    6.63   0
  -5  -5   1   20.43    8.03   0
  -5  -5  16   -0.32    8.78   0
  -5  -4   4   27.66    5.93   0
  -5  -4  11   -0.69    7.63   0
  -4  -6  -6   14.37    6.00   0
  -4  -3   0   11.70    5.57   0
  -2  -8 -12   10.49    6.90   0
  -2  -6 -11   31.32    7.20   0
  -2  -2  -5   42.84    6.48   0
  -1  -7 -13   71.99    7.61   0
  -1  -3  -9   22.74    6.23   0
  -1  -2  -7   10.47    6.01   0
  -1  -1  -4  417.63   12.86   0
   0  -7 -14   18.09    7.09   0
   0  -3 -10   23.07    6.31   0
   0  -3  20    3.75    7.64   0
   0  -2  -8   78.75    8.67   0
   1  -8 -15   11.38    9.03   0
   1  -5 -13   20.40    7.54   0
   1  -4  22   25.38    8.68   0
   2  -8 -15    8.70   10.10   0
   2  -3 -10   22.17   11.39   0
   2  -3  18   25.33    6.30   0
   2  -2  15   55.19    6.42   0
   2  -1  11   13.89    7.23   0
   3  -7 -14   34.49   13.58   0
   3  -3  16    3.57    6.55   0
   3  -1   7   59.59    6.57   0
   4  -3  -7  180.39   10.40   0
   4  -3  13   25.64    6.42   0
   4  -2  -3   15.35    7.23   0
   5  -4  12   58.37    6.52   0
   5  -3   6   18.97    6.16   0
   5  -3   7   34.11    6.03   0
   6  -6  -7   12.54    8.94   0
   6  -5  -4   -1.06    6.50   0
   6  -5  10    1.72    6.95   0
  -5  -7  -2    2.08    6.75   0
  -5  -6  -1   32.18    6.33   0
  -5  -5   2   31.24    7.85   0
  -5  -4   6   17.43    6.24   0
  -5  -4   7   40.64    6.44   0
  -5  -4   9    3.73    6.42   0
  -4  -7  -6    4.60    6.30   0
  -4  -5  20    2.45   13.47   0
  -4  -4  -2   31.97    6.14   0
  -4  -3   1    7.55    6.35   0
  -3  -7  -9   78.43    7.55   0
  -3  -4  -6   -0.08    5.96   0
  -3  -3  -4   11.03    5.65   0
  -3  -2  -1   25.18    6.18   0
  -2  -4  22    5.84   11.09   0
  -2  -3  -7  222.43    8.11   0
  -1  -6 -12    5.78    7.48   0
  -1  -4 -10    7.73    7.50   0
   0  -6 -13    3.76    7.78   0
   0  -1  14  279.25   10.60   0
   0   0   8   75.86    9.65   0
   1   0   0   79.69   11.66   0
   1   0   7  351.73   12.26   0
   2  -4  21   -1.77    6.83   0
   3  -2  13    7.40    5.94   0
   3  -1  -2   13.89    6.32   0
   3  -1   8   61.00    6.39   0
   4  -2   9   57.67    5.85   0
   5  -5  -9    6.27    8.41   0
   5  -4  13    6.06    6.52   0
   5  -3  -3    6.26    6.83   0
   5  -3   8   31.93    6.22   0
   6  -5  -5    3.51    7.56   0
   6  -4   1    4.38    5.99   0
   6  -4   2   15.72    6.67   0
   6  -4   3   37.03    6.78   0
   6  -4   4    9.41    7.14   0
  -5  -6   0   63.54    6.63   0
  -5  -5   3    8.93    7.18   0
  -4  -4  17    5.19   10.35   0
  -4  -3   2   66.81    6.83   0
  -4  -3  13   45.95    8.35   0
  -3  -8  -9    9.74    8.60   0
  -3  -5  -7    5.78    5.99   0
  -3  -2  13   78.74   13.31   0
  -2  -7 -11   43.63    6.38   0
  -2  -6 -10  110.12    8.54   0
  -2  -4  -8   -5.16    5.76   0
  -1  -8 -13    1.23    6.96   0
  -1  -4  23    8.11   10.57   0
   0  -8 -14   13.73    6.74   0
   0  -5 -12  245.98    9.84   0
   0  -4 -11  106.41    7.14   0
   0  -4  23   -1.26    8.95   0
   0  -2  18    8.17    7.26   0
   1  -7 -14    6.71    7.75   0
   1  -3 -10    2.87    7.90   0
   2  -3  19   10.09    6.00   0
   2  -2  16   12.55    6.06   0
   2  -1  -5  284.28   17.18   0
   2  -1  12   -0.42    6.26   0
   3  -4  20    2.83    8.51   0
   3  -3  17   22.70    6.93   0
   3  -2  -7   32.75   10.25   0
   3  -2  14   20.53    6.22   0
   3  -1  -3  348.30   12.05   0
   3  -1   9   14.28    6.00   0
   4  -3  14   64.50    7.17   0
   4  -2  -4   11.85    5.86   0
   4  -2  10  133.57    7.05   0
   5  -4  -7   15.18    7.58   0
   5  -4  14    6.46    6.61   0
   5  -3  -4  260.77    9.97   0
   5  -3   9   -0.89    6.24   0
   6  -4   6    5.46    6.87   0
   6  -4   7   37.76    6.83   0
  -5  -6   1   -1.15    6.66   0
  -5  -5  14   17.45    8.36   0
  -4  -7  -5    2.22    6.06   0
  -4  -6  -4   12.64    5.87   0
  -4  -5  -3   43.74    6.01   0
  -4  -4  -1   63.24    6.79   0
  -4  -3   3   11.04    6.35   0
  -4  -3  12  205.80   11.36   0
  -3  -4  -5  292.75    8.73   0
  -3  -3  -3    0.32    5.81   0
  -3  -2   0   63.87    6.65   0
  -2  -8 -11   17.43    7.04   0
  -2  -5  -9   66.50    6.48   0
  -2  -3  -6   82.91    6.61   0
  -2  -2  -4    7.63    5.68   0
  -2  -1   0    3.27    6.68   0
  -1  -7 -12   48.54    8.01   0
  -1  -3  -8  223.17    9.59   0
  -1  -1  14   26.95    8.48   0
   0   0   9   13.84    8.07   0
   1  -2  -8   89.55   10.90   0
   1  -1  14   66.87    7.14   0
   1   0   8  584.25   12.67   0
   2  -7 -14    3.94    9.26   0
   2   0   2  664.64   14.19   0
   2   0   3   60.87    7.09   0
   2   0   4   11.03    6.09   0
   2   0   5   82.98    7.07   0
   3  -6 -13   25.48   12.76   0
   3  -5 -12    6.25   13.85   0
   3  -1  10   30.70    6.38   0
   4  -3  15   57.00    7.20   0
   4  -2  11   41.19    6.17   0
   5  -3  10   28.92    6.26   0
   5  -3  11   57.54    6.54   0
   6  -6  -8    0.79    8.88   0
   6  -5  -6    5.34    8.10   0
   6  -4  -2  206.46    8.44   0
   6  -4   8    5.51    6.75   0
   6  -4   9    9.84    6.59   0
  -5  -7   0    5.24    6.30   0
  -5  -5   5   20.24    5.79   0
  -5  -5  13    8.44    7.74   0
  -4  -4   0   16.42    6.18   0
  -4  -3   4   47.01    6.94   0
  -3  -5  -6   73.44    6.70   0
  -3  -2   1    3.56    6.02   0
  -1  -3  21   41.46    9.81   0
  -1  -2  -6    9.66    5.46   0
  -1  -1  -3   57.90    8.58   0
   0  -7 -13    2.70    6.42   0
   0  -1  15  112.05    8.48   0
   1  -6 -13    6.40    7.73   0
   1  -3  21   43.12    8.66   0
   1  -2  18   29.26    6.61   0
   1   0   9   -1.00    5.73   0
   2  -3  20   65.07    8.82   0
   2  -2  17   27.57    6.02   0
   2   0   1  157.26    9.28   0
   2   0   6   17.58    6.06   0
   3  -3  18   49.76    7.12   0
   3  -2  15   -4.06    6.18   0
   4  -3  -8   58.12   10.80   0
   4  -2  -5   25.90    7.11   0
   4  -2  12   -2.08    5.87   0
   4  -1   3    0.07    6.97   0
   5  -6 -11    5.40   13.69   0
   5  -2   2  427.63    9.65   0
   5  -2   3  511.93   10.27   0
   5  -2   4   86.92    6.81   0
   6  -4  -3   42.22    6.74   0
   6  -4  10   23.53    6.95   0
  -5  -8   0   -4.38    6.76   0
  -5  -7   1   -4.62    5.95   0
  -5  -6   3    8.45    6.70   0
  -5  -6  17    4.17    9.00   0
  -5  -5   6   17.51    5.93   0
  -5  -5   7   28.13    6.29   0
  -5  -5   8   10.17    7.44   0
  -5  -5  12    5.67    7.63   0
  -4  -7  -4   46.55    6.32   0
  -4  -4   1   14.55    7.60   0
  -4  -3   5   13.38    6.34   0
  -4  -3   6   31.96    7.42   0
  -4  -3  11   33.68    7.80   0
  -3  -8  -8  105.20    7.64   0
  -3  -4  -4   12.10    5.17   0
  -3  -3  -2   24.47    6.06   0
  -2  -3  20    4.06   11.00   0
  -2  -2  -3  249.53    9.09   0
  -2  -1   1   37.89    7.61   0
  -1  -8 -12    8.83    6.77   0
  -1  -6 -11    6.39    5.70   0
  -1  -5 -10   -0.41    7.01   0
  -1  -4  -9   58.16    6.86   0
   0  -3  -9  242.15    9.42   0
   0   0  10  455.64   13.37   0
   1  -8 -14   -1.96    6.66   0
   1  -5 -12   80.82    8.40   0
   1  -4 -11   31.16    7.67   0
   1  -1  15   36.16    6.03   0
   1   0  -1   35.96   11.04   0
   2  -1  14    8.28    7.08   0
   2   0   0   59.23    8.13   0
   2   0   7  320.99    9.47   0
   2   0   8    4.46    6.96   0
   3  -1  -4  428.57   13.22   0
   3  -1  11    2.98    6.02   0
   4  -4 -10   35.41   12.91   0
   4  -1   0  182.42    8.93   0
   4  -1   1   75.19    6.76   0
   4  -1   2  120.94    7.06   0
   4  -1   4  145.78    7.21   0
   4  -1   6  141.27    6.95   0
   5  -4  -8   14.27    8.75   0
   5  -2   5   29.20    6.14   0
   5  -2   6   12.85    5.75   0
   5  -2   7   15.60    5.92   0
   6  -4  -4    9.65    7.74   0
   7  -5   0   -2.96    7.15   0
   7  -5   1   15.68    6.99   0
  -5  -8   1    3.31    7.92   0
  -5  -7   2   12.19    6.62   0
  -5  -6   4   55.83    7.01   0
  -5  -5   9   39.15    6.63   0
  -5  -5  10   -3.55    6.15   0
  -5  -5  11    6.41    6.44   0
  -4  -5  -1    9.35    5.39   0
  -4  -4  16    4.01    9.48   0
  -4  -3   7   73.55    7.07   0
  -4  -3   8   14.77    7.02   0
  -4  -3  10   77.68    7.24   0
  -3  -5  -5   17.58    5.40   0
  -3  -3  17   86.12   17.66   0
  -3  -2   2    5.34    5.92   0
  -2  -9 -10    3.23    8.43   0
  -2  -8 -10   32.10    6.99   0
  -2  -5  -8    1.95    5.77   0
  -2  -3  -5  196.50    7.78   0
  -2  -2  17    4.41   13.21   0
  -1   0   7   49.06   15.75   0
   0  -8 -13    7.89    6.65   0
   0  -6 -12   10.14    6.22   0
   0  -5 -11   12.70    6.80   0
   0  -2  -7   14.06    6.52   0
   0  -2  19   22.57    7.58   0
   1   0  10   41.43    6.30   0
   2  -6 -13    6.01    8.68   0
   2  -2  18    3.77    5.47   0
   2   0   9    9.39    6.99   0
   3  -8 -14    5.65   10.72   0
   3  -2  16   36.67    6.97   0
   3  -1  12   -2.00    5.56   0
   4  -3  17   -7.41    7.05   0
   4  -2  13    5.94    6.30   0
   4  -1   8   60.20    6.13   0
   5  -3  13   14.59    6.86   0
   5  -2  -1   10.34    5.97   0
   5  -2   8    3.47    5.57   0
   6  -3   0   48.45    7.74   0
   6  -3   1  174.81    8.19   0
   6  -3   2    7.58    7.06   0
   6  -3   3    5.66    6.39   0
   6  -3   4   22.90    7.24   0
   6  -3   5   26.66    6.94   0
   6  -3   6   24.71    6.29   0
   7  -5  -1    7.36    6.90   0
  -5  -7   3   -5.28    6.61   0
  -4  -9  -4    4.00    6.63   0
  -4  -7  -3    4.23    6.05   0
  -4  -6  -2    8.62    5.95   0
  -4  -5   0  268.13    8.30   0
  -4  -4   2   27.68    6.17   0
  -3  -4  -3   12.16    5.58   0
  -3  -2   3  767.36   13.63   0
  -3  -2  12    9.63    9.24   0
  -2  -7  -9    6.02    6.41   0
  -2  -1   2    5.72    8.72   0
  -1  -7 -11    1.97    5.96   0
  -1  -3  -7   48.76    6.55   0
  -1  -2  -5    1.31    7.43   0
  -1  -1  15   86.11    9.83   0
   0  -3  22   10.62    9.16   0
   0  -1  16    5.35    6.72   0
   1  -7 -13    3.38    7.66   0
   1  -3  22   14.11    8.11   0
   1  -1  16  184.28    8.55   0
   1   0  11    6.64    5.75   0
   2  -8 -14    3.15    8.80   0
   2  -5 -12   16.49   10.10   0
   2  -4 -11    6.27    9.37   0
   2  -1  15    5.72    5.50   0
   2   0  -1  348.95   12.67   0
   3  -2  17   19.84    7.63   0
   3  -1  13   65.34    6.37   0
   3   0   3    6.25    6.00   0
   3   0   4  452.43   10.31   0
   3   0   5    0.24    6.25   0
   4  -2  -6   24.07    7.10   0
   4  -2  14   21.29    6.50   0
   4  -1   9  130.93    6.57   0
   5  -5 -10    7.17   10.27   0
   5  -3  -6   57.11    7.77   0
   5  -3  14    8.39    6.93   0
   5  -2  -2   17.68    5.84   0
   5  -2  10   21.22    6.02   0
   6  -6  -9    7.34   10.57   0
   6  -4  -5   -0.31    5.95   0
   6  -3  -1    5.96    5.90   0
   6  -3   7   26.92    6.57   0
   6  -3   8  118.04    7.66   0
   7  -5  -2    6.33    7.16   0
  -5  -8   2   18.30    6.08   0
  -5  -7   4   59.02    7.31   0
  -5  -6   6   10.87    6.36   0
  -5  -6   7   14.51    7.52   0
  -5  -6  15    7.93    8.17   0
  -4  -6  -1   71.55    6.30   0
  -4  -5  19   38.07   12.03   0
  -4  -4   3   89.57    6.85   0
  -3  -7  -6    6.96    6.28   0
  -3  -5  -4   60.74    6.34   0
  -3  -2   4   30.35    7.21   0
  -2  -8  -9   13.29    6.43   0
  -2  -6  -8  108.09    7.28   0
  -2  -5  -7    6.40    5.98   0
  -2  -4  -6   92.93    6.63   0
  -2  -2  -2    1.64    5.99   0
  -1  -8 -11   97.42    7.54   0
  -1  -6 -10   -0.87    5.81   0
  -1  -2  19   20.00    9.29   0
  -1  -1  -2   30.94    8.28   0
   0   0  11   82.73    7.32   0
   2  -2  19   63.77    8.21   0
   2   0  10   41.36    6.28   0
   3   0   1   39.68    6.11   0
   3   0   2  143.18    7.43   0
   3   0   6  257.50    8.44   0
   3   0   7   16.87    5.84   0
   4  -2  15   27.02    6.74   0
   4  -1  -2    2.74    5.47   0
   4  -1  10   11.53    5.34   0
   5  -2  -3   48.84    6.47   0
   5  -2  11  157.60    7.39   0
   6  -3  -2  117.87    7.59   0
   6  -3  10   36.11    6.78   0
   7  -5  -3    3.59    6.91   0
   7  -4   3   10.95    6.73   0
  -5  -7   5   10.49    6.70   0
  -5  -6   8   13.42    6.12   0
  -5  -6   9    5.63    7.21   0
  -5  -6  13   75.36    8.48   0
  -5  -6  14    2.59    7.47   0
  -4  -9  -3    7.19    6.53   0
  -4  -7  -2    4.61    6.05   0
  -4  -5   1   35.44    6.20   0
  -4  -4   4    4.71    5.79   0
  -4  -4  15    0.33    8.77   0
  -3  -8  -6    6.55    6.17   0
  -3  -4  -2   16.53    5.55   0
  -3  -3   0   -3.45    5.59   0
  -3  -2   5   75.64    7.85   0
  -3  -2  11   12.44    9.06   0
  -2  -9  -9    3.97    6.86   0
  -2  -4  23    6.41   11.96   0
  -2  -3  -4   64.55    6.47   0
  -2  -1   3  160.14   11.50   0
  -1  -5  -9   16.73    6.09   0
  -1  -4  -8   80.39    6.79   0
  -1  -3  22   -2.17    8.95   0
  -1   0   8  184.98   17.42   0
   0  -2  20   54.10    8.35   0
   0  -1  -4   74.07   12.22   0
   1  -8 -13   19.27    8.32   0
   1  -2  20   35.09    8.54   0
   1   0  12  179.23    8.20   0
   2  -1  16   20.49    6.12   0
   2   0  11   10.48    6.01   0
   3  -2  18   20.46    6.64   0
   3  -1  -5   66.21    8.21   0
   3  -1  14    8.60    5.76   0
   3   0   0  276.23    9.28   0
   3   0   8    1.84    5.61   0
   4  -1  -3    2.75    7.09   0
   5  -2  12  102.16    7.01   0
   6  -5  -8   -1.85    8.06   0
   6  -4  -6   -0.43    7.28   0
   6  -3  -3    2.24    7.54   0
   7  -4   0    2.20    6.58   0
   7  -4   1   11.09    6.51   0
  -5  -8   4   15.81    7.00   0
  -5  -7   6   26.78    6.51   0
  -5  -6  10   47.11    6.86   0
  -5  -6  11   19.16    6.50   0
  -5  -6  12   25.97    6.84   0
  -4  -8  -2   27.50    6.05   0
  -4  -7  -1   23.69    5.79   0
  -4  -5   2    8.76    5.96   0
  -4  -4   5    4.99    5.94   0
  -3  -9  -6   19.06    6.29   0
  -3  -7  -5   -1.58    5.87   0
  -3  -5  -3  122.06    7.47   0
  -3  -2   6   42.01    7.40   0
  -1  -7 -10   10.09    5.68   0
   0  -9 -12    8.41    8.01   0
   0  -8 -12   16.48    6.69   0
   0  -6 -11  108.81    6.95   0
   0  -3  -8   32.46    6.29   0
   0  -3  23   15.04    8.60   0
   0  -1  17   29.47    7.16   0
   0   0  12  287.71   10.75   0
   1  -6 -12    1.80    7.60   0
   1  -3  -9   96.26    9.54   0
   1  -1  17    2.34    5.73   0
   1   0  13   -1.76    6.87   0
   2  -7 -13   42.73    9.54   0
   2  -2  20   -2.30    7.98   0
   2   0  -2   26.35    9.40   0
   2   0  12   18.34    5.90   0
   3  -1  15   57.89    6.14   0
   3   0   9  259.48    8.59   0
   3   0  10  131.00    8.40   0
   4  -2  16   30.49    6.12   0
   4  -1  12   11.15    6.01   0
   5  -4  -9   18.13    9.75   0
   5  -3  -7   69.50    8.11   0
   5  -2  -4   34.30    6.00   0
   5  -2  13    3.78    6.51   0
   5  -1   2    4.33    6.04   0
   5  -1   3    9.91    5.69   0
   5  -1   4   92.41    6.36   0
   5  -1   6   41.83    6.31   0
   6  -2   4    7.57    7.93   0
   7  -4  -1    1.47    6.56   0
  -5  -9   4   75.23    7.80   0
  -5  -8   5   61.37    7.27   0
  -4  -9  -2   -0.40    6.29   0
  -4  -4   6   -1.60    6.04   0
  -4  -4  14   17.04    7.34   0
  -3  -4  -1    4.75    5.54   0
  -3  -4  20    0.15   16.83   0
  -3  -3   1   29.99    5.99   0
  -3  -2   7    8.14    6.82   0
  -3  -2   8  293.22   11.35   0
  -3  -2   9   -0.46    7.49   0
  -3  -2  10   52.66    8.76   0
  -2  -8  -8    6.88    6.52   0
  -2  -6  -7   41.70    6.09   0
  -2  -5  -6   11.04    6.05   0
  -2  -4  -5   -0.83    5.32   0
  -2  -2  -1  757.38   13.67   0
  -2  -1   4   61.12    9.77   0
  -1  -8 -10    5.16    7.30   0
  -1  -6  -9    2.24    6.85   0
  -1  -3  -6   34.68    6.11   0
  -1  -2  -4  411.96   12.36   0
  -1  -1  16  108.78   10.87   0
  -1   0   9   10.35   11.11   0
   0  -5 -10   53.92    7.72   0
   0  -4  -9   20.60    7.08   0
   1  -9 -13   -1.74    6.26   0
   1  -5 -11   14.90    6.68   0
   2   0  13   81.59    7.91   0
   3  -7 -13    5.85   10.53   0
   3   0  -1    6.76    5.85   0
   3   0  11    5.61    7.31   0
   4  -2  17   37.06    7.30   0
   4  -1  13   30.38    6.48   0
   5  -1   0   19.07    7.08   0
   5  -1   1   56.59    6.37   0
   5  -1   7   12.97    5.72   0
   5  -1   8   19.97    5.96   0
   6  -3  -4   46.54    6.70   0
   6  -2   1   -1.41    5.96   0
   6  -2   2    4.44    6.02   0
   6  -2   3   -0.59    6.69   0
   6  -2   5    1.68    6.15   0
   7  -4  -2    4.64    6.31   0
  -5  -9   5   10.99    6.95   0
  -5  -8   6    7.38    6.81   0
  -5  -7   9    3.38    6.08   0
  -5  -7  15    6.21    8.10   0
  -4  -8  -1    0.95    5.68   0
  -4  -7   0   21.05    6.04   0
  -4  -6   1   12.83    5.57   0
  -4  -5   3   -0.18    6.09   0
  -4  -5  18   -1.81    8.86   0
  -4  -4   7   74.43    6.68   0
  -4  -4   8  111.03    8.01   0
  -4  -4  13  157.91    9.36   0
  -3 -10  -5   10.96    8.56   0
  -3  -9  -5   13.83    6.36   0
  -3  -7  -4    5.03    6.93   0
  -2  -9  -8   13.32    6.84   0
  -2  -3  -3   12.00    6.08   0
  -1  -5  -8    8.91    7.22   0
  -1  -4  -7   31.74    6.10   0
   0  -7 -11    7.90    7.35   0
   0  -2  21    6.21    7.75   0
   0   0  13    6.94    6.79   0
   1  -4 -10    3.76    6.59   0
   1  -2  21   56.99    7.25   0
   1  -1  18    2.04    5.89   0
   1   0  14   21.37    7.15   0
   4  -3  -9   13.15    9.93   0
   4  -1  -4   10.90    5.98   0
   4  -1  14    1.29    6.31   0
   4   0   2   53.87    6.16   0
   4   0   3  250.06    8.16   0
   4   0   4  218.00    7.87   0
   4   0   6  675.59   10.70   0
   4   0   7  246.70    7.46   0
   5  -2  -5   42.24    7.11   0
   5  -1  -1  175.89    8.64   0
   5  -1   9    6.47    5.79   0
   5  -1  10   98.73    6.70   0
   6  -6 -10    7.61   10.75   0
   6  -4  -7   11.19    7.46   0
   6  -2  -1   66.57    7.36   0
   6  -2   0   10.06    5.78   0
   6  -2   9   -6.15    6.35   0
   7  -4  -3   -2.56    6.89   0
   7  -3   3   17.84    7.05   0
  -5  -9   6   87.18    7.48   0
  -5  -8   7   13.42    6.56   0
  -5  -7  11   24.70    6.78   0
  -5  -7  12    6.84    6.42   0
  -5  -7  13    8.03    7.68   0
  -5  -7  14   34.80    6.96   0
  -4  -8   0   49.88    6.25   0
  -4  -7   1  160.18    8.47   0
  -4  -6   2    2.17    5.36   0
  -4  -5   4  139.67    7.23   0
  -4  -4   9  129.06    7.72   0
  -4  -4  10  486.29   11.69   0
  -4  -4  12   53.37    7.56   0
  -3  -5  -2  108.05    6.38   0
  -3  -4   0   99.03    6.85   0
  -2  -7  -7   72.63    6.78   0
  -2  -4  -4  105.69    7.92   0
  -2  -3  21   17.62   13.68   0
  -2  -2   0    9.21    5.79   0
  -2  -1   5   48.58    9.12   0
  -1  -2  20   71.25    9.60   0
  -1  -1  -1  127.76   10.16   0
   0  -8 -11   15.88    7.75   0
   0  -1  18    9.54    7.27   0
   1  -7 -12   13.88    6.23   0
   1  -1  -5 1107.06   45.26   0
   1   0  -2  116.67   15.30   0
   2  -8 -13    9.57    8.45   0
   2  -2  21    1.38    6.54   0
   2   0  14   74.30    6.27   0
   3  -2  -8   15.58   11.16   0
   3  -1  17    4.47    5.92   0
   3   0  -2  112.60    7.61   0
   4  -6 -12   95.67   19.74   0
   4  -1  15   94.12    7.38   0
   4   0   0   14.99    6.88   0
   4   0   1   71.68    6.28   0
   4   0   8    6.49    4.87   0
   4   0   9   -7.04    5.30   0
   5  -1  -2    6.03    7.04   0
   5  -1  11   82.19    6.91   0
   6  -5  -9    4.20    9.57   0
   6  -3  -5   19.81    6.23   0
   6  -2  -2   21.02    7.14   0
   7  -4  -4   28.49    8.01   0
   7  -3   0   10.18    7.99   0
   7  -3   1   16.41    6.77   0
   7  -3   2   -4.23    6.13   0
  -5  -9   7   42.60    7.15   0
  -5  -8   9   22.36    6.94   0
  -4 -10   0    9.58    6.50   0
  -3  -9  -4   17.53    5.97   0
  -3  -8  -4   29.73    6.34   0
  -3  -3   3   33.81    6.33   0
  -2  -9  -7   35.95    6.46   0
  -2  -8  -7    9.75    6.58   0
  -2  -6  -6   23.70    5.91   0
  -2  -5  -5   14.71    5.44   0
  -1  -3  23   16.87    9.65   0
  -1   0  10   49.25    9.70   0
   0  -9 -11   10.80    8.34   0
   0  -6 -10   -1.30    6.44   0
   0   0  14    8.49    6.70   0
   1  -8 -12    7.69    7.62   0
   1  -2  -7  304.23   15.40   0
   1  -2  22   28.74    8.21   0
   1  -1  19    8.80    7.47   0
   2  -9 -13   15.35    8.93   0
   2  -6 -12   34.41    7.77   0
   2   0  15   26.12    7.32   0
   2   1   5   56.49    6.40   0
   2   1   6  211.04    8.04   0
   2   1   7   16.83    6.92   0
   3   0  13   86.89    6.65   0
   4  -1  -5  720.05   14.54   0
   4   0  10    4.10    5.68   0
   5  -3  -8  113.18    9.98   0
   5  -1  12   10.05    6.29   0
   7  -3  -1    3.82    7.83   0
  -5  -9   8    4.84    6.90   0
  -5  -9   9    3.83    8.10   0
  -5  -8  10   21.67    6.95   0
  -5  -8  11    9.36    6.63   0
  -5  -8  12    8.15    8.04   0
  -5  -8  13   13.34    8.14   0
  -4  -8   1    8.18    6.04   0
  -4  -7   2   -3.96    5.56   0
  -4  -6  20    4.22   10.45   0
  -4  -5   6    0.33    6.74   0
  -4  -5  17    1.80    8.78   0
  -3 -10  -4    0.27    6.25   0
  -3  -6  -2   14.87    5.00   0
  -3  -4   1   -4.22    6.33   0
  -2 -10  -7   28.79    6.92   0
  -2  -7  -6   14.61    5.66   0
  -2  -3  -2   44.02    6.15   0
  -2  -1   6    3.94    8.93   0
  -1 -10  -9   18.15    7.08   0
  -1  -9  -9   -3.93    6.09   0
  -1  -8  -9    5.85    5.96   0
  -1  -6  -8  140.91    7.19   0
  -1  -3  -5  166.73    7.84   0
  -1  -1  17    3.30    8.17   0
   0  -3  -7   94.74    8.38   0
   1  -9 -12    6.89    7.92   0
   1  -6 -11    9.21    6.85   0
   1   1   5    2.81    6.64   0
   1   1   6  194.58    8.91   0
   1   1   7   20.54    6.30   0
   1   1   8   14.11    6.92   0
   2  -1  -6  218.77   21.13   0
   2  -1  19   26.34    6.42   0
   2   0  -3  490.08   15.68   0
   2   1   3    4.65    5.78   0
   2   1   8   25.57    6.16   0
   2   1   9   33.03    7.00   0
   3  -8 -13   25.12   10.17   0
   3  -1  -6    8.80    7.75   0
   3  -1  18   85.08    7.36   0
   3   0  -3   12.52    7.35   0
   4  -1  16   32.58    6.82   0
   4   0  -1  113.58    7.04   0
   5  -2  -6   30.90    6.87   0
   5  -1  -3   35.93    5.77   0
   5  -1  13   58.61    7.11   0
   6  -4  -8   23.83    8.11   0
   6  -3  -6    4.29    7.66   0
   6  -2  -3    2.18    5.79   0
   6  -1   3   17.84    8.05   0
   6  -1   4    5.60    6.57   0
   6  -1   5    7.64    6.09   0
   6  -1   6    4.29    5.95   0
   7  -4  -5    0.43    8.10   0
   7  -3  -2   31.59    8.13   0
  -4 -10   1   21.18    6.41   0
  -4  -9   1   89.03    6.97   0
  -4  -7   3    5.85    7.18   0
  -4  -6   4   -0.03    5.79   0
  -4  -5   7    9.54    6.95   0
  -4  -5  16   38.58    8.90   0
  -3  -9  -3   -4.04    5.96   0
  -3  -8  -3   91.53    6.40   0
  -3  -3   4   84.51    6.84   0
  -3  -3  16   14.38   11.32   0
  -2  -8  -6   46.89    6.63   0
  -2  -2   1  280.67    9.91   0
  -2  -2  18   37.79   15.75   0
  -1  -5  -7   37.18    6.27   0
  -1  -2  -3   68.06    7.79   0
  -1   0  11   95.53   11.34   0
   0  -7 -10   10.01    6.84   0
   0  -5  -9    4.86    5.96   0
   0  -4  -8    9.25    6.62   0
   0  -2  22   38.50    9.06   0
   0  -1  19   19.25    7.67   0
   0   0  15  125.44    8.92   0
   1   0  16   -2.53    5.09   0
   1   1   4  416.83   12.50   0
   1   1   9   25.16    5.83   0
   2  -5 -11   12.97    8.52   0
   2   1   2    8.80    6.01   0
   2   1  10  185.11    7.60   0
   3  -1  19    6.00    7.95   0
   3   0  15   18.80    6.59   0
   3   1   3   74.96    6.73   0
   3   1   4   65.09    6.40   0
   3   1   5   10.91    5.89   0
   3   1   6  280.94    8.37   0
   3   1   8  364.57    9.20   0
   4   0  -2   11.28    6.90   0
   4   0  12   12.32    5.86   0
   4   0  13    3.67    7.25   0
   5  -1  14   98.75    7.45   0
   5   0   3   36.81    6.08   0
   5   0   4  238.64    7.78   0
   5   0   5   10.28    5.86   0
   5   0   6    7.37    5.69   0
   5   0   8   11.90    7.05   0
   6  -2  -4    4.00    7.45   0
   6  -1   1    9.93    6.52   0
   6  -1   2    3.70    6.18   0
   6  -1   8   13.66    6.09   0
   6  -1   9    9.23    6.51   0
   7  -3  -3    8.69    7.81   0
   7  -2   3   23.56    7.96   0
  -4  -9   2   30.08    6.18   0
  -4  -6   5   37.96    5.86   0
  -4  -5   8  172.11    7.57   0
  -3 -10  -3   28.85    6.17   0
  -3  -7  -2   52.94    5.59   0
  -3  -6  -1   48.02    5.56   0
  -3  -5   0    2.66    5.21   0
  -3  -4   2   35.86    5.86   0
  -3  -3   5    9.39    6.66   0
  -2 -10  -6   72.89    7.26   0
  -2  -5  -4   71.33    6.17   0
  -2  -1   7   51.57    9.99   0
  -1  -7  -8   28.22    5.67   0
  -1  -2  21    2.31    8.95   0
   0  -8 -10   15.42    7.54   0
   1  -5 -10  112.78    7.94   0
   1   1   3   61.35    8.62   0
   1   1  10  175.42    8.02   0
   2  -7 -12    1.98    7.29   0
   2  -1  20   14.42    6.63   0
   3  -6 -12   29.34   10.07   0
   3   1   2   14.00    5.98   0
   3   1   9  505.19   10.02   0
   3   1  10  168.65    8.41   0
   5  -5 -11    9.19   14.71   0
   5  -1  -4   30.17    5.83   0
   5   0   1    8.02    5.56   0
   5   0   9    4.50    5.83   0
   6  -1   0    3.80    5.71   0
   6  -1  10    9.86    6.34   0
   7  -4  -6   11.12    8.25   0
   7  -2   1   22.40    6.60   0
   7  -2   2    5.05    6.83   0
  -4 -10   2   49.59    6.73   0
  -4  -8   3   -1.84    6.11   0
  -4  -7   4   14.21    5.94   0
  -4  -6   6   30.80    5.73   0
  -4  -6  19    6.51    9.56   0
  -4  -5   9   40.06    5.77   0
  -4  -5  10  405.93   10.64   0
  -4  -5  14   34.24    7.74   0
  -4  -5  15   18.60    7.47   0
  -3  -9  -2   49.04    6.24   0
  -3  -8  -2   30.07    5.75   0
  -2  -7  -5   31.64    5.50   0
  -2  -1   8   86.23   11.52   0
  -1  -9  -8    2.16    6.14   0
  -1  -6  -7   44.19    7.40   0
  -1  -1   0   38.27    8.78   0
  -1   0  12   18.43    8.97   0
   0  -2  -5   31.55    8.90   0
   0  -1  -3  117.10   13.37   0
   1  -7 -11   38.28    6.66   0
   1   0  17  178.36    8.15   0
   1   1  11  229.09    8.56   0
   2  -4 -10   20.96    9.09   0
   2  -3  -9    9.92    9.59   0
   2   0  17    7.63    5.84   0
   2   1   1  375.33   11.02   0
   2   1  12  247.22    8.23   0
   3   0  16    4.44    5.72   0
   3   1   1    7.27    5.58   0
   3   1  11   19.40    5.57   0
   4  -2  -8  119.82   10.44   0
   4  -1  -6    6.66    6.58   0
   4   0  -3   11.38    6.70   0
   4   1   4   87.59    6.33   0
   4   1   5   40.33    5.61   0
   4   1   7    9.99    5.10   0
   5  -4 -10    6.96    9.11   0
   5  -2  -7    9.84    6.77   0
   5   0   0    3.71    5.80   0
   5   0  10    1.01    5.75   0
   5   0  11   14.53    6.47   0
   6  -3  -7   27.87    7.52   0
   6  -2  -5   25.93    7.48   0
   6  -1  -1   30.82    6.21   0
   7  -3  -4   15.98    6.31   0
   7  -2   0   19.29    6.74   0
  -4 -10   3    1.82    6.12   0
  -4  -9   3   16.73    6.20   0
  -4  -8   4   36.57    6.61   0
  -4  -6   7   -1.56    6.64   0
  -4  -5  11   49.37    6.24   0
  -4  -5  12   23.83    6.93   0
  -4  -5  13   -1.28    6.83   0
  -3 -10  -2   17.13    6.13   0
  -3  -7  -1    3.78    4.91   0
  -3  -6   0  133.40    6.71   0
  -3  -5   1  149.31    6.86   0
  -3  -4   3    2.92    5.43   0
  -3  -3   6   20.54    5.55   0
  -2 -10  -5   45.75    7.90   0
  -2  -9  -5   17.58    6.53   0
  -2  -8  -5    8.38    5.96   0
  -2  -6  -4  103.34    6.74   0
  -2  -2   2  622.86   13.50   0
  -2  -1   9   11.62   10.98   0
  -2  -1  10  298.11   21.64   0
  -1  -3  -4   -2.22    5.45   0
  -1  -1  18   19.10    8.33   0
   0  -2  23    6.57    8.70   0
   0  -1  20   20.58    7.22   0
   0   0  16    4.95    5.49   0
   1 -10 -11    5.96    7.61   0
   1  -9 -11   30.20    7.97   0
   1  -8 -11    5.51    7.03   0
   1  -4  -9   34.59    7.09   0
   1  -1  21    1.37    7.69   0
   1   1   2   34.87    7.79   0
   1   1  12    3.71    5.68   0
   2  -8 -12   19.17    8.00   0
   2  -1  21   40.92    7.14   0
   2   0  18   11.10    7.30   0
   2   1  13   11.45    5.52   0
   3   0  -4   15.50    6.96   0
   3   0  17   10.85    6.33   0
   3   1   0   39.31    5.94   0
   3   1  12   51.44    5.81   0
   4   0  15   25.53    6.61   0
   4   1   2    9.63    5.51   0
   4   1   3   81.16    6.48   0
   4   1   8   64.50    5.85   0
   4   1   9   22.41    5.93   0
   5  -1  -5   26.14    6.50   0
   5   0  -1   72.37    6.31   0
   5   0  12    7.26    6.37   0
   6  -5 -10   12.19   10.75   0
   7  -2  -1    6.82    6.04   0
  -4 -10   4    3.05    5.90   0
  -4  -9   4    8.51    5.75   0
  -4  -7   6   57.40    6.16   0
  -4  -6   8    4.15    6.42   0
  -4  -6  18   19.92    9.56   0
  -3 -11  -1    9.51    6.19   0
  -3  -9  -1    7.97    5.83   0
  -3  -8  -1    2.71    5.67   0
  -3  -3   7   32.65    6.64   0
  -3  -3  15    2.97    9.47   0
  -2  -5  -3    2.17    5.49   0
  -2  -3   0   22.64    5.84   0
  -1  -7  -7   28.63    5.61   0
  -1  -4  -5   18.17    6.10   0
  -1  -2  -2    6.94    8.39   0
   0  -7  -9    6.15    6.43   0
   0  -5  -8  220.60    9.02   0
   1   0  18   14.34    7.20   0
   1   1  13    7.69    5.69   0
   2  -9 -12   25.35    8.44   0
   2   1   0    0.58    6.30   0
   2   1  14   12.11    6.70   0
   3   1  13    7.65    5.68   0
   4   0  16   32.59    6.86   0
   4   1   1    3.72    5.48   0
   4   1  10   22.00    5.75   0
   4   1  11   11.07    5.60   0
   5  -3  -9    7.89    7.92   0
   5   0  -2   13.15    5.51   0
   5   0  13   28.12    6.51   0
   6  -4  -9    7.38    7.54   0
   6  -1  -3    9.23    6.88   0
   6   0   3    5.07    7.91   0
   6   0   4   -2.24    5.88   0
   7  -3  -5   26.38    6.96   0
   7  -2  -2   23.78    6.65   0
  -4  -7   7   17.27    7.17   0
  -4  -6   9   53.77    6.02   0
  -4  -6  17    7.21    8.58   0
  -3 -10  -1    5.34    5.47   0
  -3  -7   0    7.81    4.96   0
  -3  -6   1    2.99    5.22   0
  -3  -5   2    8.44    5.22   0
  -3  -4   4    9.33    5.54   0
  -3  -3   8    3.07    6.28   0
  -1 -11  -7    6.29    6.64   0
  -1 -10  -7    7.32    6.20   0
  -1  -9  -7    9.23    6.26   0
  -1  -8  -7  116.01    6.80   0
  -1   0  13   72.60    9.01   0
   0 -10  -9   -0.36    7.82   0
   0  -9  -9    3.75    6.92   0
   0  -8  -9    2.22    5.66   0
   0  -4  -7   55.17    6.97   0
   0  -3  -6    0.38    7.00   0
   0   0  17   11.40    6.79   0
   0   1   7   16.54    8.26   0
   0   1   8   37.18    6.75   0
   0   1   9  237.73   10.37   0
   0   1  10  604.11   14.10   0
   1  -6 -10    3.31    6.51   0
   1   1  14   41.13    6.97   0
   2  -6 -11   69.06    8.75   0
   2   0  -4  111.03   11.80   0
   2   0  19   -2.47    7.56   0
   3  -7 -12   16.95    8.47   0
   3   0  18   20.45    6.29   0
   3   1  -1   75.54    6.45   0
   3   1  14    8.34    6.13   0
   4   0  -4   10.68    5.54   0
   4   1   0  122.95    6.67   0
   4   1  12   24.28    6.23   0
   5   1   5   64.89    6.11   0
   5   1   6   -0.70    5.45   0
   6  -3  -8    2.43    7.99   0
   6  -2  -6    6.32    7.08   0
   6   0   1  154.34    8.80   0
   6   0   8   -0.94    6.31   0
   6   0   9   12.86    6.23   0
   7  -2  -3   23.19    6.35   0
   7  -1   2    8.69    6.83   0
   7  -1   3   12.95    6.51   0
  -4 -10   5   19.02    6.13   0
  -4  -9   6    4.05    7.68   0
  -4  -7   8   38.37    7.01   0
  -4  -6  10   89.94    6.81   0
  -4  -6  11    2.08    6.50   0
  -4  -6  16    6.28    7.32   0
  -3 -11   0   26.83    6.33   0
  -3 -10   0   64.72    6.67   0
  -3  -9   0    4.87    5.63   0
  -3  -5  22    0.87   13.34   0
  -3  -3   9  142.06    8.46   0
  -3  -3  14  338.68   14.99   0
  -2 -10  -4    5.53    5.62   0
  -2  -9  -4   13.81    6.06   0
  -2  -4  -1   40.00    5.78   0
  -2  -2   3  257.49   10.23   0
  -1  -6  -6    4.32    5.26   0
  -1  -2  22    8.40    9.43   0
   0  -1  21   47.54    8.13   0
   0   1   6  304.77   13.63   0
   0   1  11    7.87    6.25   0
   1  -1  22   -0.00    6.18   0
   1   0  19   13.23    6.98   0
   1   1   1  116.38    9.65   0
   2   1  15    7.22    5.47   0
   3  -5 -11   67.55   11.57   0
   3   1  15    6.34    6.65   0
   4   1  -1    5.51    6.47   0
   5  -1  -6   76.64    7.62   0
   5   0  -3    3.79    5.26   0
   5   1   2   31.22    5.83   0
   5   1   3   -0.26    5.53   0
   5   1   4   -2.04    5.60   0
   5   1   7    2.61    5.66   0
   5   1   8   46.01    5.91   0
   5   1   9   46.32    5.93   0
   6   0   0    1.56    5.64   0
   7  -3  -6   16.45    7.87   0
   7  -2  -4   -0.14    7.94   0
   7  -1   1   46.23    6.94   0
  -4 -10   6   13.32    6.04   0
  -4  -8   7  136.33    7.21   0
  -4  -7   9   -2.79    6.52   0
  -4  -7  19    8.57   10.28   0
  -4  -6  12   28.23    5.73   0
  -4  -6  13   12.71    7.23   0
  -4  -6  14    7.02    7.01   0
  -4  -6  15   71.35    7.94   0
  -3  -6   2   33.04    5.97   0
  -3  -5   3  124.14    6.46   0
  -3  -4   5  100.70    6.78   0
  -3  -4  19   30.61   11.37   0
  -3  -3  10    7.88    6.35   0
  -3  -3  11    2.20    6.98   0
  -3  -3  12   -0.41    7.64   0
  -3  -3  13   33.23    8.58   0
  -2  -5  -2   80.60    6.43   0
  -1 -11  -6    6.50    7.48   0
  -1  -7  -6   41.58    5.78   0
  -1  -5  -5    3.14    5.45   0
  -1  -1  19    5.25    7.93   0
  -1   0  14   35.37    8.30   0
   0  -6  -8   54.28    6.49   0
   0   0  18   11.36    7.11   0
   0   1  12   12.62    6.60   0
   1  -7 -10   73.86    6.59   0
   1   1  15    1.71    5.25   0
   2   1  -1   42.06    7.30   0
   3  -8 -12    4.36    8.66   0
   3   2   5  104.61    6.36   0
   3   2   6  265.27    7.82   0
   3   2   7   43.25    5.74   0
   3   2   8  462.29    9.65   0
   4  -1  -7  243.29   11.30   0
   5  -2  -8   16.49    6.81   0
   5   1  10   41.19    5.88   0
   5   1  11    1.08    6.05   0
   6   0  -1    9.48    6.07   0
   7  -1  -1    1.50    6.16   0
  -4 -10   7   41.49    6.83   0
  -4  -9   7   14.29    6.49   0
  -4  -8   8    4.30    6.13   0
  -4  -7  10    1.41    6.58   0
  -3 -11   1   35.51    6.60   0
  -3 -10   1   -0.55    5.34   0
  -3  -9   1   -3.67    5.57   0
  -3  -8   1    9.40    5.32   0
  -3  -4   6   28.29    6.58   0
  -2 -11  -3   19.60    6.28   0
  -2 -10  -3    4.48    5.82   0
  -2  -9  -3    2.71    5.67   0
  -2  -8  -3    7.52    5.52   0
  -1 -10  -6   -0.68    6.28   0
  -1  -9  -6   17.89    6.04   0
  -1  -8  -6    5.17    5.42   0
  -1  -1   1  138.33   11.23   0
   0  -7  -8   19.27    6.59   0
   0   1   5  628.91   17.63   0
   1 -10 -10   12.21    6.16   0
   1  -9 -10   36.96    6.77   0
   1  -8 -10   24.65    6.18   0
   1  -5  -9    3.45    6.29   0
   1   0  20   14.60    7.29   0
   2 -10 -11   15.92    8.08   0
   2  -7 -11    6.90    7.01   0
   2   2   5   38.70    5.70   0
   2   2   6   57.33    5.95   0
   2   2   7    4.91    5.14   0
   2   2   8  126.91    6.79   0
   2   2   9   49.74    5.83   0
   2   2  10   17.53    5.88   0
   3  -9 -12    3.29    8.29   0
   3  -1  -7   14.99    8.04   0
   3   0  -5    7.36    6.58   0
   3   1  -2 2545.82   22.95   0
   3   1  16   18.12    5.84   0
   3   2   9   54.16    6.15   0
   3   2  10   72.70    6.64   0
   4  -7 -12   68.07   13.01   0
   4   0  -5  144.69    8.33   0
   4   1  -2   29.62    5.65   0
   4   1  15    2.20    6.38   0
   5   0  -4   24.63    5.40   0
   5   1   0    3.81    5.45   0
   5   1  12    0.71    6.48   0
   6  -2  -7    9.22    7.04   0
   6  -1  -5   51.99    7.61   0
   6   0  -2    4.21    6.34   0
   7  -2  -5   19.92    7.45   0
   7  -1  -2   44.67    6.37   0
  -4 -10   8    3.72    6.53   0
  -4  -9   8    1.40    6.44   0
  -4  -8   9   10.15    5.81   0
  -4  -7  11   47.78    5.99   0
  -4  -7  12   11.37    7.06   0
  -4  -7  17    8.08    7.18   0
  -4  -7  18    0.06    8.16   0
  -3  -6   3   12.98    5.38   0
  -3  -5   4   49.08    5.84   0
  -2  -6  -2    5.18    5.05   0
  -2  -4   0   87.88    6.59   0
  -2  -2   4  249.88   10.32   0
  -1  -6  -5   63.16    6.96   0
  -1  -2  -1   30.55    8.31   0
   0 -10  -8    1.82    5.89   0
   0  -9  -8   13.66    5.72   0
   0  -8  -8   25.97    5.80   0
   0  -5  -7    1.96    5.23   0
   0  -1  22    2.83    8.43   0
   0   1  13   47.05    5.94   0
   2  -9 -11    3.18    7.48   0
   2  -8 -11    5.79    7.00   0
   2  -5 -10  130.82   10.19   0
   2   2   4    7.66    5.29   0
   2   2  11    1.74    5.47   0
   3   1  17    8.38    6.46   0
   3   2   2   10.55    5.39   0
   3   2   3  249.02    7.91   0
   3   2  11   20.86    5.52   0
   4   1  16   59.08    6.94   0
   4   2   3   40.16    5.65   0
   4   2   4   14.90    5.11   0
   4   2   5   13.91    4.59   0
   4   2   6   16.65    5.12   0
   4   2   7  151.20    6.73   0
   4   2   8    4.50    5.12   0
   4   2   9    5.32    5.29   0
   4   2  10   19.48    6.80   0
   5   1  -1  163.47    7.10   0
   5   1  13   41.01    6.75   0
   6   1   3    7.13    5.92   0
   6   1   4   95.38    6.66   0
   6   1   5   -3.93    6.06   0
   6   1   6    0.59    5.99   0
   6   1   7   16.59    5.90   0
   6   1   8   10.26    5.93   0
   7  -3  -7    8.07    7.96   0
   7  -1  -3   53.39    8.30   0
   7   0   2   14.03    7.99   0
  -4 -10   9    4.37    6.21   0
  -4  -9   9    5.41    6.00   0
  -4  -8  10   66.46    6.13   0
  -4  -8  11   -0.99    6.36   0
  -4  -7  13   -3.23    5.47   0
  -4  -7  14    6.44    6.90   0
  -4  -7  15   41.65    7.49   0
  -4  -7  16  111.04    8.46   0
  -3 -11   2   14.89    6.43   0
  -3 -10   2    6.16    5.61   0
  -3  -9   2   -4.90    5.13   0
  -3  -8   2   26.42    5.65   0
  -3  -4   7   87.40    6.60   0
  -2 -11  -2    3.88    6.11   0
  -2  -7  -2    8.05    5.21   0
  -2  -3   2   15.89    6.55   0
  -1 -11  -5   29.68    6.36   0
  -1  -2  23    8.44    9.73   0
  -1   0  15  130.50   10.38   0
   0  -2  -4  137.35    9.74   0
   0   0  19    3.05    7.18   0
   0   1  14   17.02    6.22   0
   1  -6  -9  109.92    7.34   0
   1  -4  -8  120.30    8.27   0
   1   1  17   21.96    7.05   0
   1   2   8   10.64    6.44   0
   2   1  18    7.04    6.01   0
   2   2   3  266.40    8.68   0
   2   2  12   83.83    6.14   0
   3   2  12    4.20    5.60   0
   3   2  13    1.61    6.15   0
   4   1  -3   44.50    6.78   0
   4   2   2  588.17   10.42   0
   4   2  11   70.93    6.10   0
   5  -1  -7   21.12    6.55   0
   5   0  -5   13.62    6.41   0
   5   1  -2   98.84    7.40   0
   6  -3  -9    8.12    8.70   0
   6   0  -3    6.43    5.52   0
   6   1   1   15.69    7.75   0
   6   1   2   -4.20    6.10   0
   7   0   1   -3.24    6.55   0
  -4 -10  10    9.25    6.15   0
  -4  -9  10    8.76    5.93   0
  -4  -8  12   15.53    5.64   0
  -4  -8  18   -2.06    7.66   0
  -3 -11   3   15.01    6.14   0
  -3  -7   3  172.20    6.93   0
  -3  -4   8   40.81    6.97   0
  -3  -4  18    2.58    8.50   0
  -2 -12  -1   11.04    6.14   0
  -2 -10  -2    1.20    5.23   0
  -2  -9  -2   29.37    5.59   0
  -2  -8  -2   23.02    5.07   0
  -1  -9  -5   17.80    5.57   0
  -1  -7  -5    5.12    5.50   0
  -1  -5  -4  554.38   10.68   0
  -1  -1  20    2.85    7.79   0
   0 -11  -7   12.65    6.27   0
   0  -4  -6   29.17    5.72   0
   0  -3  -5   34.99    7.88   0
   0   1   4   72.01    9.72   0
   1 -11  -9   14.00    6.01   0
   1  -2  -6   28.94    9.24   0
   1   1   0   38.59    8.84   0
   1   2   6    6.22    5.17   0
   1   2   7   10.17    5.36   0
   1   2   9   28.07    5.65   0
   1   2  10    4.99    5.29   0
   1   2  11  132.27    8.21   0
   2   1  -2    1.75    6.45   0
   2   2   2    1.37    5.49   0
   2   2  13  209.18    7.37   0
   3   1  -3  124.64    7.35   0
   3   2   1   30.31    5.75   0
   3   2  14    2.90    6.22   0
   4  -8 -12   30.41   11.11   0
   4  -3 -10  107.30   18.83   0
   4   2   1   83.30    6.17   0
   4   2  12    3.53    5.93   0
   4   2  13    5.93    7.38   0
   5   2   3   11.82    6.62   0
   5   2   5   12.12    5.31   0
   5   2   6    1.16    5.30   0
   5   2   8  117.79    6.66   0
   5   2   9   -4.12    5.32   0
   6  -1  -6    8.22    5.67   0
   6   0  -4    7.82    6.79   0
   6   1   0   76.85    6.82   0
   7  -2  -6   -6.11    6.17   0
   7  -1  -4   10.46    7.53   0
   7   0   0   22.13    6.16   0
  -4 -10  11   10.78    5.89   0
  -4 -10  12   17.48    7.80   0
  -4  -9  12   17.59    6.35   0
  -4  -8  14    5.75    5.98   0
  -4  -8  15   13.46    7.47   0
  -4  -8  16   -3.25    7.42   0
  -4  -8  17   37.40    8.12   0
  -3 -10   3   -2.02    5.29   0
  -3  -9   3  123.68    6.46   0
  -3  -8   3   21.84    5.36   0
  -3  -5   6  328.74    8.74   0
  -3  -5  21   10.85   11.36   0
  -2 -11  -1    8.97    5.66   0
  -2  -5   0    4.20    5.25   0
  -2  -4   1  100.82    6.43   0
  -2  -2   5  504.46   13.99   0
  -1 -12  -4   15.45    6.65   0
  -1  -3  -2   52.07    6.56   0
  -1   0  16   80.84   10.49   0
   0 -10  -7   11.78    5.65   0
   0  -7  -7  281.48    9.17   0
   0   0  20  107.63    9.00   0
   0   1  15    6.11    6.16   0
   1  -9  -9    1.80    6.90   0
   1  -7  -9    5.10    4.89   0
   1  -3  -7   19.33    6.64   0
   1   1  18    1.31    5.69   0
   1   2   5    1.58    5.46   0
   1   2  12   52.77    7.28   0
   2   1  19   11.65    6.01   0
   2   2  14    6.38    5.40   0
   3  -6 -11    2.94    7.55   0
   3   2   0   55.17    6.02   0
   4  -2  -9  170.38   12.83   0
   4   0  -6  535.78   12.64   0
   4   2   0  224.76    7.58   0
   4   2  14    9.80    6.27   0
   5  -3 -10   15.41    9.79   0
   5   1  -3    5.04    5.19   0
   5   2   2   28.28    5.50   0
   5   2  10   13.66    6.07   0
   6  -5 -11   18.01   13.24   0
   6  -2  -8   20.02    7.36   0
   6   1  -1   -1.47    5.66   0
   7   0  -1    8.07    6.07   0
  -4 -10  13   27.32    6.25   0
  -4  -9  13    1.01    6.40   0
  -4  -9  14    0.86    5.79   0
  -4  -9  15    4.72    7.50   0
  -4  -9  16   20.22    7.75   0
  -3 -10   4  108.28    6.64   0
  -3  -6   5  362.38    8.75   0
  -3  -4   9   10.64    5.08   0
  -3  -4  17   10.67    8.99   0
  -2 -12   0    5.45    6.12   0
  -2 -10  -1   44.12    5.72   0
  -2  -9  -1   12.11    5.13   0
  -2  -8  -1    8.27    4.99   0
  -2  -7  -1   32.69    5.15   0
  -1  -6  -4   59.16    5.63   0
   0  -9  -7    6.79    5.14   0
   0  -8  -7    3.08    5.48   0
   0   1  16   46.64    6.96   0
   2 -10 -10    4.90    7.26   0
   2  -6 -10   20.11    6.66   0
   2   1  20   17.35    7.79   0
   2   2   1  752.79   12.95   0
   2   2  15   12.65    5.30   0
   3  -4 -10  191.47   15.84   0
   3   2  16   29.80    7.33   0
   4   1  -4    8.77    5.23   0
   4   2  15   18.93    6.49   0
   5  -2  -9   64.31    8.83   0
   5   0  -6    4.70    5.76   0
   5   2   1    2.76    5.15   0
   5   2  12   -1.56    6.23   0
   7  -2  -7    8.12    7.51   0
   7  -1  -5    4.69    5.86   0
   7   0  -2   23.77    6.23   0
  -3 -12   5   10.07    6.09   0
  -3 -11   5   -3.59    5.86   0
  -3  -9   4    6.57    5.19   0
  -3  -7   5   74.08    6.15   0
  -3  -5   7    2.94    5.38   0
  -3  -4  10   14.87    6.23   0
  -2 -11   0   77.37    6.36   0
  -2  -6   0   -4.03    5.11   0
  -2  -3   3  418.23   10.59   0
  -1 -12  -3   32.38    6.67   0
  -1  -9  -4    4.21    5.27   0
  -1  -8  -4    7.38    5.40   0
  -1  -7  -4    5.75    5.42   0
   0 -11  -6   36.15    6.52   0
   1 -11  -8    4.86    7.50   0
   1  -5  -8  100.43    7.66   0
   1   1  19   34.26    6.28   0
   1   2   4  419.44   11.19   0
   1   2  14   75.31    6.08   0
   2  -9 -10   23.19    7.40   0
   2  -8 -10   10.56    6.95   0
   2  -7 -10   83.14    7.71   0
   2  -4  -9    2.93    6.72   0
   2   2  16   27.05    5.51   0
   3  -9 -11    6.31    7.81   0
   3  -7 -11   32.05    8.53   0
   3   0  -6   38.54    7.06   0
   3   1  -4  193.80    9.10   0
   3   2  -1    4.41    5.21   0
   3   3   6  112.54    6.07   0
   3   3   7   11.33    5.08   0
   3   3   9  126.41    6.61   0
   4  -5 -11   44.21   13.82   0
   4  -1  -8    5.12    7.00   0
   4   2  -1   -5.28    5.06   0
   4   3   7    8.95    6.32   0
   5   1  -4    2.78    6.22   0
   5   2   0   11.24    5.44   0
   6  -1  -7    5.72    5.62   0
   6   1  -2   62.34    6.27   0
   6   2   3   19.91    5.70   0
   6   2   4   36.26    5.76   0
   6   2   5   -5.38    5.81   0
   6   2   6   46.80    6.37   0
   6   2   7   71.11    6.73   0
   7   0  -3    7.68    6.24   0
   7   1   1   24.95    6.58   0
  -3 -10   5   -5.49    5.16   0
  -3  -9   5   20.47    5.39   0
  -3  -8   5  114.31    6.56   0
  -3  -6   6  206.20    7.50   0
  -3  -5   8  206.65    8.52   0
  -3  -4  11   53.16    6.79   0
  -3  -4  12   11.03    6.04   0
  -3  -4  16   13.56    7.71   0
  -2 -10   0    4.84    5.01   0
  -2  -9   0  167.67    7.00   0
  -2  -8   0    3.61    5.36   0
  -2  -7   0   18.90    4.91   0
  -2  -5   1  118.09    6.48   0
  -2  -2   6  216.25   10.54   0
  -1 -11  -3   56.59    6.44   0
  -1  -5  -3   85.06    6.25   0
  -1  -2   0  715.66   15.52   0
  -1  -1   2    2.02    8.01   0
  -1  -1  21    4.10    9.48   0
  -1   0  17   18.45    9.08   0
   0 -10  -6   -0.28    5.21   0
   0  -1  -2  523.74   20.52   0
   0   0  21    4.67    7.54   0
   0   1  17   23.24    6.70   0
   1 -10  -8   32.93    7.50   0
   1   0  -3 2290.31   54.65   0
   1   2  15   -2.27    6.09   0
   2   2   0   13.29    6.57   0
   2   2  17   21.02    5.78   0
   3  -8 -11   26.28    7.74   0
   3   2  17   42.21    6.57   0
   3   3   4    7.41    4.98   0
   3   3   5    3.70    4.83   0
   3   3  10   14.99    5.42   0
   3   3  11    3.68    5.15   0
   4   2  -2    0.68    6.25   0
   4   3   4   25.57    5.01   0
   4   3   5  130.55    6.04   0
   4   3   6    8.13    4.99   0
   4   3   8   44.08    5.38   0
   4   3   9    1.09    5.19   0
   4   3  10    1.36    5.33   0
   5  -1  -8   56.11    7.27   0
   5   2  -1   54.25    5.80   0
   6   1  -3   -0.99    5.15   0
   6   2   1   33.87    7.68   0
   6   2   2    6.57    5.61   0
   7  -1  -6   32.53    7.54   0
   7   1   0    5.36    6.01   0
  -3 -12   7    7.53    6.42   0
  -3 -11   6    5.21    5.64   0
  -3 -10   6   -5.14    5.33   0
  -3  -7   6   13.37    5.20   0
  -3  -6   7  775.01   11.62   0
  -3  -5  20    9.76    8.30   0
  -3  -4  13   12.61    6.63   0
  -3  -4  14   -0.66    6.35   0
  -3  -4  15   98.79    8.38   0
  -2 -11   1   -3.01    5.18   0
  -1 -12  -2    4.72    7.02   0
  -1 -10  -3   62.50    6.35   0
  -1  -6  -3    2.69    6.04   0
  -1  -4  -2   18.55    5.74   0
   0 -12  -5    9.51    5.85   0
   0  -9  -6    2.86    5.22   0
   0  -8  -6   52.50    6.71   0
   0  -7  -6   17.02    6.72   0
   0  -6  -6  163.95    7.24   0
   0  -4  -5  102.96    7.78   0
   0   1   3  117.55   12.60   0
   1  -9  -8   21.33    6.65   0
   1  -6  -8    4.64    6.23   0
   1   1  20   30.43    6.12   0
   1   2   3   66.52    7.26   0
   1   2  16   21.02    6.96   0
   2   0  -5    1.90    8.39   0
   2   1  -3  144.93    9.20   0
   2   3   6   82.85    5.80   0
   2   3   7  239.54    7.51   0
   2   3   8    8.54    4.91   0
   2   3  10    8.62    4.78   0
   2   3  11  496.04    9.49   0
   3   3   3   -0.90    4.85   0
   3   3  12    8.35    5.83   0
   3   3  13   75.53    7.78   0
   4   1  -5  114.14    7.61   0
   4   3   2   87.03    7.07   0
   4   3   3   93.38    6.26   0
   4   3  11   93.93    6.65   0
   4   3  12   53.09    6.25   0
   5   2  -2   33.28    6.46   0
   5   3   4    0.87    5.11   0
   5   3   5   -0.95    5.25   0
   5   3   6   -0.36    5.34   0
   6  -3 -10   -3.71    9.11   0
   6  -2  -9    9.31    8.06   0
   6   0  -6   12.12    7.08   0
   6   2   0    4.55    5.95   0
   7   0  -4   60.06    6.74   0
   7   1  -1   13.49    6.14   0
  -3 -11   7    7.15    5.64   0
  -3  -7   7   24.27    6.70   0
  -3  -5   9  140.64    6.97   0
  -2 -12   2   17.40    5.80   0
  -2 -10   1    8.98    5.28   0
  -2  -6   1   18.78    5.32   0
  -2  -3   4   40.11    6.17   0
  -1  -9  -3   55.96    5.96   0
  -1  -8  -3    4.79    5.15   0
  -1  -7  -3    6.92    5.09   0
   0 -11  -5   31.29    6.38   0
   0   1  18   13.81    6.91   0
   1  -8  -8  104.84    6.57   0
   1  -7  -8   27.44    5.46   0
   2   2  18    2.90    5.81   0
   2   3   5  197.43    7.39   0
   2   3  12   43.67    5.63   0
   3   2  -2    2.15    5.09   0
   3   3   2   25.60    5.68   0
   3   3  14   21.95    6.13   0
   4   0  -7   69.25    7.04   0
   4   3  13   10.15    5.46   0
   5   0  -7  104.16    7.65   0
   5   1  -5   77.38    6.13   0
   5   3   2   39.80    6.59   0
   5   3   3    8.11    5.24   0
   5   3  10    6.22    5.89   0
   6  -1  -8   62.29    7.70   0
   6   1  -4   60.36    5.98   0
   6   2  -1   32.16    6.55   0
   7  -2  -8   36.27    8.61   0
   7   0  -5    4.89    7.64   0
   7   1  -2   19.78    6.02   0
  -3 -12   8   22.90    6.65   0
  -3 -10   7   32.98    5.90   0
  -3  -9   7   72.76    5.93   0
  -3  -8   7   73.89    6.19   0
  -3  -6   8   57.21    5.94   0
  -3  -5  10   22.89    5.42   0
  -3  -5  19   78.17    9.99   0
  -2 -11   2    1.89    5.21   0
  -2  -9   1   95.22    5.86   0
  -2  -8   1   -3.02    4.41   0
  -2  -7   1  236.16    7.25   0
  -2  -5   2    9.68    5.19   0
  -2  -4   3    4.02    4.90   0
  -2  -2   7   52.33    7.72   0
  -1 -11  -2    5.60    5.85   0
  -1   0  18  157.52   11.48   0
   0 -10  -5   58.35    7.86   0
   0  -3  -4   20.16    6.44   0
   0   0  22    3.92    8.16   0
   1 -11  -7   -2.70    6.21   0
   1  -4  -7    1.94    5.93   0
   1   1  -1  144.59   11.12   0
   1   1  21   13.83    6.61   0
   1   2   2    7.39    6.36   0
   1   2  17   -0.27    5.53   0
   2 -10  -9   11.17    6.04   0
   2  -5  -9   36.35    7.52   0
   2   2  19   25.82    6.49   0
   2   3   4   65.04    5.93   0
   2   3  13   18.36    5.47   0
   2   3  14    7.57    6.17   0
   3   3   1  119.56    6.47   0
   3   3  15   14.49    6.02   0
   4   2  -3   -2.56    5.20   0
   4   3  14    2.51    6.59   0
   5   2  -3    4.14    5.13   0
   5   3   1   -0.35    5.29   0
   6   3   5   16.82    6.49   0
   6   3   6    9.40    5.94   0
   7  -1  -7    4.83    7.34   0
   7   1  -3   41.49    8.02   0
  -3 -12   9   13.75    6.57   0
  -3 -10   8   -0.23    5.65   0
  -3  -9   8   23.51    6.89   0
  -3  -8   8    6.24    6.00   0
  -3  -7   8  203.15    7.13   0
  -3  -6   9   12.68    5.34   0
  -3  -5  11    7.51    4.94   0
  -3  -5  18   10.40    7.61   0
  -2 -12   3   31.63    6.37   0
  -2 -10   2   37.54    5.46   0
  -2  -6   2  484.28    9.15   0
  -1 -12  -1   -0.89    5.92   0
  -1 -10  -2   42.63    5.63   0
  -1  -5  -2  194.19    7.43   0
  -1  -1  22    8.54    9.64   0
   0 -12  -4   11.18    5.77   0
   0  -5  -5  150.41    7.28   0
   0  -2  -3   46.28    8.28   0
   0   1  19    4.81    6.76   0
   0   2   9   27.50    6.48   0
   0   2  10    1.06    4.88   0
   0   2  11  108.05    7.58   0
   0   2  12   70.75    7.03   0
   1 -12  -6    2.78    7.33   0
   1 -10  -7   11.54    6.58   0
   1   2  18   14.45    6.89   0
   2  -9  -9   -1.65    6.41   0
   2  -3  -8  548.04   18.61   0
   2   2  -1  307.33    9.52   0
   2   3   3    4.77    4.79   0
   2   3  15    6.48    6.53   0
   3 -10 -10   12.76    7.94   0
   3   1  -5    0.53    6.01   0
   3   3  16   27.30    6.21   0
   4  -9 -11    3.47    8.93   0
   4   3   0   14.77    5.19   0
   5   3   0   16.75    5.21   0
   6   0  -7   36.63    7.09   0
   6   1  -5   51.87    6.14   0
   6   2  -2   13.04    5.62   0
   6   3   4   45.05    5.97   0
  -3 -11   9   13.54    5.64   0
  -3 -10   9   21.00    6.16   0
  -3  -7   9   47.09    5.43   0
  -3  -6  21   -3.74    8.03   0
  -3  -5  12   49.72    5.58   0
  -3  -5  13    3.76    5.79   0
  -3  -5  17   42.05    8.29   0
  -2 -11   3    4.88    5.30   0
  -2  -9   2   -0.76    4.48   0
  -2  -8   2  496.40    9.11   0
  -2  -7   2    5.02    4.64   0
  -2  -5   3  187.17    7.97   0
  -2  -3   5   -4.71    5.33   0
  -1 -11  -1    4.51    5.03   0
  -1  -9  -2  168.59    6.73   0
  -1  -8  -2   49.74    5.66   0
  -1  -7  -2  190.02    6.84   0
  -1  -6  -2   98.79    5.98   0
  -1  -4  -1    3.45    5.97   0
   0 -11  -4    9.08    5.98   0
   0  -8  -5   86.80    5.95   0
   0  -6  -5   15.52    5.17   0
   0   2   8   82.75    6.64   0
   0   2  13   -4.58    5.52   0
   1  -9  -7    8.74    6.34   0
   1   3   8  225.40    7.84   0
   1   3   9   31.36    5.36   0
   1   3  10   17.49    5.23   0
   1   3  11    2.93    5.25   0
   2 -11  -8    7.36    7.20   0
   2  -8  -9   17.59    6.72   0
   2  -7  -9   88.69    7.34   0
   2  -6  -9   59.62    7.31   0
   2   3   2   52.50    5.39   0
   2   3  16   23.39    6.76   0
   3  -9 -10    3.18    7.25   0
   3  -5 -10  132.96   11.46   0
   3   2  -3  817.90   12.83   0
   3   3   0    4.11    4.85   0
   4  -8 -11    8.11    9.27   0
   4  -6 -11    5.05    9.46   0
   4   1  -6   86.19    7.01   0
   4   2  -4   68.94    7.00   0
   4   3  -1   14.65    4.94   0
   4   4   7   32.67    5.32   0
   4   4   8    7.32    5.35   0
   4   4   9    2.68    5.27   0
   5   1  -6    4.54    4.64   0
   6  -4 -11    9.52   11.49   0
   6   3   1   34.10    6.13   0
   6   3   2   14.22    5.62   0
   7   0  -6    7.74    5.85   0
   7   1  -4   -1.10    6.01   0
  -3 -11  10   12.05    5.79   0
  -3 -10  10    7.73    6.78   0
  -3  -9   9   47.32    5.73   0
  -3  -8   9    5.09    5.01   0
  -3  -6  11    3.45    6.05   0
  -3  -6  20   64.74    9.67   0
  -3  -5  14   42.15    6.36   0
  -3  -5  15    6.18    5.76   0
  -3  -5  16   72.13    7.46   0
  -2 -12   4   12.92    5.26   0
  -2 -10   3    6.46    5.16   0
  -2  -4   4    4.87    4.76   0
  -2  -2   8  344.15   12.18   0
  -1 -13   1    1.36    5.76   0
  -1 -10  -1   61.98    5.61   0
  -1  -3   0   30.97    6.35   0
  -1  -2   1   40.82    7.87   0
  -1   0  19   13.02    8.49   0
   0 -12  -3   50.23    6.32   0
   0   2   7   14.94    6.79   0
   0   2  14   92.23    7.26   0
   1 -11  -6   69.01    6.53   0
   1  -8  -7    0.68    5.72   0
   1   2  19   -0.67    7.16   0
   1   3   6   42.34    6.31   0
   1   3   7   53.52    5.68   0
   1   3  12    4.83    5.06   0
   1   3  13   16.58    6.00   0
   3   4   5  334.94    7.92   0
   3   4   7  149.81    6.54   0
   3   4   8  146.74    6.59   0
   3   4   9  150.91    6.80   0
   3   4  10   51.37    5.76   0
   3   4  11   79.64    6.36   0
   4  -7 -11   83.63   10.85   0
   4   4   4   10.33    4.70   0
   4   4   5   56.47    5.21   0
   4   4  10   90.88    6.38   0
   4   4  11   45.70    6.02   0
   4   4  12   12.15    6.01   0
   5  -1  -9   79.13    8.00   0
   5   3  -1   18.03    4.98   0
   5   4   5    2.56    5.04   0
   5   4   6   22.49    5.58   0
   5   4   7   88.06    6.11   0
   5   4   8   -0.96    5.65   0
   5   4   9   53.24    6.16   0
   6   1  -6   79.97    7.47   0
   6   3   0   -1.06    5.55   0
   7  -1  -8    6.13    7.39   0
   7   2  -2    2.25    7.37   0
  -3 -11  11   10.69    5.78   0
  -3 -10  11   22.54    6.87   0
  -3  -9  10   15.94    5.95   0
  -3  -8  10   19.46    4.91   0
  -3  -7  11   38.61    6.22   0
  -3  -6  12  100.17    7.05   0
  -2 -12   5    8.17    5.49   0
  -2  -9   3   37.09    4.79   0
  -2  -8   3   35.60    4.91   0
  -2  -7   3  410.75    8.46   0
  -2  -6   3   10.14    4.94   0
  -1  -9  -1   88.59    6.55   0
   0 -10  -4   46.25    6.06   0
   0  -4  -4  130.58    7.39   0
   0   1  20   14.23    7.78   0
   0   2  15  220.95    8.85   0
   1  -7  -7    0.82    4.66   0
   1  -6  -7   12.87    4.69   0
   1  -3  -6   13.64    6.60   0
   1   2   1   39.27    6.67   0
   1   3  14   82.67    5.94   0
   2 -10  -8   11.86    6.83   0
   2   2  -2  653.23   13.69   0
   2   3   1 2065.17   18.92   0
   2   3  17    7.51    5.81   0
   3  -8 -10   19.62    6.54   0
   3  -7 -10   72.71    8.67   0
   3  -6 -10   66.07    8.52   0
   3  -1  -8  112.26   13.45   0
   3   3  -1   25.85    5.52   0
   3   4   4    7.38    4.50   0
   3   4  12   38.53    6.17   0
   3   4  13   11.81    5.86   0
   4   3  -2   66.66    5.62   0
   4   4   2   24.05    4.93   0
   4   4   3    0.61    4.57   0
   4   4  13    3.30    5.87   0
   5   0  -8   75.41    7.22   0
   5   4   3   -1.27    4.99   0
   5   4   4    4.90    5.00   0
   6  -2 -10    4.66    8.81   0
   6  -1  -9    2.77    6.34   0
   6   2  -4   14.89    5.30   0
   6   3  -1    9.58    5.55   0
   7   0  -7    0.27    6.97   0
   7   1  -5    2.94    5.67   0
  -3 -11  12   20.57    6.19   0
  -3 -11  13    4.53    5.83   0
  -3 -10  12    2.72    5.65   0
  -3  -9  11   22.20    5.41   0
  -3  -8  11   13.95    5.00   0
  -3  -7  12   26.72    6.51   0
  -3  -7  21   55.76    8.20   0
  -3  -6  13   14.07    4.94   0
  -3  -6  18   83.46    8.74   0
  -3  -6  19   16.58    7.06   0
  -2 -10   4   50.21    5.34   0
  -2  -5   4   88.77    6.23   0
  -2  -3   6   39.75    5.92   0
  -1 -13   2   47.65    6.35   0
  -1 -12   1   96.87    6.37   0
  -1 -11   0   72.05    5.94   0
  -1  -8  -1  189.31    6.80   0
  -1  -6  -1  271.30    7.96   0
  -1  -5  -1  132.10    6.45   0
  -1  -1   3   12.83    9.69   0
   0 -11  -3   28.64    5.93   0
   0  -9  -4   87.14    6.21   0
   0   2   6  201.62    9.41   0
   1 -10  -6    6.10    5.08   0
   1   3   5  177.51    7.47   0
   2   1  -4   66.39    7.56   0
   2   4   7    2.79    4.94   0
   2   4   8   -8.65    4.73   0
   2   4   9    5.73    4.75   0
   2   4  11  388.93    8.53   0
   3   0  -7   78.22    8.83   0
   3   2  -4   34.04    6.23   0
   3   4   3    8.57    4.61   0
   4   2  -5   16.54    6.02   0
   4   4   1   64.68    5.77   0
   5   1  -7    9.52    5.70   0
   5   2  -5   -0.22    4.63   0
   5   4   2   97.81    6.28   0
   6   0  -8    2.13    6.37   0
   6   3  -2    5.81    6.66   0
   6   4   4   26.68    5.79   0
   7   2  -3    2.59    5.51   0
  -3 -11  14    9.00    6.17   0
  -3 -10  13   13.41    5.54   0
  -3  -9  12    3.04    5.35   0
  -3  -8  12  160.08    6.85   0
  -3  -7  13  147.94    7.62   0
  -3  -7  20    1.92    7.22   0
  -3  -6  15   85.27    7.14   0
  -3  -6  16   29.05    6.83   0
  -3  -6  17   56.25    7.33   0
  -2 -12   6   57.19    5.69   0
  -2 -11   5   77.27    5.76   0
  -2  -9   4   18.74    4.77   0
  -2  -8   4  335.27    7.95   0
  -2  -6   4   71.23    5.50   0
  -2  -2   9   30.62    7.34   0
  -1 -10   0   50.24    5.70   0
  -1  -7  -1   30.30    5.05   0
  -1  -1  23   13.73   10.68   0
  -1   1  11  164.58   11.31   0
  -1   1  12  141.00   10.56   0
  -1   1  13   -1.24    7.26   0
   0 -12  -2   45.90    6.32   0
   0  -8  -4   12.90    5.03   0
   0  -7  -4   18.64    6.36   0
   0  -5  -4   77.06    6.10   0
   0   1  21    0.61    7.70   0
   1  -9  -6   15.40    6.23   0
   1   3   4    0.25    4.51   0
   1   3  16    9.34    5.36   0
   2 -11  -7    6.35    6.97   0
   2  -9  -8    6.59    5.42   0
   2   4   5    0.97    4.58   0
   2   4   6   86.88    5.76   0
   2   4  12    2.77    4.98   0
   3 -10  -9   29.35    7.88   0
   3   3  -2  316.79    9.16   0
   3   4   2   17.44    4.74   0
   3   4  15   71.48    6.67   0
   4  -1  -9   22.77    8.35   0
   4   0  -8   26.59    6.84   0
   4   3  -3    7.64    5.29   0
   5   3  -3   79.08    5.68   0
   5   4   1   34.45    5.32   0
   6   1  -7    5.36    6.40   0
   6   2  -5    1.78    5.31   0
   6   4   2   15.57    5.66   0
   6   4   3    9.47    5.57   0
   7   1  -6    0.87    7.18   0
   7   2  -4   32.43    7.27   0
  -3 -10  14   12.92    5.65   0
  -3 -10  15   25.68    7.14   0
  -3  -9  13   80.98    5.95   0
  -3  -9  14    5.80    6.21   0
  -3  -8  14    7.74    6.32   0
  -3  -8  20   12.11    7.37   0
  -3  -7  15    4.99    6.20   0
  -3  -7  16   59.48    7.07   0
  -3  -7  17   12.83    6.45   0
  -3  -7  18    9.95    6.71   0
  -2 -12   7    9.20    5.31   0
  -2 -11   6   23.11    5.50   0
  -2 -10   5    3.21    4.80   0
  -2  -7   4   29.04    4.97   0
  -2  -3   7   10.96    6.04   0
  -1 -13   3    5.40    5.60   0
  -1 -12   2    9.75    4.91   0
  -1  -9   0   15.49    4.99   0
  -1  -4   0  133.66    6.87   0
  -1   0  20   39.94    9.34   0
  -1   1  14  262.63   12.46   0
   0 -10  -3    3.14    4.98   0
   0  -6  -4   38.48    5.33   0
   0  -3  -3  164.50    8.66   0
   0   1   2  540.11   20.39   0
   0   2  17   38.48    6.77   0
   1 -11  -5    2.11    5.13   0
   1   3  17    9.79    6.36   0
   2  -8  -8    6.56    6.28   0
   2  -4  -8  239.64   11.04   0
   2   3   0   18.76    5.18   0
   2   4   4  108.45    6.13   0
   2   4  14   21.55    5.37   0
   3   4   1    2.14    4.62   0
   4   1  -7  255.40    9.39   0
   4   4   0   23.78    5.21   0
   4   5   7    5.23    6.12   0
   4   5   8   15.81    5.21   0
   5   4   0   28.92    5.39   0
   6   3  -3   25.08    5.34   0
   7  -1  -9   69.08    8.64   0
   7   0  -8   25.95    7.53   0
  -3 -10  16    5.60    5.79   0
  -3 -10  17   20.24    6.04   0
  -3  -9  15    4.84    5.23   0
  -3  -9  16   20.78    6.78   0
  -3  -9  17    2.15    6.61   0
  -3  -9  18   65.11    7.42   0
  -3  -9  19    8.80    7.39   0
  -3  -8  15   16.18    5.33   0
  -3  -8  16    2.81    6.36   0
  -3  -8  17   16.73    6.97   0
  -3  -8  18    5.89    6.82   0
  -3  -8  19   12.45    7.24   0
  -2 -10   6   46.62    6.52   0
  -2  -9   5   88.46    5.58   0
  -2  -8   5  248.09    8.19   0
  -2  -5   5  467.32    9.79   0
  -2  -2  18   39.59   13.97   0
  -1 -10   1   36.36    5.29   0
  -1  -8   0   13.91    4.73   0
  -1  -5   0    8.45    4.64   0
  -1  -3   1  844.11   15.23   0
  -1   1  10  230.37   13.02   0
  -1   1  15   18.81    8.77   0
   0 -12  -1   84.24    7.70   0
   0 -11  -2    9.18    5.58   0
   0  -9  -3   10.14    4.96   0
   0   1  22    7.44    8.52   0
   0   2   5   32.05    6.63   0
   0   2  18   11.43    6.63   0
   1 -12  -4    5.18    5.56   0
   1 -10  -5    0.05    5.88   0
   1  -8  -6   -1.96    4.82   0
   1  -4  -6  135.90    7.99   0
   1   2   0  788.26   15.83   0
   1   3   3  301.91    8.85   0
   1   3  18    5.34    6.85   0
   2 -12  -6   18.27    5.96   0
   2 -10  -7   55.24    7.01   0
   2  -7  -8    2.36    5.49   0
   2   4   3  104.69    6.95   0
   2   4  15   11.06    5.16   0
   2   4  16   -4.18    7.01   0
   3  -9  -9   35.47    7.21   0
   3   5   8    8.44    5.02   0
   3   5   9    9.01    4.95   0
   4  -9 -10   26.05    8.80   0
   4   5   4  102.78    5.77   0
   4   5   5   59.55    5.41   0
   4   5   6   11.96    5.04   0
   4   5   9   18.74    5.62   0
   4   5  10    1.01    5.37   0
   4   5  11   46.09    6.06   0
   4   5  12   13.90    7.21   0
   5   3  -4   24.19    4.99   0
   5   4  -1   -2.36    5.04   0
   5   5   4    6.61    6.24   0
   5   5   5    1.89    4.79   0
   5   5   6   11.86    5.24   0
   5   5   7   16.54    5.58   0
   5   5   8   24.13    5.96   0
   6  -3 -11   19.12   10.98   0
   6   2  -6    8.47    6.32   0
   6   4   0   22.44    5.82   0
  -2 -12   8   14.01    5.74   0
  -2 -11   7    9.09    5.18   0
  -2  -7   5  125.26    5.98   0
  -2  -6   5   31.24    5.15   0
  -2  -2  10  126.28    9.44   0
  -1 -13   4    9.68    5.56   0
  -1 -12   3    9.86    5.27   0
  -1 -11   2   13.86    4.92   0
  -1  -6   0    1.63    4.71   0
  -1  -2   2  509.11   14.05   0
   0 -13   0   30.37    5.86   0
   0  -8  -3   -1.19    5.97   0
   1  -7  -6   40.83    5.28   0
   1  -6  -6  365.08    9.72   0
   1   1  -2    5.81    9.46   0
   2  -5  -8   18.15    5.89   0
   2   2  -3  264.98   10.33   0
   3   3  -3   37.71    6.50   0
   3   5   5   14.08    4.82   0
   3   5   6   74.37    5.47   0
   3   5   7   11.44    4.59   0
   3   5  10    2.24    5.29   0
   3   5  11   27.83    6.12   0
   3   5  12    3.86    5.44   0
   4   2  -6   33.37    5.97   0
   4   5   3   49.20    5.16   0
   5   0  -9   67.34    7.87   0
   5   4  -2   93.75    5.87   0
   5   5   3    5.36    5.12   0
   6   0  -9   25.42    6.75   0
   6   3  -4    3.83    5.32   0
   6   4  -1   -5.20    5.62   0
   7   1  -7    5.54    5.73   0
  -2 -12   9   -5.03    5.12   0
  -2 -11   8   -3.90    5.28   0
  -2 -10   7   91.74    5.79   0
  -2  -9   6    1.31    4.51   0
  -2  -8   6   42.83    6.46   0
  -2  -5   6    5.24    4.81   0
  -2  -3   8  128.48    7.80   0
  -1  -9   1   21.26    4.78   0
  -1   0  21    8.86    9.62   0
  -1   1   9  131.66   12.44   0
  -1   1  16   -0.48    7.30   0
   0 -10  -2   19.62    5.06   0
   0  -4  -3  356.01    9.89   0
   0  -2  -2  974.58   20.79   0
   0   2  19    1.71    6.63   0
   1 -11  -4    1.38    4.86   0
   1  -9  -5   -4.14    5.84   0
   1   3  19   71.67    7.75   0
   1   4   8   82.32    5.90   0
   1   4   9   66.39    5.87   0
   1   4  10   13.34    5.02   0
   1   4  11   38.75    5.19   0
   1   4  12    2.16    4.61   0
   1   4  13   55.08    6.44   0
   2 -11  -6   14.91    5.64   0
   2   4   2   23.34    5.08   0
   2   4  17    2.41    5.49   0
   3  -8  -9   11.18    6.24   0
   3  -3  -9    7.22   10.46   0
   3   2  -5   69.59    5.85   0
   3   5   4   60.39    5.14   0
   3   5  14   91.58    7.95   0
   4   4  -2   24.22    5.10   0
   4   5   2    4.68    4.45   0
   5  -7 -11    2.57    9.30   0
   5   1  -8   30.70    6.08   0
   5   3  -5   50.50    5.29   0
   5   5   1   96.17    7.12   0
   5   5   2   32.78    5.21   0
   6  -1 -10   -0.36    6.46   0
   6   1  -8    7.99    5.29   0
   7   2  -6   14.86    7.10   0
  -2 -12  10   12.62    5.33   0
  -2  -9   7   11.26    4.90   0
  -2  -7   6  181.52    6.67   0
  -2  -6   6   73.63    5.45   0
  -2  -4   7   47.61    5.33   0
  -2  -2  11  384.34   14.21   0
  -1 -13   5   11.78    5.76   0
  -1 -12   4    5.45    5.09   0
  -1 -11   3   10.22    4.76   0
  -1  -8   1    8.69    4.32   0
   0 -13   1   25.79    5.67   0
   0 -12   0    6.90    5.57   0
   0  -9  -2   26.35    5.28   0
   0  -6  -3   19.28    5.09   0
   0  -5  -3    2.52    4.49   0
   0   2   4  141.64   10.02   0
   0   3  10   23.93    5.82   0
   0   3  11    6.76    5.57   0
   0   3  13   -0.47    5.12   0
   1 -13  -2    7.81    5.85   0
   1   3   2   55.88    5.88   0
   1   4   7   41.79    5.09   0
   1   4  14    4.47    5.92   0
   2 -12  -5    5.63    5.71   0
   2  -9  -7    0.97    4.85   0
   2   5   9   64.08    5.45   0
   2   5  10  105.94    5.83   0
   2   5  11   54.28    6.45   0
   3 -10  -8   57.24    7.20   0
   3   4  -1    7.32    4.51   0
   3   5   3  148.36    6.00   0
   4  -8 -10    1.98    6.55   0
   4   5   1    8.05    4.47   0
   5  -1 -10   67.23    8.60   0
   5   2  -7    6.37    5.60   0
   5   4  -3   30.63    5.26   0
   5   5   0   -0.95    6.06   0
   6   2  -7   -1.41    6.19   0
   6   3  -5   72.53    6.04   0
   6   4  -3   50.33    6.82   0
   6   5   1    5.42    5.24   0
   6   5   2    4.17    5.78   0
   7   0  -9    7.46    7.01   0
  -2 -12  11   26.07    5.64   0
  -2 -11   9   15.29    5.48   0
  -2 -10   8   22.90    5.01   0
  -2  -8   7  145.83    6.29   0
  -1 -13   6    3.27    5.10   0
  -1  -9   2   -1.48    4.25   0
  -1  -7   1   27.56    4.89   0
  -1  -6   1    7.67    4.76   0
  -1  -5   1   71.15    5.54   0
  -1   1  17    1.68    6.84   0
   0 -10  -1   18.95    6.05   0
   0   2  20   22.02    7.51   0
   0   3   9  270.75    8.44   0
   0   3  14   66.88    6.72   0
   1 -10  -4    3.71    4.93   0
   1  -8  -5    5.38    4.67   0
   1   4  15  117.46    6.49   0
   2  -8  -7   64.44    6.48   0
   2   4   1   41.45    5.15   0
   2   5   7    0.67    4.79   0
   2   5  12    8.64    5.01   0
   2   5  13   -2.25    4.91   0
   3  -7  -9   49.59    6.82   0
   3   5   2  109.02    5.63   0
   4   3  -5   12.28    4.95   0
   4   4  -3   86.84    5.82   0
   4   5   0  276.74    7.12   0
   4   6   8   11.65    6.24   0
   5  -6 -11    4.01   11.21   0
   5  -5 -11    7.24   12.78   0
   6   5   0    2.77    5.05   0
   7   1  -8   57.53    6.37   0
  -2 -12  12   12.03    5.26   0
  -2 -11  10   11.42    5.78   0
  -2 -10   9   41.27    5.47   0
  -2  -9   8   64.90    5.50   0
  -2  -7   7    7.14    4.89   0
  -2  -6   7    7.87    4.65   0
  -2  -5   7   20.16    4.96   0
  -2  -3   9   13.40    5.66   0
  -2  -3  21   17.35   12.09   0
  -2  -2  12   25.91    7.41   0
  -1 -12   5   10.52    4.68   0
  -1 -11   4   41.47    5.02   0
  -1 -10   3   45.95    4.76   0
   0 -13   2    4.64    5.37   0
   0 -12   1    4.53    5.06   0
   0 -11   0   64.35    5.78   0
   0  -8  -2   27.75    5.12   0
   0   3   8   39.71    5.21   0
   0   3  15    2.32    5.63   0
   1 -13  -1   12.42    5.84   0
   1 -12  -2    2.86    5.41   0
   1 -11  -3   31.92    5.63   0
   1   4   5   23.75    4.90   0
   1   4  16   15.78    5.17   0
   2 -10  -6   38.51    5.46   0
   2   3  -2   13.33    4.84   0
   2   5   5   11.85    4.80   0
   2   5  14    8.18    5.02   0
   2   5  15    3.10    6.56   0
   3 -11  -7    4.20    5.26   0
   3  -6  -9  356.59   11.77   0
   3   3  -4   96.12    6.23   0
   3   4  -2   36.37    4.85   0
   3   5   1  309.27    7.29   0
   4  -7 -10   39.20    7.95   0
   4   1  -8   -0.63    5.18   0
   4   6   5  208.96    6.55   0
   4   6   6    7.96    4.76   0
   4   6   7    7.01    5.07   0
   4   6   9   15.31    5.30   0
   4   6  10   55.19    6.21   0
   5   4  -4   23.66    4.97   0
   5   5  -1   17.87    5.38   0
   5   6   4   27.41    5.70   0
   5   6   5    0.39    5.12   0
   5   6   6    2.47    5.25   0
   6  -2 -11    2.37    8.70   0
   6   3  -6    7.28    4.99   0
   6   4  -4    2.52    4.99   0
   6   5  -1    8.09    5.20   0
   7   2  -7    3.76    5.44   0
  -2 -12  13   -0.47    5.73   0
  -2 -11  11    8.26    5.59   0
  -2  -9   9   36.46    5.96   0
  -2  -4   8  164.67    6.94   0
  -2  -4  23    6.14   10.43   0
  -2  -2  17    3.94   10.51   0
  -1 -13   7   49.02    5.69   0
  -1  -8   2    8.67    4.28   0
  -1  -3   2  112.94    7.44   0
  -1   0  22    3.11    9.75   0
  -1   1  18    0.56    7.72   0
   0  -7  -2    6.17    4.40   0
   0   2  21    9.55    8.56   0
   0   3   7  106.12    7.36   0
   0   3  16    3.32    6.07   0
   1  -9  -4    9.53    4.49   0
   1  -3  -5   16.95    6.58   0
   1   2  -1   44.32    7.55   0
   1   3   1  527.91   11.37   0
   1   4  17   26.52    5.31   0
   2 -12  -4   21.08    7.09   0
   2 -11  -5    4.26    5.11   0
   2  -7  -7    6.56    5.24   0
   2   1  -5   55.24    7.81   0
   2   4   0  102.51    6.09   0
   2   5  16   29.24    7.00   0
   3  -9  -8   13.14    5.13   0
   3  -5  -9  166.34   10.91   0
   3  -4  -9  104.29   10.49   0
   3   6   6   29.47    5.06   0
   3   6   7   76.83    5.44   0
   3   6   8   80.66    5.88   0
   3   6   9   -8.58    4.95   0
   3   6  10   87.32    6.13   0
   3   6  11   18.68    5.47   0
   4   0  -9    7.69    6.66   0
   4   2  -7   69.47    5.75   0
   4   4  -4    5.66    5.74   0
   4   6   3   24.19    4.79   0
   4   6   4   13.21    4.73   0
   5   5  -2   30.35    5.03   0
   5   6   2   46.89    5.51   0
   5   6   3    9.67    4.81   0
   6   0 -10   -0.08    7.03   0
   6   1  -9    3.60    5.87   0
   6   2  -8   33.95    6.36   0
   6   5  -2   44.17    5.69   0
  -2 -12  14   26.93    5.77   0
  -2 -11  12   29.73    5.48   0
  -2  -7   8  170.16    6.61   0
  -2  -5   8   -4.15    4.28   0
  -2  -3  10   35.22    6.47   0
  -2  -2  13   64.24    8.81   0
  -1 -13   8    9.47    4.98   0
  -1 -12   6   11.84    4.92   0
  -1 -11   5    4.67    4.64   0
  -1 -10   4   90.78    5.21   0
  -1  -4   2  489.36   10.92   0
  -1  -1   4  681.13   21.74   0
  -1   1   8   18.85    9.14   0
   0 -13   3   -0.59    5.22   0
   0 -12   2   22.70    6.17   0
   0 -10   0   27.18    4.78   0
   0  -6  -2   15.69    4.91   0
   0   3  17  108.14    7.65   0
   1 -10  -3   29.15    5.98   0
   1  -6  -5   88.51    5.89   0
   1   4   4  845.83   12.01   0
   1   4  18   11.43    6.50   0
   2  -9  -6   45.86    5.44   0
   2   0  -6   20.71    8.94   0
   2   5   3    7.63    4.37   0
   3   1  -7   11.88    5.63   0
   3   2  -6   44.87    5.94   0
   3   5   0    3.04    4.30   0
   3   6   5   -6.74    4.60   0
   3   6  12   11.23    5.54   0
   3   6  13   24.00    5.99   0
   4  -9  -9    8.65    6.92   0
   4  -6 -10    4.68    7.52   0
   4   3  -6   41.35    4.92   0
   4   5  -2   10.26    4.73   0
   4   6   2    3.21    4.61   0
   5   1  -9   17.22    5.95   0
   5   2  -8   -0.05    5.09   0
   5   4  -5   64.91    5.50   0
   5   6   1   29.04    5.17   0
   6   4  -5   18.15    5.15   0
   7   1  -9    1.12    6.69   0
  -2 -11  13   49.82    5.79   0
  -2  -9  10   20.30    4.84   0
  -2  -8   9  173.94    6.36   0
  -2  -7   9   26.63    5.89   0
  -2  -4   9   29.12    4.78   0
  -2  -2  14   11.87    8.23   0
  -2  -2  15   59.33   10.04   0
  -2  -2  16    4.98    8.69   0
  -1 -12   7   -1.93    4.70   0
  -1  -8   3   18.22    4.36   0
  -1  -6   2   24.60    4.75   0
  -1  -5   2    0.50    4.55   0
  -1  -2   3  244.07   10.91   0
  -1   1  19   10.37    7.90   0
   0 -11   1   49.61    5.30   0
   0  -8  -1    4.28    4.55   0
   0  -5  -2  223.83    7.32   0
   0  -4  -2   12.00    5.29   0
   0   2   3   49.34    8.94   0
   0   3   6    1.08    5.79   0
   0   3  18    8.96    6.09   0
   1 -13   0   12.68    5.42   0
   1 -12  -1    6.44    5.31   0
   1 -11  -2   34.96    5.75   0
   1  -8  -4   59.65    5.41   0
   1  -5  -5   11.25    4.52   0
   1  -4  -5  696.42   13.22   0
   2 -10  -5   12.61    5.83   0
   2  -6  -7   22.48    5.45   0
   3 -10  -7    6.48    5.10   0
   3  -8  -8    9.61    6.28   0
   3   4  -3   -0.96    4.46   0
   3   6   3  119.09    5.39   0
   3   6   4   80.33    5.05   0
   5   0 -10  119.07    8.87   0
   5   3  -7   82.14    5.52   0
   5   5  -3    2.87    4.56   0
   5   6   0   60.93    5.56   0
   6   5  -3   34.68    5.84   0
  -2 -11  14   12.40    5.55   0
  -2 -11  15   19.44    6.74   0
  -2 -10  12   19.13    5.45   0
  -2  -9  11    1.96    4.77   0
  -2  -8  10  113.90    5.79   0
  -2  -6   9   24.99    4.94   0
  -2  -5   9   77.65    5.35   0
  -1 -13   9   21.49    5.65   0
  -1 -11   6   19.11    4.78   0
  -1 -10   5  122.99    5.57   0
  -1  -9   4   29.85    4.49   0
   0 -13   4   33.60    5.18   0
   1   4   3   -1.06    4.24   0
   1   5   8    5.81    4.77   0
   1   5   9   20.14    4.81   0
   1   5  10    0.81    4.45   0
   1   5  11   27.66    4.87   0
   1   5  13   21.78    4.97   0
   2 -11  -4   -1.54    5.58   0
   2  -8  -6   27.35    5.64   0
   2  -5  -7  114.45    7.36   0
   2   3  -3  397.97   10.22   0
   2   4  -1  109.21    5.68   0
   2   6   8  118.36    6.12   0
   2   6   9   38.78    5.02   0
   2   6  10  110.88    6.09   0
   2   6  11   31.08    5.77   0
   2   6  12   11.98    5.68   0
   3 -11  -6    7.79    5.07   0
   3   3  -5    8.26    4.40   0
   3   6   2   15.46    4.14   0
   4 -10  -8   17.92    7.00   0
   4  -5 -10    7.83    8.33   0
   4   4  -5    5.78    4.49   0
   4   5  -3    4.73    4.54   0
   4   6   0   19.27    4.71   0
   4   7   7    4.86    5.28   0
   4   7   8   15.46    5.48   0
   5  -8 -10   10.41    8.48   0
   5   5  -4   25.10    5.71   0
   5   6  -1    6.37    5.65   0
   6  -1 -11    6.21    8.35   0
   6   4  -6   36.60    5.39   0
   6   5  -4   14.27    5.47   0
   6   6  -1    6.08    5.68   0
  -2 -11  16   11.45    5.34   0
  -2 -11  17    0.90    6.48   0
  -2 -10  13    4.81    5.09   0
  -2 -10  14   32.67    5.98   0
  -2  -9  12   11.07    4.68   0
  -2  -7  10   67.26    5.42   0
  -2  -4  10  101.30    6.66   0
  -2  -4  22    9.10    9.98   0
  -2  -3  11   19.28    5.49   0
  -2  -3  20   -0.05    9.16   0
  -1 -12   8   30.12    5.32   0
  -1  -7   3    0.98    4.52   0
   0 -12   3   17.54    5.02   0
   0 -10   1   18.31    4.55   0
   0  -7  -1    4.30    4.15   0
   0   3  19    3.22    6.73   0
   1 -13   1   -0.14    5.22   0
   1  -9  -3   43.38    4.87   0
   1  -7  -4    1.69    5.64   0
   1   3   0   40.91    5.70   0
   1   5   7   46.63    5.30   0
   1   5  15    7.93    5.86   0
   2  -4  -7    7.17    5.96   0
   2  -3  -7  269.00   12.31   0
   2   5   1   91.34    5.61   0
   2   6   6   29.50    4.89   0
   2   6   7   36.80    5.05   0
   2   6  13  140.43    6.69   0
   3   0  -8  135.55   10.37   0
   4  -8  -9   17.08    7.02   0
   4  -3 -10  115.13   16.17   0
   4   7   4   46.75    5.23   0
   4   7   5    8.32    4.62   0
   4   7   6    8.85    5.08   0
   5  -2 -11    8.66   11.53   0
   5   4  -6   22.47    4.88   0
   5   7   4    2.68    5.33   0
   6   1 -10    6.89    7.42   0
   6   2  -9    3.88    5.90   0
   6   3  -8    4.41    5.92   0
  -2 -10  15    5.42    4.86   0
  -2  -7  11    6.57    5.46   0
  -2  -6  10   10.36    4.52   0
  -2  -5  10   36.91    4.88   0
  -2  -5  23   -1.33    8.30   0
  -2  -3  12   53.70    6.93   0
  -1 -13  11   29.06    5.74   0
  -1 -12   9   22.34    4.99   0
  -1 -11   7   10.79    4.37   0
  -1 -10   6   23.51    4.98   0
  -1  -9   5   79.54    5.09   0
  -1  -8   4   90.75    5.32   0
  -1  -5   3   19.56    5.70   0
  -1  -3   3  300.65    9.55   0
  -1   1  20   10.34    9.35   0
   0 -13   5   -1.93    5.38   0
   0   3   5   39.93    5.88   0
   0   4  12   22.23    5.52   0
   0   4  13   37.76    5.95   0
   1 -12   0    8.22    5.37   0
   1 -11  -1    3.95    5.02   0
   1 -10  -2   19.20    4.99   0
   1   4   2   19.76    4.58   0
   1   5   6    0.47    4.23   0
   1   5  16   12.85    6.47   0
   2  -9  -5  119.97    6.88   0
   2   6   5  191.63    6.45   0
   2   6  15    3.69    5.45   0
   3  -9  -7   25.73    5.24   0
   3  -7  -8   29.21    5.73   0
   3   4  -4   17.50    4.67   0
   3   5  -2    3.25    4.09   0
   3   6   1   51.11    4.78   0
   3   7   7    6.45    4.89   0
   3   7   8   29.69    5.58   0
   3   7   9   80.61    5.94   0
   3   7  10    5.45    5.17   0
   4  -4 -10   36.03    9.98   0
   4   2  -8   96.04    6.52   0
   4   3  -7   78.46    6.32   0
   4   5  -4  151.91    6.86   0
   4   7   3   -5.41    4.54   0
   5   2  -9    3.17    5.41   0
   5   3  -8    4.09    5.30   0
   5   6  -2   40.05    5.53   0
   6   5  -5    4.02    5.14   0
   6   6  -2   -2.74    5.22   0
  -2 -10  16    2.33    5.31   0
  -2 -10  17    2.47    5.35   0
  -2 -10  18    1.24    6.30   0
  -2 -10  19   29.23    6.95   0
  -2  -9  14    1.01    4.57   0
  -2  -8  12   16.10    4.44   0
  -2  -6  11   13.51    5.73   0
  -2  -4  11   63.69    6.09   0
  -1 -13  12   23.61    5.50   0
  -1 -12  10   20.95    6.01   0
  -1 -11   8    6.53    4.34   0
  -1  -7   4   48.34    4.95   0
  -1  -4   3  101.01    6.22   0
  -1   2  14    6.37    6.85   0
   0 -13   6    6.94    5.39   0
   0 -12   4    1.56    4.63   0
   0  -9   1   23.60    4.83   0
   0  -8   0   10.30    4.20   0
   0  -6  -1   11.19    4.39   0
   0   3  20    8.14    7.00   0
   0   4   9   30.66    5.66   0
   0   4  10   55.01    5.14   0
   0   4  14    3.38    4.21   0
   0   4  15    4.69    5.56   0
   1 -13   2    7.44    5.02   0
   1  -8  -3   19.25    4.79   0
   1  -6  -4   35.73    5.46   0
   1   5   5    1.42    4.34   0
   1   5  17    4.63    6.24   0
   2 -13  -1   15.82    5.39   0
   2 -12  -2    6.32    6.10   0
   2 -10  -4    2.98    5.47   0
   2  -7  -6   15.16    5.23   0
   2   4  -2   54.22    5.17   0
   2   5   0    3.34    4.41   0
   3 -10  -6    9.70    6.31   0
   3   6   0  139.92    5.46   0
   3   7   5    5.74    4.48   0
   3   7   6    2.68    4.64   0
   4   1  -9    3.44    6.00   0
   4   4  -6   -1.99    4.53   0
   4   7   2    4.26    4.59   0
   5   4  -7   46.53    6.28   0
   5   5  -5   22.29    4.83   0
   5   6  -3   13.87    5.44   0
   5   7   1   74.93    5.88   0
   6   4  -7    2.27    5.04   0
   6   6  -3   24.57    5.39   0
  -2  -9  15   36.81    5.24   0
  -2  -9  16    9.89    5.70   0
  -2  -8  13   59.69    4.93   0
  -2  -7  12    7.88    4.39   0
  -2  -5  11  244.39    7.47   0
  -2  -4  21   10.90    8.27   0
  -2  -3  13  112.21    7.84   0
  -2  -3  19  208.47   11.68   0
  -1 -10   7   13.03    4.50   0
  -1  -9   6   59.62    5.20   0
  -1  -8   5    8.81    4.11   0
  -1   2  12   25.20    6.35   0
  -1   2  15   10.07    6.88   0
   0  -5  -1   34.06    4.67   0
   0  -2  -1   16.95    6.97   0
   0   4   8   12.82    5.18   0
   0   4  16   69.11    6.80   0
   1  -9  -2    1.22    4.40   0
   1   2  -2  542.47   14.50   0
   2 -11  -3    2.71    4.48   0
   2   6   3   27.78    4.62   0
   3 -12  -4   59.74    6.10   0
   3 -11  -5    5.80    5.03   0
   3   3  -6   18.79    5.41   0
   3   5  -3  131.75    5.62   0
   3   7   3  150.56    6.18   0
   3   7   4    2.27    4.30   0
   4  -9  -8   11.46    6.42   0
   4   7   1   27.63    4.75   0
   5   1 -10  118.28    7.70   0
   5   7   0   12.89    4.85   0
   6   0 -11    8.40    7.19   0
   6   5  -6   -0.60    4.99   0
   6   6  -4    1.54    5.15   0
  -2  -9  17   16.35    4.77   0
  -2  -9  18   40.76    5.56   0
  -2  -9  19    9.77    5.10   0
  -2  -9  20   18.79    5.26   0
  -2  -8  14   97.81    5.56   0
  -2  -7  13  164.66    6.15   0
  -2  -6  12   41.25    4.90   0
  -2  -5  12    5.36    4.95   0
  -2  -5  22    9.38    7.62   0
  -2  -4  12   21.10    5.27   0
  -2  -3  14  156.18    8.78   0
  -2  -3  18   27.26    7.75   0
  -1 -12  11    6.10    4.69   0
  -1  -6   4  232.04    6.95   0
  -1  -2   4  653.39   15.82   0
  -1   1  21    7.21    9.78   0
  -1   2  11   89.65    7.97   0
  -1   2  16   -1.44    6.32   0
   0 -13   7   25.67    5.26   0
   0 -12   5    6.71    4.51   0
   0 -11   4   20.81    4.44   0
   0  -7   0   20.09    4.31   0
   0  -4  -1  310.22    8.86   0
   0  -3  -1   21.32    6.06   0
   0   3   4   18.92    5.39   0
   0   4  17   -2.23    5.75   0
   1 -13   3   16.41    5.07   0
   1 -11   0   28.05    5.27   0
   1 -10  -1   16.38    4.57   0
   1  -5  -4   19.95    4.46   0
   1   1  -3   15.49    8.71   0
   1   4   1    5.06    4.36   0
   2 -13   0   39.65    7.16   0
   2   3  -4   41.60    6.18   0
   2   6   2    7.63    4.20   0
   2   7   9    6.07    6.08   0
   2   7  10   29.45    5.08   0
   2   7  11   36.38    6.48   0
   3  -6  -8  194.44    8.46   0
   3   2  -7   10.74    4.41   0
   3   4  -5  106.02    5.60   0
   3   7   2   55.95    4.61   0
   4  -7  -9    6.07    5.66   0
   4  -1 -10   20.87   10.12   0
   4   5  -5   22.84    4.54   0
   4   6  -3   16.58    4.59   0
   4   7   0   15.26    4.49   0
   4   8   5   39.98    6.64   0
   4   8   6    4.70    5.03   0
   5  -7 -10    3.51    7.62   0
   5   5  -6   17.53    4.75   0
   5   6  -4   51.57    5.57   0
   5   7  -1    1.76    4.54   0
   6   2 -10   10.02    5.82   0
   6   3  -9    6.14    4.62   0
   6   4  -8   -1.43    5.90   0
  -2  -8  16    9.37    4.77   0
  -2  -8  17   65.74    6.36   0
  -2  -8  18    6.16    5.59   0
  -2  -8  19   34.95    6.40   0
  -2  -8  21    4.74    5.32   0
  -2  -7  14    4.57    4.25   0
  -2  -7  22    9.87    6.89   0
  -2  -6  13   -1.59    4.21   0
  -2  -6  22   28.48    6.59   0
  -2  -5  13    7.73    4.93   0
  -2  -5  21    2.77    7.15   0
  -2  -4  13   12.93    5.12   0
  -2  -4  20   70.21    9.02   0
  -2  -3  15   16.35    6.71   0
  -2  -3  16   19.83    7.44   0
  -2  -3  17   19.65    7.70   0
  -1 -11  10   80.13    5.69   0
  -1  -9   7   89.46    5.19   0
  -1  -8   6    1.47    4.31   0
  -1  -7   5  200.81    6.25   0
  -1  -5   4  160.71    6.42   0
  -1   2  17    4.68    7.22   0
   0 -12   6   58.88    5.17   0
   0  -9   2    6.28    4.29   0
   0   2   2 1001.16   19.37   0
   0   4   7   65.11    5.18   0
   0   4  18   50.57    6.75   0
   1 -12   2   18.10    6.46   0
   1  -7  -3   95.17    5.57   0
   1   3  -1  870.44   14.14   0
   1   5   3   77.80    5.33   0
   1   6   9    6.97    4.29   0
   1   6  10    0.82    4.28   0
   1   6  12    5.40    4.70   0
   1   6  13    0.65    4.59   0
   1   6  14   83.24    6.99   0
   2 -12  -1   16.13    4.90   0
   2  -6  -6   97.65    5.82   0
   2   5  -1  140.41    5.91   0
   2   7   6   19.53    4.64   0
   2   7   7   71.63    5.07   0
   2   7   8    7.21    4.61   0
   2   7  12   19.67    5.44   0
   2   7  13    9.53    5.02   0
   4   8   4   -3.33    4.57   0
   5  -1 -11   23.46    8.63   0
   5   7  -2   13.36    5.26   0
   6   5  -7   10.33    6.20   0
   6   6  -5   22.50    5.37   0
  -2  -7  15  104.70    5.50   0
  -2  -7  17   15.56    5.93   0
  -2  -7  19   17.24    5.89   0
  -2  -7  20    6.73    5.85   0
  -2  -7  21    6.79    6.62   0
  -2  -6  14   16.03    4.37   0
  -2  -6  21    5.06    6.58   0
  -2  -5  14    5.29    4.56   0
  -2  -4  14   10.81    5.05   0
  -2  -4  19    1.45    7.33   0
  -1 -12  13    7.00    4.61   0
  -1 -11  11   37.08    5.02   0
  -1  -4   4   55.45    5.30   0
  -1  -3   4    5.24    5.13   0
  -1   1   7   65.98   10.85   0
  -1   2  10   67.30    7.55   0
   0 -11   5    3.48    4.22   0
   0  -6   0  105.60    5.76   0
   0   4   6   33.22    5.52   0
   1 -13   4   44.81    5.31   0
   1 -11   1   13.08    4.53   0
   1  -8  -2  192.03    6.43   0
   1  -4  -4   84.33    6.15   0
   1   6   7   42.85    5.01   0
   1   6  15    8.11    5.92   0
   2 -10  -3    4.19    4.28   0
   2   4  -3    3.37    4.11   0
   2   6   1    8.93    4.19   0
   2   7   5   27.06    4.40   0
   3 -12  -3    6.04    5.01   0
   3 -11  -4   22.10    6.32   0
   3 -10  -5    6.10    5.67   0
   3   5  -4   50.54    4.72   0
   3   6  -2   39.26    4.92   0
   3   8   6    7.93    4.72   0
   3   8   7    6.29    4.66   0
   3   8   8  100.84    6.49   0
   3   8   9    2.40    5.18   0
   4   3  -8   14.97    4.34   0
   4   4  -7   82.80    5.37   0
   4   6  -4    1.90    4.32   0
   4   8   2   39.14    4.94   0
   4   8   3    1.41    4.56   0
   5   3  -9    1.78    4.24   0
   5   4  -8  115.98    6.07   0
   5   5  -7   32.54    5.61   0
   5   6  -5   28.14    5.30   0
   5   7  -3    2.18    5.04   0
   5   8   1   42.03    5.55   0
   6   1 -11    5.98    6.82   0
  -2  -7  18   35.99    5.07   0
  -2  -6  15   10.23    4.35   0
  -2  -6  16   28.43    5.54   0
  -2  -6  18    8.04    5.65   0
  -2  -6  19   -1.59    5.64   0
  -2  -6  20    8.61    5.94   0
  -2  -5  15    2.39    4.87   0
  -2  -5  19   12.76    6.55   0
  -2  -5  20   12.52    6.22   0
  -2  -4  15    6.39    5.24   0
  -2  -4  16    3.64    6.13   0
  -2  -4  17   16.00    6.22   0
  -2  -4  18   24.47    6.68   0
  -1 -12  15   -2.89    5.26   0
  -1  -9   8    8.16    4.30   0
  -1  -8   7   14.57    4.66   0
  -1  -7   6   49.52    4.70   0
  -1  -6   5   24.00    4.41   0
  -1   2  18   15.21    6.75   0
   0 -13   9    1.79    4.92   0
   0 -12   7   13.36    4.42   0
   0 -10   4   75.52    4.62   0
   0   4  19   -0.37    6.40   0
   1 -10   0    4.04    4.35   0
   1  -9  -1   14.59    4.27   0
   1  -6  -3   20.88    5.33   0
   1  -3  -4   85.77    7.78   0
   1   4   0  131.39    6.25   0
   1   6   6    8.73    4.37   0
   1   6  16   70.37    5.96   0
   2 -13   1    7.92    5.25   0
   2  -5  -6   98.65    6.69   0
   2   1  -6    4.08    6.56   0
   2   5  -2   14.81    5.15   0
   2   7   4  239.57    6.59   0
   3  -7  -7   90.66    6.50   0
   3   7   0    4.06    3.89   0
   3   8   4   22.03    4.60   0
   3   8   5   21.53    4.76   0
   4  -8  -8   20.68    6.00   0
   4   2  -9    8.17    5.05   0
   4   7  -2    0.44    4.20   0
   4   8   1    1.49    4.42   0
   5  -8  -9    3.67    7.38   0
   5   2 -10   10.58    5.46   0
   5   8   0   -6.85    4.80   0
   6   4  -9   31.51    6.08   0
   6   6  -6    7.17    5.17   0
  -2  -5  16   93.96    6.44   0
  -2  -5  17    8.51    5.06   0
  -2  -5  18   37.79    5.93   0
  -1 -12  16   30.20    5.42   0
  -1 -11  13    6.46    4.37   0
  -1  -5   5   16.29    4.16   0
  -1  -1   5   21.50    8.69   0
   0 -11   6    7.45    4.05   0
   0  -9   3    0.86    4.02   0
   0  -8   2   10.46    4.14   0
   0  -5   0   11.72    4.27   0
   0   3   3  154.49    7.78   0
   0   5  10   51.90    5.70   0
   0   5  11    3.21    4.97   0
   0   5  12  262.19    7.37   0
   0   5  13   46.68    5.93   0
   0   5  14   11.18    5.73   0
   1 -12   3   58.48    5.42   0
   1  -2  -4   49.37    7.87   0
   2 -12   0   31.94    5.25   0
   2   6   0   11.95    4.17   0
   2   7   3  107.72    5.52   0
   3   4  -6   27.31    4.40   0
   3   6  -3    8.63    4.22   0
   3   7  -1  125.94    5.31   0
   3   8   3   91.44    5.04   0
   4  -9  -7    2.32    5.58   0
   4  -6  -9    2.65    6.18   0
   4   0 -10    1.53    7.20   0
   4   6  -5   51.57    4.48   0
   4   7  -3    5.09    4.30   0
   4   8   0   54.28    4.78   0
   5  -6 -10    8.02    7.75   0
   5   0 -11   70.80    8.69   0
   5   6  -6    9.63    4.07   0
   5   7  -4   61.65    5.46   0
   5   8  -1    2.85    4.85   0
   6   3 -10   41.54    5.39   0
   6   5  -8   17.76    5.30   0
  -1 -11  14   26.06    5.06   0
  -1 -10  11    8.64    4.44   0
  -1  -6   6   26.41    5.33   0
  -1   1  22    1.12    9.44   0
  -1   2  19   -2.05    7.47   0
   0 -13  11    6.19    4.79   0
   0 -12   8    5.60    4.42   0
   0 -10   5   14.70    3.87   0
   0   5   9    0.48    3.93   0
   0   5  15    2.03    5.45   0
   1 -11   2    7.96    4.51   0
   1 -10   1    1.96    5.21   0
   1  -7  -2  216.38    6.53   0
   1   6   4   54.71    4.65   0
   2 -13   2   -0.69    4.90   0
   2 -11  -1  120.92    6.18   0
   2  -9  -3   25.47    5.26   0
   2   7   2   10.69    4.36   0
   2   8   8   14.37    6.20   0
   2   8   9    2.94    4.93   0
   2   8  10   25.52    5.25   0
   2   8  11   18.84    6.20   0
   3 -12  -2    4.55    4.92   0
   3  -8  -6   44.63    5.83   0
   3   3  -7   28.69    4.38   0
   3   5  -5   77.42    4.89   0
   3   8   2   25.42    4.52   0
   4 -11  -5   13.37    5.18   0
   4 -10  -6    9.26    4.84   0
   4   9   4    8.67    4.73   0
   5  -9  -8    1.39    6.67   0
   5   4  -9    9.58    5.63   0
   5   5  -8    2.04    5.12   0
   6   2 -11   64.12    7.12   0
   6   6  -7    4.69    4.99   0
  -1 -11  15    9.15    4.60   0
  -1 -11  16   11.35    5.82   0
  -1 -10  12   16.54    4.60   0
  -1  -7   7   55.46    4.77   0
  -1  -4   5   20.94    4.43   0
   0 -13  12   19.41    5.03   0
   0 -12   9   42.04    4.75   0
   0  -9   4   21.82    3.92   0
   0  -6   1  516.32    9.39   0
   0  -4   0   26.82    5.24   0
   0   5  16    4.84    4.87   0
   1 -13   6   67.44    5.54   0
   1 -12   4   33.50    4.57   0
   1  -9   0   21.68    4.43   0
   1  -8  -1  171.03    6.20   0
   1   3  -2  116.22    6.94   0
   1   7   9    9.66    4.32   0
   1   7  10   12.12    4.34   0
   1   7  11    4.18    4.28   0
   1   7  12   43.03    4.88   0
   1   7  13   65.12    6.68   0
   2   3  -5   -2.25    4.36   0
   2   4  -4    2.65    4.13   0
   2   6  -1   16.76    4.23   0
   2   8   7    3.21    4.80   0
   2   8  12   12.73    5.15   0
   3 -11  -3    7.38    4.51   0
   3 -10  -4    2.29    5.49   0
   3  -9  -5   23.00    5.82   0
   3   6  -4   25.76    4.40   0
   3   7  -2    2.95    4.22   0
   3   8   1    4.11    4.02   0
   4   4  -8  112.47    5.84   0
   4   5  -7   20.09    4.27   0
   4   7  -4   19.18    4.35   0
   4   9   2    7.18    5.62   0
   5   3 -10  115.14    6.90   0
   5   6  -7   21.29    4.45   0
   5   7  -5    8.31    4.29   0
   5   8  -3   -6.66    4.41   0
   6  -5 -11   20.96   10.46   0
   6  -1 -12   -0.90   10.17   0
  -1 -11  17   32.43    5.29   0
  -1 -10  13   61.44    5.10   0
  -1  -8   9   17.08    4.28   0
  -1  -3   5  199.13    8.00   0
  -1   2  20    4.54    8.57   0
   0 -13  13   32.40    5.30   0
   0 -12  10   16.99    4.62   0
   0  -8   3   -3.00    3.95   0
   0   4   4  137.84    6.47   0
   0   5   7    0.82    3.84   0
   0   5  17   96.02    7.55   0
   1 -11   3   12.94    4.29   0
   1   4  -1  202.80    7.06   0
   1   6   3    2.98    3.83   0
   1   7   7   29.83    4.35   0
   1   7   8   25.69    4.33   0
   1   7  14   39.08    5.19   0
   1   7  15   23.01    5.97   0
   2 -13   3   -4.65    4.60   0
   2  -6  -5    8.88    4.78   0
   2  -4  -6 1102.20   17.10   0
   2   5  -3  218.43    6.47   0
   2   7   1   32.62    4.13   0
   2   8   5    9.16    4.49   0
   3  -6  -7   80.98    7.05   0
   3  -4  -8   51.05    7.08   0
   3   8   0   16.62    4.22   0
   3   9   5   15.41    4.70   0
   3   9   6   12.39    4.87   0
   3   9   7   11.91    4.82   0
   4  -7  -8    6.90    5.58   0
   4   3  -9   25.33    4.86   0
   4   8  -2   21.19    4.80   0
   4   9   1   45.90    5.34   0
   5   1 -11    8.06    6.25   0
   6   4 -10   -1.61    5.66   0
   6   5  -9   21.08    5.07   0
   6   6  -8   71.87    6.60   0
  -1 -10  14    5.72    4.35   0
  -1  -7   8   36.23    4.21   0
  -1  -6   7  139.22    5.73   0
  -1  -5   6  107.45    5.47   0
  -1   2   8   95.99    8.82   0
  -1   3  12   82.82    7.39   0
  -1   3  13  119.90    8.22   0
  -1   3  14    3.14    6.01   0
  -1   3  15   76.53    7.61   0
   0 -11   8    4.05    4.06   0
   0  -9   5    1.02    4.55   0
   0  -5   1    5.21    4.95   0
   0  -3   0  496.92   12.00   0
   0   5  18   16.87    6.67   0
   1 -13   7   12.12    4.25   0
   1 -12   5    4.89    4.41   0
   1 -10   2    4.23    3.93   0
   1  -6  -2   -3.79    4.76   0
   1   2  -3  275.20   10.44   0
   1   5   0   10.62    3.94   0
   1   6   2  103.30    5.33   0
   2 -11   0   33.44    4.81   0
   2   6  -2  452.08    8.01   0
   2   7   0   17.99    3.91   0
   2   8   4   16.84    4.49   0
   3 -12  -1   10.28    4.70   0
   3   7  -3  173.73    6.00   0
   3   9   3   -3.63    4.33   0
   3   9   4   23.33    4.57   0
   4   1 -10    0.85    5.86   0
   4   7  -5   11.01    4.30   0
   4   8  -3    4.21    4.54   0
   4   9   0   -2.98    4.57   0
   5   7  -6   30.63    4.89   0
   5   8  -4   17.94    4.99   0
   6   0 -12   17.37    8.18   0
   6   3 -11    3.56    5.36   0
  -1 -10  15    0.90    4.47   0
  -1 -10  16   49.93    4.84   0
  -1  -9  12   78.50    5.09   0
  -1  -8  10    0.68    4.14   0
  -1   3  11    8.71    5.46   0
  -1   3  16    0.46    5.90   0
   0 -12  11   10.62    4.43   0
   0 -11   9   75.60    4.86   0
   0 -10   7   14.35    3.94   0
   0  -8   4   39.31    4.32   0
   0   2   1   18.43    6.58   0
   1 -11   4    1.83    4.11   0
   1  -9   1   34.13    4.44   0
   1   7   5    2.09    3.79   0
   2 -13   4    4.14    4.55   0
   2 -12   2    3.22    4.75   0
   2  -9  -2    7.70    4.04   0
   2  -8  -3  108.70    5.45   0
   2  -7  -4  115.19    5.73   0
   2   2  -6  217.43    8.48   0
   2   8   3   15.88    4.15   0
   3 -11  -2   31.17    4.88   0
   3   4  -7   88.63    5.31   0
   3   6  -5  359.79    7.65   0
   3   8  -1    8.19    4.16   0
   3   9   2   65.28    4.75   0
   4 -11  -4    7.30    4.74   0
   4 -10  -5   11.74    5.66   0
   4  -9  -6   29.90    5.72   0
   4  -8  -7   17.99    5.35   0
   4  -5  -9   21.33    6.27   0
   4   5  -8  171.17    6.76   0
   4   6  -7    2.25    4.73   0
   4   9  -1   86.66    5.31   0
   5  -7  -9   37.13    6.52   0
   5   2 -11  158.10    8.37   0
   5   4 -10    4.94    5.35   0
   5   5  -9   40.23    5.10   0
   5   6  -8   14.88    4.44   0
   5   8  -5   69.44    6.07   0
   6   1 -12    6.01    6.66   0
  -1 -10  17    1.86    4.30   0
  -1 -10  18   -4.16    4.70   0
  -1 -10  19   15.19    5.01   0
  -1 -10  20   13.69    4.85   0
  -1  -9  13  100.91    5.23   0
  -1  -8  11   15.73    4.25   0
  -1  -7   9   17.92    4.25   0
  -1  -5   7   59.13    5.51   0
  -1  -4   6  222.99    7.54   0
  -1   3  17   -1.89    6.07   0
   0 -12  12   -3.70    4.50   0
   0  -7   3  248.80    6.66   0
   0  -2   0 1248.99   21.10   0
   0   4   3  366.52    9.01   0
   0   5   5  158.39    6.58   0
   0   6  10    3.02    4.71   0
   0   6  12   19.88    4.73   0
   0   6  13    2.87    4.27   0
   0   6  14    1.46    5.09   0
   1 -12   6   11.36    4.34   0
   1   7   4    5.18    3.98   0
   2 -11   1   10.08    4.60   0
   2   4  -5  330.25    7.88   0
   2   5  -4   90.17    5.33   0
   2   7  -1  225.94    6.04   0
   2   8   2   19.77    4.07   0
   2   9   7   35.81    5.03   0
   2   9   8    7.38    4.78   0
   2   9   9    6.03    4.96   0
   2   9  10    9.26    4.90   0
   3 -10  -3   -0.34    3.74   0
   3  -9  -4    7.19    5.22   0
   3  -8  -5   17.31    4.84   0
   3  -7  -6   10.33    3.88   0
   3   7  -4  140.96    5.76   0
   3   8  -2   33.82    4.16   0
   3   9   1    6.98    3.94   0
   4   2 -10   96.63    7.21   0
   4   7  -6   65.37    4.84   0
   4   8  -4   42.02    5.05   0
   5  -8  -8    1.48    7.22   0
   5   7  -7   -3.52    4.10   0
   6   5 -10    6.47    4.38   0
   6   6  -9   -4.81    4.39   0
  -1  -9  14   57.58    4.81   0
  -1  -9  15    8.44    4.04   0
  -1  -8  12   25.95    5.02   0
  -1  -7  10    3.91    4.72   0
  -1   2  21   13.98    8.96   0
  -1   3  10    3.99    4.51   0
   0 -12  13   24.90    4.72   0
   0 -12  14   16.07    4.34   0
   0 -11  10   10.34    3.83   0
   0 -10   8   28.77    3.97   0
   0  -9   6   12.71    3.84   0
   0   6   8   67.92    5.59   0
   0   6   9    1.86    4.04   0
   0   6  15    6.42    4.43   0
   0   6  16    3.99    5.77   0
   1 -13   9   55.31    4.94   0
   1 -12   7   37.22    4.37   0
   1   4  -2  421.09    8.98   0
   1   5  -1   78.29    5.59   0
   1   7   3    2.35    3.95   0
   1   8   8   67.31    5.63   0
   1   8   9    9.15    4.03   0
   1   8  10    0.74    4.22   0
   1   8  12    4.47    4.66   0
   1   8  13    5.37    5.84   0
   2 -13   5    1.16    4.61   0
   2 -12   3    7.49    4.44   0
   2  -5  -5    3.55    4.58   0
   2   6  -3   10.91    3.93   0
   2   8   1    5.10    3.71   0
   2   9   5   17.95    4.67   0
   2   9   6    0.01    4.60   0
   3 -13   2   21.51    5.05   0
   3 -12   0   10.78    4.80   0
   3   3  -8    5.80    3.72   0
   3   9   0    5.11    4.19   0
   3  10   5    8.40    5.08   0
   4   9  -2   39.61    4.62   0
   5  -9  -7   15.85    6.11   0
   5  -5 -10   13.40    7.15   0
   5   8  -6    9.65    4.75   0
   5   9  -4   59.63    5.59   0
   6   2 -12    2.44    6.51   0
   6   4 -11   52.52    6.95   0
  -1  -9  16    9.65    4.07   0
  -1  -9  17    1.72    4.75   0
  -1  -9  18    8.63    5.56   0
  -1  -9  21    7.16    6.05   0
  -1  -8  13  185.19    6.42   0
  -1  -6   9   17.43    4.91   0
  -1  -3   6   41.02    5.46   0
  -1   3  18   34.28    7.08   0
   0 -11  11   19.55    4.51   0
   0  -8   5   12.04    3.91   0
   0  -4   1   40.66    5.28   0
   0   5   4   86.63    6.04   0
   0   6  17   18.86    6.07   0
   1 -13  10   35.65    4.85   0
   1  -9   2  102.35    5.23   0
   1  -5  -2   -0.99    3.97   0
   1   8   6   -1.15    4.92   0
   1   8   7  127.24    5.69   0
   2 -10   0   28.83    4.43   0
   2   7  -2   -7.25    3.83   0
   2   8   0    9.54    3.79   0
   2   9   4   13.01    4.46   0
   3 -11  -1   -0.19    4.09   0
   3  -5  -7  103.56    7.27   0
   3  -3  -8   24.76    6.88   0
   3   5  -7    1.50    4.07   0
   3   8  -3   15.87    4.19   0
   3  10   4    5.01    4.63   0
   4 -11  -3   -3.59    4.35   0
   4  -6  -8    3.34    5.61   0
   4   8  -5    0.97    4.46   0
   4   9  -3   13.07    4.33   0
   5   3 -11   64.26    6.13   0
   5   5 -10    3.44    5.27   0
   5   7  -8   28.04    4.65   0
  -1  -9  19    3.23    4.56   0
  -1  -9  20    4.78    4.53   0
  -1  -8  14   16.41    4.76   0
  -1  -7  11   12.60    4.22   0
  -1  -4   7  113.27    5.94   0
  -1  -2   6  102.63    8.01   0
  -1   3   9   96.13    6.53   0
  -1   3  19   32.09    8.54   0
   0 -12  16    2.87    4.95   0
   0 -10   9   46.54    4.54   0
   0  -9   7   53.95    4.50   0
   0  -7   4   49.00    4.54   0
   0  -6   3   37.30    4.20   0
   0  -5   2    3.15    4.02   0
   1 -13  11   -2.10    4.59   0
   1 -11   6   14.63    4.12   0
   1 -10   4    5.93    3.39   0
   1  -8   1   63.13    4.61   0
   1   6   0    6.06    3.96   0
   1   7   2  187.39    5.80   0
   1   8   5    2.79    3.77   0
   2 -13   6    5.00    4.49   0
   2 -12   4   10.48    4.69   0
   2 -11   2    3.67    4.36   0
   2  -7  -3   57.83    5.64   0
   2  -6  -4  301.75    7.58   0
   2   9   3    2.59    3.93   0
   3 -13   3    5.72    4.91   0
   3 -12   1    6.14    4.10   0
   3 -10  -2   45.94    5.22   0
   3   4  -8   52.89    5.27   0
   3   9  -1    5.12    3.94   0
   3  10   2   19.70    4.66   0
   3  10   3   25.36    4.98   0
   4 -10  -4   29.52    5.76   0
   4   3 -10   89.24    6.04   0
   4   5  -9   47.17    5.11   0
   4   6  -8   -0.04    3.78   0
   4   7  -7   19.34    4.12   0
   4   9  -4    4.33    5.34   0
   4  10  -1   17.99    4.78   0
   5   8  -7   16.59    4.94   0
   6  -6 -10    2.36    7.38   0
   6   3 -12   24.37    5.71   0
   6   5 -11    5.48    5.68   0
   6   6 -10    6.71    4.53   0
  -1  -8  15    4.29    4.06   0
  -1  -8  22   -1.32    5.42   0
  -1  -7  12    6.73    4.82   0
  -1  -6  10   15.86    4.68   0
  -1   2   7  314.02   12.31   0
   0 -11  13   21.82    4.71   0
   0 -10  10  323.31    6.73   0
   0  -9   8   52.09    5.10   0
   0   3   1   18.41    5.36   0
   0   4   2   17.57    4.56   0
   1 -13  12    1.30    4.44   0
   1 -12   9    6.60    4.04   0
   1  -9   3   -2.67    4.71   0
   1   8   4   13.62    3.99   0
   2 -13   7    2.98    4.48   0
   2 -10   1   34.55    5.34   0
   2   6  -4   84.41    4.66   0
   2   7  -3  494.18    8.35   0
   2   8  -1   -0.35    3.27   0
   2   9   2   31.12    4.15   0
   2  10   8    1.29    4.74   0
   3  -9  -3   33.78    4.99   0
   3  -6  -6   -0.13    4.21   0
   3   8  -4   65.20    4.34   0
   3  10   1    1.16    3.94   0
   4  -9  -5   27.64    4.64   0
   4  -8  -6   30.48    5.51   0
   4  -7  -7    6.15    5.00   0
   4   8  -6    6.12    4.59   0
   5   4 -11   -0.44    5.02   0
   5   9  -6   74.88    6.53   0
  -1  -8  16    2.05    3.96   0
  -1  -8  17   42.22    5.45   0
  -1  -8  18   13.29    5.21   0
  -1  -8  19  147.96    6.79   0
  -1  -8  20   11.53    5.52   0
  -1  -8  21    3.65    4.51   0
  -1  -1   6   77.59    8.91   0
  -1   4  12   61.35    5.71   0
  -1   4  13   78.93    6.31   0
  -1   4  14    5.51    4.46   0
  -1   4  15   18.79    5.08   0
   0 -11  14    4.56    4.54   0
   0  -3   1   38.71    5.64   0
   0   5   3    2.04    3.72   0
   0   6   5   18.87    3.84   0
   0   7   9   -1.51    4.46   0
   0   7  10    1.95    4.13   0
   0   7  11   15.58    4.25   0
   0   7  12   15.59    4.29   0
   0   7  13    6.43    4.16   0
   0   7  14   28.13    5.58   0
   1 -13  13    3.76    4.61   0
   1 -12  10   21.26    5.03   0
   1 -11   7    3.68    3.61   0
   1 -10   5    4.13    3.68   0
   1   5  -2   -0.59    3.86   0
   1   6  -1   10.16    3.93   0
   1   7   1   33.58    4.06   0
   1   8   3    1.16    4.58   0
   1   9  10   60.76    5.97   0
   1   9  11    7.47    5.75   0
   2 -12   5   26.98    4.61   0
   2 -11   3   13.50    4.08   0
   2   4  -6  172.37    6.22   0
   2   9   1    8.28    3.73   0
   2  10   6   65.50    4.86   0
   2  10   7   30.85    5.15   0
   3 -13   4    1.53    4.54   0
   3 -12   2   15.75    5.96   0
   3 -11   0   11.79    4.04   0
   3  -8  -4    7.43    3.79   0
   3  -7  -5    3.20    4.33   0
   3   1  -9  276.85   11.30   0
   3   6  -7  812.74   10.25   0
   3   7  -6   14.29    3.85   0
   3  10   0   45.79    4.50   0
   4 -11  -2   -0.67    4.60   0
   4  -4  -9   90.10    8.62   0
   4   9  -5   31.97    4.99   0
   5  -6  -9    5.50    6.14   0
   5   6 -10   48.47    5.67   0
   5   8  -8   11.94    5.46   0
   6   4 -12    1.43    5.54   0
  -1  -7  14    0.78    4.51   0
  -1  -6  11    8.14    3.82   0
  -1  -5   9   99.39    5.09   0
  -1  -4   8   40.27    5.38   0
  -1   1   6    4.06    8.03   0
  -1   3   8  244.13    8.94   0
  -1   3  20   10.62    7.51   0
  -1   4  11   36.09    5.37   0
  -1   4  16    6.65    4.90   0
   0 -11  17   37.01    6.09   0
   0 -10  12    5.57    4.86   0
   0  -9   9   41.08    4.36   0
   0  -8   7   -1.74    3.50   0
   0   7   8   15.85    3.79   0
   0   7  15   39.88    5.88   0
   1  -8   2    6.96    3.71   0
   1   4  -3  100.29    5.58   0
   1   9   7    4.09    4.28   0
   1   9   9   -2.85    4.14   0
   2  -9   0   42.59    4.33   0
   2   8  -2  524.15    7.84   0
   2   9   0  168.93    5.65   0
   2  10   4    4.44    4.12   0
   3 -10  -1   84.91    5.53   0
   3   0  -9    7.55    8.40   0
   3   2  -9    3.05    4.36   0
   3   8  -5  115.67    5.29   0
   3  10  -1   -2.58    3.79   0
   4 -12   0   41.89    5.09   0
   4   6  -9   57.47    4.67   0
   4   7  -8   37.45    4.27   0
   5  -9  -6   -1.04    4.33   0
   5  -8  -7    3.07    5.48   0
   5  -7  -8    5.56    5.51   0
   5   5 -11    5.27    4.91   0
   5   9  -7   40.65    5.36   0
   6   6 -11   19.92    5.66   0
  -1  -7  15   14.78    4.61   0
  -1  -7  22   61.09    6.15   0
  -1   4  10    4.32    4.36   0
  -1   4  17   15.76    6.08   0
   0 -11  18    3.90    4.54   0
   0 -10  13   11.11    4.91   0
   0  -6   4   31.88    4.26   0
   0  -5   3  398.72    8.39   0
   0  -4   2  436.59    9.32   0
   0   6   4   39.30    4.29   0
   0   7   7  274.65    6.72   0
   0   7  16    1.77    4.42   0
   1 -12  11    4.65    4.25   0
   1 -11   8    5.75    3.76   0
   1 -10   6    3.38    3.50   0
   1  -9   4   23.70    3.96   0
   1  -7   1   13.70    3.71   0
   1  -4  -2   15.19    4.42   0
   1   1  -4  593.43   17.93   0
   1   7   0  136.41    5.23   0
   1   9   5   15.51    4.78   0
   1   9   6   16.84    4.19   0
   2 -13   9    5.94    4.48   0
   2 -12   6    0.47    3.94   0
   2 -11   4    2.49    4.12   0
   2 -10   2  128.36    5.20   0
   2  -8  -1   39.55    4.44   0
   2   6  -5   23.47    3.98   0
   2   7  -4   28.03    3.93   0
   2  10   3    1.81    4.03   0
   3 -13   5    1.46    4.68   0
   3   3  -9  135.85    6.59   0
   3   9  -4    3.61    3.92   0
   4 -10  -3    8.94    4.47   0
   4   5 -10  409.95    8.65   0
   4   9  -6    1.39    4.25   0
   4  10  -4    7.89    4.20   0
   5   1 -12    7.73    5.95   0
   5   2 -12    0.49    5.70   0
   6  -4 -11    4.95    8.57   0
   6   5 -12   10.78    5.56   0
  -1  -7  16   34.25    4.22   0
  -1  -7  17    3.77    4.87   0
  -1  -7  18   31.76    5.26   0
  -1  -7  20   12.48    5.48   0
  -1  -7  21    0.20    4.12   0
  -1  -6  12   10.20    3.87   0
  -1   4   9   34.91    5.03   0
  -1   4  18   27.66    6.54   0
   0  -8   8    4.40    4.09   0
   0  -7   6   13.95    3.64   0
   0   2   0 1263.41   20.33   0
   0   4   1  316.02    8.17   0
   0   7   6   20.76    3.98   0
   1 -12  12   20.78    4.11   0
   1 -11   9   25.30    4.16   0
   1  -6   0   23.91    3.86   0
   1  -5  -1  218.44    6.85   0
   1   2  -4  633.60   14.00   0
   1   6  -2   24.77    3.96   0
   2 -13  10    4.66    4.23   0
   2  -6  -3  207.15    6.78   0
   2  -5  -4    4.56    4.19   0
   2  -2  -6   95.30    9.31   0
   2   1  -7   52.19    7.63   0
   2   2  -7   50.78    5.96   0
   2   5  -6    2.93    3.72   0
   2   8  -3   35.63    3.75   0
   2   9  -1  103.34    4.57   0
   2  10   2    6.95    4.13   0
   3 -12   3   17.39    4.53   0
   3  -9  -2   77.58    4.92   0
   3   7  -7   26.80    4.48   0
   3   8  -6   12.12    3.77   0
   3  10  -2    4.69    4.01   0
   3  11   1   10.28    4.28   0
   4 -11  -1   10.66    4.24   0
   4  -9  -4   10.31    4.88   0
   4   8  -8   -1.26    4.87   0
   4  10  -5   23.28    5.21   0
   5   0 -12    9.72    7.99   0
   5   3 -12    4.35    5.05   0
   5   7 -10   65.08    4.87   0
   5   8  -9   24.37    4.74   0
   5   9  -8   10.95    5.58   0
  -1  -6  13   35.37    4.32   0
  -1  -6  22   21.45    5.89   0
  -1  -4   9  882.95   12.10   0
  -1  -2   7   -0.30    5.27   0
  -1   3   7   14.62    4.97   0
   0 -10  15    9.64    4.35   0
   0 -10  16   43.21    5.50   0
   0  -9  11    8.39    3.96   0
   0   6   3   16.01    3.91   0
   0   7   5  120.48    5.40   0
   0   8  11   16.43    5.08   0
   1 -12  13    2.35    4.31   0
   1 -12  14    8.82    4.16   0
   1 -11  10    9.40    3.93   0
   1 -10   7   53.90    4.06   0
   1  -9   5  172.95    5.11   0
   1  -8   3   33.20    3.86   0
   1   3  -4    5.49    5.62   0
   1   5  -3   15.05    3.81   0
   1   9   3   52.11    4.33   0
   2 -11   5   -1.65    3.89   0
   2 -10   3    3.81    4.53   0
   2  -9   1   23.12    3.92   0
   2   3  -7   10.08    4.65   0
   2   9  -2    3.84    3.56   0
   2  10   1   43.67    4.37   0
   2  11   5   17.33    4.80   0
   3 -13   6   -1.84    4.36   0
   3 -10   0    7.02    4.43   0
   3  -8  -3   68.12    5.20   0
   3  -4  -7   59.75    5.50   0
   3   4  -9   12.31    4.32   0
   3   6  -8   53.75    4.49   0
   3   9  -5   22.45    3.96   0
   3  10  -3    3.03    3.99   0
   3  11   0   28.05    4.56   0
   4 -12   1   29.19    4.93   0
   4  -8  -5    2.01    4.82   0
   4  -5  -8   21.29    5.92   0
   4   2 -11   93.53    7.08   0
   4   3 -11   35.55    5.89   0
   4   7  -9    8.48    3.83   0
   4   9  -7    9.17    4.23   0
   5 -10  -4    2.96    4.28   0
   5  -4 -10    9.79    6.81   0
   5   4 -12   11.63    5.05   0
   5   6 -11   12.55    4.25   0
   6   1 -13   84.28    9.41   0
   6   2 -13    3.14    6.13   0
   6   3 -13    6.05    6.72   0
  -1  -6  14   43.01    4.11   0
  -1  -5  11    1.45    3.54   0
  -1  -3   8  115.20    6.08   0
  -1   2   6   29.87    6.68   0
  -1   4   8  123.41    6.33   0
  -1   4  19    1.67    6.10   0
  -1   5  11   10.22    4.27   0
  -1   5  12   84.90    5.91   0
  -1   5  13   15.12    4.76   0
  -1   5  14   -3.47    4.54   0
  -1   5  15  173.87    8.19   0
   0 -10  17    1.63    4.15   0
   0 -10  18    7.52    4.62   0
   0 -10  19   -0.30    4.15   0
   0 -10  20    7.12    4.52   0
   0  -9  12    6.18    3.65   0
   0  -8   9   38.33    4.04   0
   0  -7   7   15.78    3.58   0
   0  -6   5   -1.09    3.76   0
   0   3   0  522.32   11.60   0
   0   7   4   18.53    4.97   0
   0   8   9   -0.27    3.78   0
   0   8  13    4.38    4.17   0
   0   8  14   24.76    5.50   0
   1 -12  15   14.13    4.29   0
   1 -12  16    4.80    5.58   0
   1  -7   2   88.13    4.51   0
   1   8   0   11.94    3.80   0
   1  10   7   11.70    4.29   0
   1  10   8    9.02    4.17   0
   2 -13  11   21.78    4.39   0
   2   6  -6   76.27    5.25   0
   2   7  -5  128.23    5.16   0
   2   8  -4  296.09    6.50   0
   2  11   4    5.46    4.55   0
   3 -13   7   -0.02    4.54   0
   3 -12   4   35.62    4.63   0
   3 -11   2   28.84    4.51   0
   3  -7  -4   62.19    5.00   0
   3  11  -1   27.42    4.79   0
   4 -10  -2   25.28    4.26   0
   4  -7  -6   16.82    4.85   0
   4  -6  -7   45.07    5.22   0
   4   1 -11   10.86    6.61   0
   4   6 -10   81.69    4.82   0
   4  10  -6   18.55    4.03   0
   5  -9  -5    8.59    5.22   0
   5   8 -10   19.05    5.32   0
   6   4 -13    9.51    6.69   0
  -1  -6  15    4.06    3.47   0
  -1  -6  16    0.28    3.95   0
  -1  -6  17   13.42    4.63   0
  -1  -6  18   12.93    4.99   0
  -1  -6  19   35.55    5.40   0
  -1  -6  20    4.06    4.96   0
  -1  -5  12   24.51    4.68   0
  -1  -5  23   12.41    6.15   0
  -1   5  10  108.87    5.73   0
  -1   5  16    4.91    5.86   0
   0  -9  13   37.39    4.33   0
   0  -5   4  143.33    5.61   0
   0  -2   1   -0.70    5.65   0
   0   5   1   31.93    4.08   0
   0   6   2   11.04    3.64   0
   0   8   7   10.78    3.98   0
   1 -11  11    6.18    3.86   0
   1 -10   8    9.27    3.50   0
   1  -9   6   26.77    3.68   0
   1  -8   4   21.55    3.66   0
   1   4  -4   54.36    4.69   0
   1   6  -3   22.54    3.93   0
   1   7  -2  297.58    6.48   0
   1  10   5    8.55    4.25   0
   1  10   6    4.08    4.39   0
   2 -12   9   16.85    3.96   0
   2 -11   6   64.19    4.42   0
   2  -8   0    4.08    3.95   0
   2   9  -3   38.36    3.79   0
   2  10  -1    7.30    3.93   0
   2  11   2    0.83    4.20   0
   3 -12   5   13.87    5.20   0
   3  -9  -1   19.65    4.71   0
   3  -6  -5  147.43    6.23   0
   3  -5  -6    2.30    4.27   0
   3   5  -9  130.68    5.49   0
   3   7  -8  211.75    5.79   0
   3   9  -6   12.52    4.13   0
   3  11  -2    6.61    4.26   0
   4 -12   2   25.26    4.50   0
   4 -11   0   65.14    5.22   0
   4   4 -11   25.46    4.06   0
   4   9  -8    5.88    4.22   0
   5  -8  -6   88.46    6.31   0
   5   5 -12    4.67    4.89   0
   5   7 -11   21.43    4.37   0
   5   9  -9    6.36    4.58   0
   6  -5 -10   11.05    7.55   0
   6   0 -13    2.82    9.57   0
  -1  -5  13   51.58    4.77   0
  -1  -5  22   11.22    5.82   0
  -1   4   7   -0.84    4.21   0
  -1   4  20    7.68    7.30   0
  -1   5   9    5.59    4.14   0
  -1   5  17    8.56    5.85   0
   0  -9  14    5.52    3.78   0
   0  -8  10   27.33    3.99   0
   0  -7   8  133.97    5.58   0
   0  -4   3  413.94    9.04   0
   0  -3   2  640.45   12.15   0
   0   4   0   27.10    4.58   0
   0   7   3   57.59    4.24   0
   1 -11  13   12.54    4.12   0
   1 -10   9    4.03    3.18   0
   1   8  -1   10.82    3.61   0
   1   9   1   82.23    4.47   0
   1  10   4    9.82    4.55   0
   2 -10   4    8.93    3.77   0
   2  -9   2   74.14    4.47   0
   2  -7  -1    3.41    3.74   0
   2   5  -7   19.98    4.58   0
   2  10  -2   35.43    4.97   0
   2  11   1    3.89    3.82   0
   3 -11   3    7.58    4.41   0
   3 -10   1   -1.36    3.70   0
   3  11  -3    9.63    4.29   0
   4  -9  -3   -0.74    3.82   0
   4   5 -11   51.87    5.22   0
   4   7 -10    3.26    3.89   0
   4  10  -7   23.97    4.40   0
   5 -10  -3   15.91    5.24   0
   5  -7  -7    6.73    4.83   0
   5  -5  -9    2.62    5.34   0
   6  -7  -8    5.09    6.67   0
   6   5 -13    8.50    5.39   0
  -1  -5  14   25.01    4.41   0
  -1  -5  21   81.69    5.95   0
  -1  -4  11    3.58    4.14   0
  -1  -4  23    5.10    6.37   0
  -1   3   6   11.51    4.93   0
   0  -9  16    7.50    3.84   0
   0  -9  17    3.37    4.75   0
   0  -9  20   23.40    5.44   0
   0  -9  21    2.21    5.37   0
   0  -8  11   19.58    3.86   0
   0   8   5   85.90    4.62   0
   0   9  10    3.34    4.81   0
   0   9  11   11.22    5.27   0
   0   9  12    7.15    5.15   0
   1 -11  14    7.85    3.81   0
   1 -10  10   16.61    4.58   0
   1  -9   7   39.95    3.62   0
   1  -5   0  996.79   12.14   0
   1   9   0   14.74    3.77   0
   1  10   3   58.24    4.79   0
   2 -12  10   12.52    4.09   0
   2 -11   7   29.97    3.95   0
   2  -6  -2    3.24    4.28   0
   2   7  -6  176.15    5.46   0
   2   8  -5  247.50    5.97   0
   2   9  -4   10.87    3.59   0
   2  11   0   60.96    4.75   0
   3 -12   6   47.88    4.40   0
   3  -8  -2   51.60    4.88   0
   3   6  -9   10.31    3.87   0
   4 -12   3   21.28    4.89   0
   4 -11   1   37.11    5.26   0
   4 -10  -1   27.70    4.26   0
   5  -6  -8    3.57    4.66   0
   5   6 -12   18.85    4.32   0
   5   8 -11    4.93    5.48   0
   5   9 -10   12.12    4.39   0
  -1  -5  15   15.92    4.04   0
  -1  -5  19    8.25    4.74   0
  -1  -5  20    2.89    4.58   0
  -1   5   8   96.47    4.98   0
  -1   5  18    8.82    6.04   0
  -1   6  11    6.22    4.19   0
  -1   6  12    8.07    4.81   0
  -1   6  13   10.66    4.71   0
  -1   6  14   31.26    5.03   0
   0  -9  18    3.07    3.91   0
   0  -9  19   36.12    4.59   0
   0  -8  12    3.43    3.54   0
   0  -7   9   11.96    3.54   0
   0   5   0   14.85    3.72   0
   0   6   1    8.28    3.61   0
   0   7   2    1.93    3.53   0
   0   8   4   13.55    3.66   0
   0   9   7    6.43    4.40   0
   0   9   8   14.44    4.07   0
   0   9   9    4.96    3.71   0
   1 -11  15    8.54    4.17   0
   1 -11  16   25.40    4.45   0
   1  -8   5   30.86    3.75   0
   1  -7   3  196.42    5.78   0
   1   7  -3    3.21    3.46   0
   1   8  -2    9.22    3.29   0
   1  10   2   44.45    4.22   0
   1  11   6    8.29    4.24   0
   1  11   7    9.42    4.39   0
   2 -12  11   16.82    4.06   0
   2 -11   8   14.51    3.70   0
   2 -10   5   24.74    3.91   0
   2  -9   3   98.02    4.62   0
   2  -5  -3   84.06    5.43   0
   2  -3  -5   18.66    4.90   0
   2   6  -7    2.36    3.46   0
   2  10  -3   15.11    3.73   0
   2  11  -1   -3.60    3.72   0
   3 -11   4   77.46    4.95   0
   3  -9   0   39.29    4.55   0
   3  -2  -8   13.02    6.83   0
   3   8  -8    7.82    3.58   0
   3   9  -7   74.08    4.48   0
   3  10  -6    8.31    3.75   0
   3  11  -4    8.70    4.24   0
   4  -8  -4    2.52    3.63   0
   4   6 -11    8.12    3.67   0
   4   8 -10   60.02    4.33   0
   4  10  -8    1.74    4.12   0
   5  -9  -4  111.64    6.40   0
   5   7 -12    8.44    5.17   0
  -1  -5  16  148.11    5.46   0
  -1  -5  17    3.87    3.94   0
  -1  -5  18   35.71    4.87   0
  -1  -4  12   16.03    4.29   0
  -1  -4  22   47.04    6.18   0
  -1  -3  23   13.82    6.26   0
  -1  -2   8  123.04    7.22   0
  -1  -1   7  112.47    8.84   0
  -1   4   6  132.55    6.26   0
  -1   5   7  373.10    8.42   0
  -1   5  19    0.77    6.47   0
  -1   6  10   -1.86    3.95   0
  -1   6  15    9.49    5.03   0
   0  -8  13    5.14    3.50   0
   0  -6   7   41.05    3.80   0
   0  -5   5  137.95    5.50   0
   0   8   3   -0.15    3.56   0
   0   9   6    4.80    3.50   0
   1 -11  17   27.79    4.30   0
   1 -11  18    4.07    4.18   0
   1  -9   8    5.24    3.07   0
   1   6  -4  231.83    6.08   0
   1   9  -1   25.03    3.56   0
   1  10   1   59.27    4.15   0
   1  11   4   27.05    4.20   0
   1  11   5   33.12    4.33   0
   2 -12  12   -1.75    4.07   0
   2   8  -6   44.68    3.89   0
   2   9  -5   97.04    4.34   0
   2  12   1    8.77    4.30   0
   3 -12   7    4.48    3.76   0
   3  -7  -3   60.75    4.32   0
   3   3 -10    2.89    4.02   0
   3   4 -10   11.70    4.11   0
   3   7  -9   51.39    3.92   0
   3  11  -5    2.45    3.82   0
   4  -9  -2   11.87    4.41   0
   4  -7  -5    9.76    4.44   0
   4  -3  -9   12.70    6.87   0
   4   7 -11   52.31    4.77   0
   5 -10  -2   24.37    5.30   0
   5   4 -13    3.97    4.52   0
  -1  -4  21    8.67    4.97   0
  -1   6  16   35.68    5.58   0
   0  -8  14    0.32    3.34   0
   0  -7  10  192.59    5.45   0
   0   7   1    6.75    3.19   0
   0   9   5   81.40    4.30   0
   1 -10  12   30.59    3.84   0
   1  -8   6  162.05    4.91   0
   1  -7   4   41.48    4.65   0
   1  -6   2   24.20    3.94   0
   1   8  -3   18.25    3.39   0
   1  10   0   43.52    3.94   0
   1  11   3   52.38    4.44   0
   2 -12  14   36.08    4.60   0
   2 -11   9   -1.20    3.54   0
   2 -10   6   12.69    3.47   0
   2  -7   0   24.46    3.68   0
   2   7  -7    5.98    3.22   0
   2  10  -4   47.78    4.03   0
   2  11  -2   -2.39    3.32   0
   2  12   0    1.11    3.94   0
   3 -12   8    3.71    3.95   0
   3 -11   5    3.94    3.76   0
   3  -6  -4    7.42    4.05   0
   3   2 -10   57.04    5.69   0
   3   5 -10   18.35    3.67   0
   3   9  -8   30.03    3.92   0
   4 -11   2    9.99    4.02   0
   4 -10   0   11.04    3.76   0
   4   9 -10    6.64    4.00   0
   4  10  -9    3.35    4.19   0
   5  -8  -5   -3.37    4.67   0
   5   2 -13  112.16    7.91   0
   5   5 -13    4.19    4.62   0
   5   8 -12   10.62    4.83   0
   6   3 -14    5.65    6.08   0
   6   4 -14    3.41    5.79   0
  -1  -4  20    6.49    4.68   0
  -1  -2  23    1.73    6.57   0
  -1   5   6  173.67    6.18   0
  -1   6   8    7.97    3.38   0
  -1   6  17    5.67    4.91   0
   0  -8  15   27.20    3.82   0
   0  -8  16  171.12    5.27   0
   0  -8  17    6.40    4.31   0
   0  -8  18    4.76    4.24   0
   0  -8  19   -2.88    4.55   0
   0  -8  20   10.05    4.90   0
   0  -8  21   11.68    3.94   0
   0  -7  11   22.57    4.48   0
   0  -6   8    4.18    3.32   0
   0   3  -1   30.55    4.87   0
   0   8   2   28.64    3.92   0
   0   9   4   84.51    4.44   0
   0  10   8    6.34    4.75   0
   0  10  10   -0.26    4.02   0
   1 -10  13   43.09    4.09   0
   1 -10  14    5.06    3.82   0
   1  -9   9   37.84    3.93   0
   1   4  -5   17.80    4.00   0
   1   5  -5   14.65    3.37   0
   1   7  -4   48.62    3.81   0
   1   9  -2    1.31    3.16   0
   1  11   2   10.02    3.92   0
   2 -11  10   16.61    3.64   0
   2 -10   7   20.92    3.74   0
   2  -9   4    7.05    3.50   0
   2   3  -8  128.54    6.15   0
   2   5  -8   -2.69    3.88   0
   2   9  -6   -0.53    3.28   0
   2  11  -3    6.30    3.45   0
   2  12  -1   17.16    4.18   0
   3 -12   9   14.51    3.92   0
   3 -10   3   51.56    4.14   0
   3   6 -10   27.92    3.82   0
   3   8  -9    3.22    3.32   0
   3  11  -6    9.53    3.76   0
   4  -5  -7    7.02    4.93   0
   4  -4  -8    3.96    5.01   0
   4   4 -12   51.27    5.09   0
   4   5 -12   18.26    4.41   0
   4   8 -11    1.70    3.52   0
  -1   3   5   13.54    4.07   0
  -1   4   5  684.54   11.44   0
  -1   6   7   12.70    3.94   0
  -1   7  10   66.05    5.10   0
  -1   7  11   38.34    4.88   0
  -1   7  12   14.15    4.43   0
  -1   7  13    4.24    4.40   0
  -1   7  14    6.22    4.60   0
   0   2  -1    0.85    5.27   0
   0   5  -1   -0.47    3.40   0
   0   7   0   18.88    3.59   0
   0   9   3    1.81    3.42   0
   0  10   6    7.48    4.45   0
   0  10   7    5.37    3.50   0
   1 -10  16    5.23    3.76   0
   1  -9  10   70.93    4.07   0
   1  -8   7    3.33    3.09   0
   1  -5   1    6.31    3.23   0
   1   6  -5   27.03    4.16   0
   1  10  -1   35.91    3.92   0
   2 -11  11    1.52    3.51   0
   2  -6  -1   12.66    3.58   0
   2   6  -8   66.82    4.21   0
   2   8  -7  122.76    4.83   0
   2  10  -5    1.46    3.42   0
   3 -12  10   21.71    4.24   0
   3  -5  -5    4.91    3.99   0
   3  -3  -7    1.35    4.82   0
   3   7 -10    3.87    3.31   0
   3  10  -8    0.53    3.79   0
   3  12  -5    5.18    4.06   0
   4 -12   6   17.00    4.12   0
   4 -11   3    3.02    4.21   0
   4  -8  -3    4.30    3.42   0
   4   6 -12   24.49    4.64   0
   5 -10  -1    4.33    4.98   0
   5  -9  -3    0.41    3.87   0
   5  -7  -6   -0.11    4.53   0
   6  -7  -7    1.25    5.18   0
   6   2 -14   34.22    7.51   0
  -1  -4  16   20.72    4.30   0
  -1  -4  17   -1.82    3.86   0
  -1  -2   9   43.39    5.15   0
  -1   7   9    3.14    3.00   0
  -1   7  15   77.59    6.07   0
   0  -7  12    1.70    3.35   0
   0  -6   9  183.02    5.41   0
   0  -3   3 1908.11   19.31   0
   0   8   1    7.28    3.37   0
   0   9   2   28.54    4.27   0
   1 -10  17   -0.93    4.04   0
   1 -10  18   29.58    4.22   0
   1 -10  19   24.50    4.17   0
   1  -9  11    4.32    3.17   0
   1  -6   3    2.67    3.46   0
   1   2  -5  365.50   10.42   0
   1  12   4   23.82    4.49   0
   2 -11  12    7.54    3.63   0
   2   7  -8  173.87    5.73   0
   2  11  -4    8.66    3.47   0
   2  12  -2   18.63    4.03   0
   3 -12  11   22.63    4.04   0
   3 -11   7  129.04    4.66   0
   3 -10   4   69.86    4.26   0
   3  -7  -2    8.23    4.25   0
   3  -4  -6   10.55    4.03   0
   3   9  -9   46.90    3.88   0
   3  11  -7    3.44    3.61   0
   4 -10   1   32.41    3.93   0
   4  -9  -1   19.28    3.51   0
   4   2 -12    9.32    5.88   0
   4   7 -12   13.91    4.60   0
   4   9 -11   -1.90    3.54   0
   4  10 -10    6.44    4.00   0
   5  -6  -7   60.33    5.85   0
  -1  -3  12    8.43    3.84   0
  -1   5   5   10.19    3.31   0
  -1   7   8   32.62    3.65   0
  -1   7  16    6.33    5.18   0
   0  -7  13    1.96    3.45   0
   0  -7  21    9.97    4.74   0
   0  -7  22   26.79    4.10   0
   0   8   0    3.44    4.06   0
   0  10   4   44.93    3.96   0
   1  -9  12   72.21    4.00   0
   1  -4   0   55.15    4.65   0
   1  11  -1   33.07    3.81   0
   1  12   2    1.88    3.65   0
   2 -11  13    8.75    3.56   0
   2 -11  14   17.49    3.78   0
   2 -10   9  149.53    4.75   0
   2  -8   3   27.34    3.59   0
   2  -7   1    9.45    3.28   0
   2  -5  -2   63.55    4.77   0
   2   9  -7   15.05    3.36   0
   2  10  -6   44.13    3.95   0
   2  11  -5   62.32    3.85   0
   2  12  -3   34.33    4.11   0
   3 -12  12   -4.56    3.66   0
   3  -9   2    9.18    3.37   0
   3  -8   0   42.05    3.74   0
   3   8 -10   20.64    3.63   0
   3  12  -6    4.80    3.98   0
   4 -12   7    0.50    3.96   0
   4 -11   4   15.91    3.93   0
   4  -7  -4    3.24    3.32   0
   4   8 -12    8.28    4.30   0
   5  -8  -4   39.96    4.83   0
   5   8 -13   13.14    4.23   0
   6  -6  -8    4.10    5.09   0
  -1  -3  20    2.95    4.50   0
  -1   7   7    3.29    3.16   0
  -1   8  10   27.65    4.69   0
  -1   8  11    9.77    4.27   0
  -1   8  12    4.28    4.33   0
   0  -7  15   12.40    3.33   0
   0  -7  16    6.89    4.05   0
   0  -7  17    0.64    4.08   0
   0  -7  18   35.15    4.70   0
   0  -7  19   -6.08    4.21   0
   0  -7  20   14.78    3.89   0
   0  -6  10    5.79    3.31   0
   0  -5   7   56.99    3.91   0
   0  -4   5    8.18    3.67   0
   0  -2   2    1.68    5.00   0
   0   9   1   34.63    3.54   0
   0  10   3    6.36    3.22   0
   0  11   7   13.14    4.00   0
   0  11   8   32.02    4.07   0
   1  -7   6   15.69    3.92   0
   1   8  -5    6.46    3.10   0
   1   9  -4   24.97    3.29   0
   1  10  -3   40.01    3.50   0
   1  12   1    2.14    3.60   0
   2 -11  15   14.98    3.85   0
   2 -11  16    2.37    3.80   0
   2 -11  17    2.37    3.96   0
   2 -10  10    9.71    3.80   0
   2  -9   6   29.44    3.51   0
   2   8  -8   32.34    3.63   0
   2  12  -4   20.43    4.01   0
   3   5 -11    8.05    3.57   0
   3   6 -11    4.28    4.04   0
   3   9 -10   16.07    4.49   0
   3  10  -9   19.13    3.91   0
   3  11  -8    3.96    3.56   0
   3  12  -7   15.53    4.09   0
   4 -11   5   56.76    5.45   0
   4 -10   2    8.87    4.06   0
   4  -9   0   10.59    4.06   0
   4  -8  -2    4.80    4.10   0
   5 -10   0    8.27    3.72   0
   5  -9  -2    4.05    3.69   0
   5  -5  -8   36.87    5.12   0
   5   5 -14   13.47    4.62   0
   0   5  -2    2.19    3.25   0
   0  10   2   13.86    3.49   0
   0  11   5   30.13    3.85   0
   0  11   6   28.96    4.30   0
   1  -9  14   15.71    3.46   0
   1  -9  15    4.35    3.70   0
   1  -8   9   61.01    4.00   0
   1  -5   2    1.00    3.34   0
   1   5  -6   78.23    4.30   0
   1   6  -6   18.61    3.44   0
   1  11  -2    7.73    3.26   0
   1  12   0   10.53    3.58   0
   2  10  -7   63.12    3.96   0
   2  11  -6   22.11    3.53   0
   3 -11   9    1.49    3.54   0
   3  -6  -3   10.69    3.19   0
   3   4 -11   41.59    3.74   0
   5   6 -14    0.16    3.85   0
  -4  -6 -10   39.19    6.19   0
  -4  -5 -11   37.15    5.73   0
  -4   8 -12   39.65    5.57   0
  -4  10  -9   48.10    5.66   0
  -4  11  -7   11.38    4.46   0
  -4  12  -3   27.02    4.87   0
  -3  -7  -7    3.65    3.87   0
  -3   5 -12    5.08    5.97   0
  -3   9  -8  307.44    7.01   0
  -3  10  -5   95.58    5.50   0
  -3  11  -1    3.24    4.21   0
  -3  11   0   22.94    4.12   0
  -3  11   2   25.95    4.35   0
  -3  11   3    3.87    3.89   0
  -3  11   4   20.20    4.12   0
  -3  11   6   13.36    4.31   0
  -2 -12  10   14.43    4.25   0
  -2 -12  11   18.44    4.57   0
  -2 -12  12    6.86    4.53   0
  -2 -12  13    1.49    4.42   0
  -2 -12  14   29.34    4.84   0
  -2 -11   4   10.49    3.83   0
  -2 -10   1    7.72    3.79   0
  -2  -8  -3    8.28    3.83   0
  -2  -6  -6   29.40    4.30   0
  -2  -3  -9  220.15    7.25   0
  -2   7  -7  179.44    6.16   0
  -2   7  14    9.95    5.21   0
  -2   8  -5  213.18    6.09   0
  -2   8  11   -0.20    4.41   0
  -2   9  -1   20.36    3.95   0
  -2   9   7    3.52    3.83   0
  -1 -10  11   14.54    4.90   0
  -1  -9   5   76.27    4.69   0
  -1  -7  20    6.56    6.40   0
  -1  -1  20    3.57    7.54   0
  -1   3  16   -1.95    4.92   0
  -1   5  -4   26.08    4.50   0
  -1   5  12   84.95    5.52   0
  -1   6  -2   33.25    4.15   0
  -1   6   9  119.25    5.20   0
   0  -5   4  144.15    6.14   0
   0  -3   1   32.43    5.55   0
   0   1  10  606.61   12.92   0
   0   2   3   46.11    7.48   0
   0   2   7   13.27    5.43   0
  -4  -4 -12   11.76    5.88   0
  -4  11  -6   16.24    5.73   0
  -4  12  -2   23.45    5.00   0
  -4  12  -1   28.12    4.96   0
  -3  -8  -6    6.47    3.84   0
  -3   8  -9    1.09    4.36   0
  -3  10  10   20.78    4.84   0
  -2 -12   7    3.66    5.36   0
  -2 -11   3    1.70    3.91   0
  -2  -7  -5   29.03    4.29   0
  -2   5  -9   12.74    4.77   0
  -2   5  18   15.14    4.42   0
  -2   6  -8   64.00    5.52   0
  -2   6  16   10.86    4.49   0
  -2   8  -4   44.67    4.57   0
  -2   8  10   12.07    5.46   0
  -2   9   0   32.98    4.29   0
  -2   9   1    9.33    3.52   0
  -2   9   2    1.45    3.51   0
  -2   9   3   25.30    3.99   0
  -2   9   4   60.32    4.49   0
  -2   9   5   99.31    4.93   0
  -1 -10   8   31.64    4.45   0
  -1 -10   9   48.08    4.64   0
  -1 -10  10   -0.68    3.99   0
  -1 -10  12   20.51    4.15   0
  -1 -10  13   53.77    4.74   0
  -1 -10  14   -2.30    4.09   0
  -1  -9  17   -0.63    4.09   0
  -1  -8   1   10.48    3.62   0
  -1  -7  -1   33.13    4.20   0
  -1  -6  21    1.17    8.33   0
  -1  -5  -4  594.50    9.28   0
  -1  -4  -5   23.38    5.15   0
  -1   0  -7  359.53   15.79   0
  -1   2  17    2.28    5.13   0
  -1   3  -6    8.78    5.81   0
  -1   4  -5    3.50    5.52   0
  -1   4  14    7.46    3.75   0
  -1   6  -1  125.14    5.31   0
  -1   6   8   14.96    4.12   0
   0  -6   7   50.18    4.59   0
   0  -6   8   -1.19    3.70   0
   0  -6  11   64.07    5.57   0
   0  -5  13  374.45   11.10   0
   0  -4   2  456.54    9.79   0
   0  -2   0 1237.55   20.04   0
   0   2   4  144.50    7.62   0
   0   2   5   33.63    6.59   0
   0   2   6  204.57    7.91   0
  -4   4 -14   15.86    9.75   0
  -4   9 -10    4.86    5.25   0
  -4  10  -8    8.47    5.29   0
  -4  11  -5   58.72    5.96   0
  -4  12   0   32.32    4.91   0
  -3 -10  -3   21.91    4.23   0
  -3  -9  -5   11.69    4.89   0
  -3  -6  -9    2.86    4.97   0
  -3  -5 -10    4.74    5.16   0
  -3  -2 -12    4.06    5.14   0
  -3   6 -11    6.91    5.76   0
  -3   7 -10   45.47    5.48   0
  -3   9  -7    3.59    3.98   0
  -3  10  -4   91.46    4.79   0
  -3  10  -3   60.04    5.51   0
  -3  10   9   19.51    4.64   0
  -2 -12   6   45.97    4.55   0
  -2 -10   0    5.66    3.97   0
  -2  -8  -4   20.88    4.30   0
  -2   3 -10   10.50    7.86   0
  -2   4  19    1.88    5.31   0
  -2   7  -6  147.59    6.45   0
  -2   7  13   39.68    4.48   0
  -2   8   9   24.97    4.34   0
  -1 -10   6   23.60    4.25   0
  -1 -10   7   14.04    4.16   0
  -1 -10  15   -0.93    4.22   0
  -1  -9   3  167.88    5.34   0
  -1  -9  18    9.39    5.31   0
  -1  -8   0   20.93    3.75   0
  -1  -6  -3   -2.90    3.80   0
  -1  -3  -6   39.31    5.50   0
  -1   0  19    9.26    6.14   0
  -1   1  18   -0.68    5.96   0
  -1   5  -3   38.45    5.49   0
  -1   5  11    7.44    4.07   0
  -1   6   0   16.62    4.23   0
  -1   6   6  355.41    7.08   0
  -1   6   7   14.43    4.10   0
   0  -6   5    0.72    3.86   0
   0  -6   6  336.81    7.98   0
   0  -6  12   43.09    5.42   0
   0  -5   3  373.88    8.22   0
   0  -4  14   52.23    9.25   0
   0   0  11   92.89    8.09   0
   0   1   9  244.08    9.17   0
  -4  -3 -13   11.11    6.24   0
  -4  -1 -14    2.94    6.66   0
  -4   6 -13   12.31    6.26   0
  -4   8 -11   41.04    6.01   0
  -4  11  -4   20.69    5.88   0
  -3  -8  -7    2.05    5.22   0
  -3  -7  -8   26.05    4.47   0
  -3  -4 -11   78.31    6.36   0
  -3   1 -13   63.23   11.58   0
  -3   9  -6    5.75    4.96   0
  -3   9  12   -5.86    4.92   0
  -3  10  -2   58.30    4.76   0
  -3  10   7    7.56    4.20   0
  -2 -12   5    8.35    4.27   0
  -2 -11   2   -0.94    4.07   0
  -2 -10  -1   45.17    4.66   0
  -2  -7  -6   21.98    5.04   0
  -2  -5  -8    1.43    4.09   0
  -2  -2 -10   14.85    4.95   0
  -2   5  17   -4.50    4.58   0
  -2   6  15   22.28    4.84   0
  -2   7  12    8.08    4.26   0
  -2   8  -3   30.47    4.22   0
  -2   8   8    9.19    4.19   0
  -1 -10  16   37.82    4.74   0
  -1  -9   2    0.74    3.67   0
  -1  -8  20    8.81    6.45   0
  -1  -7  -2  188.36    5.76   0
  -1  -1  -7   15.11    6.40   0
  -1   3  15   70.38    5.64   0
  -1   4  13   72.53    4.72   0
  -1   5  10  110.94    5.61   0
  -1   6   1  423.35    8.08   0
  -1   6   2    1.60    4.10   0
  -1   6   3   13.09    4.29   0
  -1   6   4   30.62    4.41   0
  -1   6   5   93.13    4.80   0
   0  -6   4   34.66    4.37   0
   0  -5   2    3.60    4.16   0
   0  -4   1   36.87    5.29   0
   0  -3   0  512.56   11.35   0
   0  -1  12  163.24   12.79   0
  -4   7 -12   -3.88    5.24   0
  -4  10  -7    6.72    4.23   0
  -4  11  -3   12.06    4.60   0
  -3  -9  -6   13.21    6.11   0
  -3   0 -13   81.22    9.65   0
  -3   8  -8   14.48    4.05   0
  -3   9  11    5.12    4.28   0
  -3  10  -1   -0.86    4.16   0
  -3  10   0   10.64    4.01   0
  -3  10   1   87.18    4.97   0
  -3  10   3    6.66    4.91   0
  -2 -13   8    2.72    4.70   0
  -2 -12   4   16.44    4.49   0
  -2  -8  -5    9.25    4.01   0
  -2  -4  -9    1.49    3.96   0
  -2   3  20    6.39    6.05   0
  -2   6  -7    8.39    4.99   0
  -2   7  -5    8.93    4.09   0
  -2   8  -2   86.33    5.32   0
  -2   8  -1  225.62    6.48   0
  -2   8   7   51.54    4.64   0
  -1 -11   8    7.22    5.18   0
  -1 -11   9    0.90    4.66   0
  -1 -11  10   82.23    5.33   0
  -1 -11  11   43.04    5.01   0
  -1 -11  12    8.42    4.30   0
  -1 -11  13    8.21    4.02   0
  -1 -11  14   27.92    5.61   0
  -1 -10   4   84.27    4.83   0
  -1 -10  17    0.50    4.56   0
  -1  -9   1   22.05    4.14   0
  -1  -8  -1  186.50    6.09   0
  -1  -7  21    4.00    7.44   0
  -1  -6  -4   53.48    5.42   0
  -1  -5  -5    6.08    4.21   0
  -1   5  -2   -2.50    3.87   0
  -1   5   9    5.83    5.25   0
   0  -7   6   15.53    5.24   0
   0  -7   7   13.25    4.22   0
   0  -7   8  131.68    5.76   0
   0  -7  10  203.28    6.52   0
   0  -7  11   15.26    5.06   0
   0  -6  13   28.62    5.35   0
   0  -5  14  349.08   11.64   0
   0   1   8   37.76    6.27   0
  -5   6 -14   42.02    7.85   0
  -5   9 -11   48.43    6.69   0
  -5  10  -9   14.51    6.08   0
  -4   9  -9   18.51    4.48   0
  -4  11  -2   10.07    4.57   0
  -4  11  -1   36.09    4.89   0
  -4  11   5   22.12    5.76   0
  -3  -3 -12   17.70    5.83   0
  -3   4 -12   67.66    9.51   0
  -3   8  14   12.45    4.67   0
  -3   9  -5   14.54    4.07   0
  -3   9  10    6.24    4.54   0
  -3  10   2   34.89    4.37   0
  -2 -13   7   14.26    4.58   0
  -2 -12   3   29.79    5.15   0
  -2 -11   0   69.02    5.13   0
  -2   1  22    3.14    7.51   0
  -2   2  21   12.01    6.47   0
  -2   4  18    8.02    5.80   0
  -2   5  16    1.57    5.31   0
  -2   6  14    9.78    4.30   0
  -2   7  11    4.14    4.47   0
  -2   8   0    2.42    4.43   0
  -2   8   2    7.67    3.76   0
  -2   8   3  100.68    4.93   0
  -2   8   4  173.25    5.54   0
  -1 -11   7    8.71    4.40   0
  -1 -11  15    8.13    4.65   0
  -1 -10   3   42.00    4.63   0
  -1 -10  18   -3.78    5.33   0
  -1  -7  -3   -2.10    4.21   0
  -1  -4  -6   47.82    4.70   0
  -1  -2  -7    8.97    5.10   0
  -1   2  16   -1.56    4.79   0
  -1   3  14    2.50    4.55   0
  -1   4  -4   34.21    6.55   0
  -1   4  12   58.46    4.75   0
  -1   5   8   99.71    6.19   0
   0  -7   5  319.74    7.48   0
   0  -7  12    5.39    4.64   0
   0  -6   3   38.33    4.90   0
   0  -5   1   -1.05    4.41   0
   0  -4   0   23.99    5.15   0
   0   1   2  545.81   17.88   0
  -5   7 -13   15.84    7.43   0
  -5   8 -12   28.57    7.19   0
  -4  -4 -13    6.23    6.33   0
  -4  -2 -14   18.82    7.27   0
  -4  10  -6    2.42    4.26   0
  -4  11   0   72.07    5.16   0
  -4  11   1    5.56    4.55   0
  -4  11   2    5.19    4.72   0
  -4  11   3   -4.50    4.56   0
  -4  11   4   -2.32    4.56   0
  -3 -10  -5   10.76    5.18   0
  -3  -8  -8   92.61    5.84   0
  -3  -7  -9   77.71    5.54   0
  -3  -6 -10   87.89    5.76   0
  -3  -5 -11   36.32    5.75   0
  -3  -1 -13    3.26    6.84   0
  -3   7  -9   20.82    4.27   0
  -3   8  -7   47.72    4.71   0
  -3   8  13   12.76    5.01   0
  -3   9  -4   86.21    5.56   0
  -3   9   9   32.56    4.80   0
  -2 -12   2   15.37    4.95   0
  -2  -7  -7   73.23    4.81   0
  -2  -6  -8  109.35    5.63   0
  -2  -3 -10    8.64    4.04   0
  -2   4  -9    8.02    5.78   0
  -2   5  -8    1.47    4.81   0
  -2   7  -4   -1.27    4.19   0
  -2   7  10   71.87    5.13   0
  -1 -11   5   14.91    4.30   0
  -1 -11  16    2.53    4.61   0
  -1 -10   2  417.72    7.28   0
  -1  -9   0    4.09    4.03   0
  -1  -9  20    2.37    6.39   0
  -1  -8  -2   48.03    4.88   0
  -1  -8  21    5.81    6.76   0
  -1  -2  20   82.32   11.06   0
  -1   1  17    6.77    6.04   0
  -1   4  11   33.67    5.45   0
  -1   5  -1    7.71    4.31   0
  -1   5   7  376.30    8.41   0
   0  -8   8    6.17    5.43   0
   0  -8   9   37.58    5.82   0
   0  -8  10   33.84    5.67   0
   0  -7   4   44.38    4.79   0
   0  -7  13   10.33    4.82   0
   0  -6   2  265.66    7.28   0
   0  -6  14    3.15    5.31   0
   0  -3  -1   17.34    6.00   0
   0  -2  -1   19.10    6.56   0
   0   1   7   15.88    6.40   0
  -4   8 -10   98.24    5.72   0
  -4   9  -8    8.03    4.02   0
  -4  10  -5    0.95    4.18   0
  -3  -9  -7   14.42    5.07   0
  -3   6 -10    4.48    5.22   0
  -3   7  15   19.84    6.33   0
  -3   9  -3  123.66    5.64   0
  -3   9   8   15.55    4.50   0
  -2 -12   1   17.12    5.16   0
  -2 -10  -3    6.58    4.46   0
  -2  -8  -6   53.24    5.08   0
  -2  -5  -9   68.46    4.74   0
  -2   3  19   20.25    6.01   0
  -2   5  15    6.62    5.63   0
  -2   6  -6   43.16    5.52   0
  -2   7  -3   76.00    5.04   0
  -2   7   9   87.34    5.22   0
  -1 -12   9   25.02    5.25   0
  -1 -12  10   17.87    5.22   0
  -1 -12  12   22.49    4.78   0
  -1 -12  13    2.89    5.84   0
  -1 -11   4   46.01    4.63   0
  -1 -11  17   33.14    4.93   0
  -1 -10   1   41.26    4.54   0
  -1 -10  19   16.49    6.32   0
  -1  -9  -1   83.51    5.14   0
  -1  -6  -5   58.22    4.99   0
  -1  -5  -6    4.83    5.18   0
  -1  -3  -7   50.36    4.97   0
  -1   0  18  151.91    9.06   0
  -1   5   0 1005.15   12.49   0
  -1   5   6  192.83    6.49   0
   0  -8   6  167.04    6.12   0
   0  -8   7   -3.14    4.49   0
   0  -8  11   21.63    4.57   0
   0  -8  12    7.20    5.23   0
   0  -7   3  247.62    6.77   0
   0  -6   1  540.58    9.46   0
   0  -5   0   14.28    4.69   0
   0   1   3  128.22   10.94   0
   0   1   6  327.62   12.31   0
  -5   9 -10   23.78    4.96   0
  -4  -3 -14   -5.44    8.11   0
  -4   5 -13   27.37    7.89   0
  -4  10  -4   30.35    5.07   0
  -4  10   8   22.86    5.33   0
  -3  -4 -12   40.07    6.16   0
  -3  -2 -13   -1.26    6.46   0
  -3   5 -11   36.86    6.50   0
  -3   6  17    2.50    5.22   0
  -3   8  -6   69.08    5.17   0
  -3   9  -2   13.59    4.45   0
  -3   9  -1   60.93    4.71   0
  -3   9   5   18.73    4.65   0
  -3   9   6   12.34    4.09   0
  -2 -11  -2    1.68    4.37   0
  -2  -4 -10   62.40    5.83   0
  -2  -1 -11    5.61    6.49   0
  -2   0 -11   13.14    7.33   0
  -2   2  20    9.61    6.14   0
  -2   4  17    3.35    4.64   0
  -2   6  12   32.09    4.72   0
  -2   7   8    6.89    4.44   0
  -1 -12   7   -1.27    4.77   0
  -1 -12   8   35.35    5.18   0
  -1 -12  14    5.67    4.89   0
  -1 -12  15   -6.12    5.05   0
  -1 -11   3   10.20    4.46   0
  -1 -11  18   18.84    6.32   0
  -1  -8  -3   -3.35    4.40   0
  -1  -1  19    6.88    7.46   0
  -1   2  15    9.73    4.95   0
  -1   3  -5  287.98   11.44   0
  -1   3  13  114.72    5.80   0
  -1   4  10    6.31    4.48   0
  -1   5   1  233.96    7.02   0
  -1   5   2    2.45    4.48   0
  -1   5   3  167.58    6.55   0
  -1   5   4   16.94    4.54   0
  -1   5   5    6.67    4.22   0
   0  -8   5   17.03    4.39   0
   0  -8  13   -3.12    4.89   0
   0  -7   2  141.61    5.89   0
   0  -7  14   79.73    6.54   0
   0  -6  15   40.12    7.27   0
   0  -5  15    9.92    7.53   0
   0  -4  -1  301.69    8.57   0
   0   1   4   76.92    9.62   0
   0   1   5  647.41   16.48   0
  -5   8 -11   -0.05    6.20   0
  -5  10  -7    2.90    5.18   0
  -5  11  -3    7.65    5.31   0
  -4   3 -14   63.22   14.68   0
  -4   6 -12   64.61    6.92   0
  -4   8  -9    5.53    5.93   0
  -4   9  -7   15.60    4.54   0
  -4  10  -3    0.67    4.85   0
  -4  10  -2   14.61    5.01   0
  -4  10   6   11.43    4.97   0
  -4  10   7  -11.13    5.14   0
  -3  -8  -9    4.92    4.87   0
  -3  -6 -11   11.44    6.11   0
  -3   7  14   46.08    5.40   0
  -3   8  -5  166.32    6.97   0
  -3   9   0   37.08    4.64   0
  -3   9   1   17.52    4.80   0
  -3   9   2   75.22    5.37   0
  -3   9   3   22.02    4.41   0
  -3   9   4    6.10    4.41   0
  -2 -12   0    5.82    4.78   0
  -2 -10  -4    8.44    5.06   0
  -2  -7  -8    6.52    4.46   0
  -2  -6  -9   37.00    5.99   0
  -2  -2 -11   -0.66    6.32   0
  -2   5  14    6.02    5.58   0
  -2   6  -5   47.46    5.79   0
  -2   6  11   64.07    5.01   0
  -2   7  -1   10.60    4.21   0
  -2   7   6   12.03    4.75   0
  -2   7   7    7.27    4.47   0
  -1 -12   5    3.68    4.59   0
  -1 -12   6   12.63    4.87   0
  -1 -12  16   25.84    5.31   0
  -1 -11   2   14.67    4.55   0
  -1 -10   0   43.69    4.74   0
  -1 -10  20    6.25    6.94   0
  -1  -9  -2  167.25    5.79   0
  -1  -9  21    3.75    6.79   0
  -1  -6  22   19.61   12.93   0
  -1  -4  -7   34.15    4.67   0
  -1   2  -6   36.88    9.96   0
   0  -9   7   51.46    5.07   0
   0  -9   8   45.26    4.93   0
   0  -9   9   38.28    4.77   0
   0  -9  10    9.15    4.40   0
   0  -9  11    4.38    5.36   0
   0  -8   3    6.39    5.37   0
   0  -8   4   41.20    4.80   0
   0  -5  -1   27.86    4.87   0
   0  -4  15   38.17   12.20   0
  -5  10  -6   26.82    5.56   0
  -4   9  -6   -3.36    4.28   0
  -4  10   0   15.36    4.96   0
  -4  10   1   19.02    4.82   0
  -4  10   2   27.79    4.85   0
  -4  10   3    5.21    4.68   0
  -4  10   4   31.92    4.86   0
  -4  10   5    5.71    4.63   0
  -3  -5 -12    6.62    5.84   0
  -3   6  16    8.08    5.15   0
  -3   7  13    5.83    5.98   0
  -3   8  10   11.25    4.97   0
  -2 -12  -1   12.37    4.92   0
  -2 -11  -3   16.56    4.87   0
  -2  -5 -10   98.69    6.46   0
  -2   0  22   12.98    7.98   0
  -2   1  21   58.11    7.50   0
  -2   3  18    0.78    5.71   0
  -2   4  16  133.69    6.94   0
  -2   5  -7   51.48    6.14   0
  -2   7   0   25.35    4.64   0
  -2   7   2   14.95    4.42   0
  -2   7   3   55.85    4.87   0
  -2   7   4  112.36    5.33   0
  -2   7   5  213.33    6.50   0
  -1 -13   9   22.23    5.28   0
  -1 -13  11   29.94    5.62   0
  -1 -13  12   17.45    4.91   0
  -1 -12   4    1.20    4.63   0
  -1 -11   1   33.20    4.84   0
  -1 -10  -1   59.52    4.99   0
  -1  -8  -4   11.31    4.49   0
  -1  -7  -5    3.91    4.55   0
  -1  -7  22   61.44   10.21   0
  -1  -6  -6    3.93    4.72   0
  -1   1  16   -0.70    6.05   0
  -1   3  12   71.80    6.30   0
  -1   4  -2   73.90    7.23   0
  -1   4   9   35.59    4.88   0
   0  -9   5    1.06    4.56   0
   0  -8  14    2.65    4.30   0
   0  -7   1  145.61    6.26   0
   0  -7  15   16.85    5.53   0
   0  -4  -2   16.52    4.90   0
   0  -3  -2  356.95   10.26   0
   0   0   9   19.41    7.47   0
  -5   5 -14   11.96    7.74   0
  -5   7 -12    7.28    6.99   0
  -5  10  -5   13.88    6.37   0
  -4   0 -15   17.01   11.72   0
  -4   9  -5   32.51    5.89   0
  -4   9  10   20.75    5.48   0
  -3  -3 -13   80.03    7.04   0
  -3   5  18    5.02    5.37   0
  -3   6  -9    8.07    5.20   0
  -3   7  -7   45.64    6.00   0
  -3   8  -4   16.25    4.60   0
  -3   8   8   14.28    4.69   0
  -3   8   9   10.90    4.30   0
  -2  -3 -11  481.58   11.06   0
  -2   5  13    1.98    4.73   0
  -2   6  -4   19.90    5.82   0
  -2   6  10   16.86    4.52   0
  -1 -13   8    5.05    4.86   0
  -1 -12   3    9.99    4.77   0
  -1  -8  22   -0.13    7.37   0
  -1  -5  -7   43.95    5.43   0
  -1  -3  -8  228.41    8.31   0
  -1  -2  -8   13.68    5.57   0
  -1  -1  -8   14.68    6.92   0
  -1   2  14    5.54    5.13   0
  -1   4   8  124.58    6.26   0
   0 -10   8   27.71    6.15   0
   0 -10   9   38.30    4.82   0
   0 -10  10  318.78    8.17   0
   0  -9   4   19.71    4.84   0
   0  -9  14    5.69    5.81   0
   0  -8   2    8.56    4.38   0
   0  -8  15   32.21    5.89   0
   0  -7   0   18.70    4.99   0
   0  -6  -1    7.14    4.68   0
   0  -1  11  601.14   21.73   0
  -5   6 -13    6.98    7.05   0
  -5   8 -10   11.58    6.34   0
  -5   9  -8    8.84    5.14   0
  -5  10  -4   10.60    5.10   0
  -4  -1 -15    1.81    8.84   0
  -4   8  -8   19.38    5.32   0
  -4   9   9   10.56    5.06   0
  -3  -7 -11    6.87    5.16   0
  -3   6  15   19.15    5.15   0
  -3   7  12   20.51    5.22   0
  -3   8  -3    1.54    4.61   0
  -3   8   7   63.08    5.49   0
  -2  -9  -7   30.68    5.08   0
  -2  -8  -8   16.82    4.76   0
  -2  -7  -9    6.98    4.65   0
  -2  -4 -11  395.36    9.73   0
  -2   2  19   19.42    6.39   0
  -2   4  15    9.46    5.61   0
  -2   6   9   51.28    5.19   0
  -1 -13   5   16.24    5.21   0
  -1 -13   6   -1.16    4.82   0
  -1 -12   2   15.13    4.81   0
  -1 -11   0   70.24    5.08   0
  -1 -10  -2   42.52    4.78   0
  -1  -8  -5    2.94    4.56   0
  -1  -7  -6   37.66    4.98   0
  -1  -4  -8   83.06    6.51   0
  -1   3  11    8.99    5.39   0
  -1   4  -1   15.75    5.45   0
  -1   4   7    0.95    4.72   0
   0 -10   6   41.44    5.02   0
   0 -10   7   12.90    4.82   0
   0 -10  11    3.72    4.56   0
   0 -10  12    4.05    4.57   0
   0  -9   3   -3.04    4.75   0
   0  -8   1  203.13    6.41   0
   0  -7  16    6.41    6.51   0
   0  -6  16   15.63    7.28   0
  -5  10  -3    7.74    5.15   0
  -4  -2 -15   16.85    8.16   0
  -4   9  -4    9.71    4.81   0
  -4   9   7   12.81    5.02   0
  -4   9   8   11.98    4.65   0
  -3  -6 -12    8.63    6.57   0
  -3  -4 -13   10.93    6.44   0
  -3   4  19    3.48    6.69   0
  -3   5 -10    5.92    6.74   0
  -3   5  17    2.90    5.19   0
  -3   7  -6   10.69    5.76   0
  -3   7  11   28.95    5.56   0
  -3   8  -2  140.99    6.02   0
  -3   8  -1   10.00    4.58   0
  -3   8   5   13.39    4.21   0
  -3   8   6   37.52    4.78   0
  -2 -11  -5   18.93    6.87   0
  -2 -10  -6   67.41    5.80   0
  -2   3  17  106.39    6.41   0
  -2   4  -8  384.97   11.65   0
  -2   5  -6   19.32    5.82   0
  -2   5  12   23.66    4.67   0
  -2   6  -3   -1.00    4.93   0
  -2   6   8  172.76    6.39   0
  -1 -13   4    5.56    5.56   0
  -1 -12   1   94.88    5.96   0
  -1 -11  -1    7.93    4.70   0
  -1 -10  -3   54.83    5.48   0
  -1  -9  -4    5.04    4.86   0
  -1  -6  -7   49.71    5.30   0
  -1   0  17   14.60    6.00   0
  -1   3  -4  136.99    8.91   0
  -1   4   0   60.30    6.16   0
  -1   4   6  131.34    6.72   0
   0 -10   4   68.81    5.11   0
   0 -10   5    7.98    4.63   0
   0 -10  13    4.10    4.91   0
   0 -10  14    1.91    6.08   0
   0  -9   2    7.04    4.28   0
   0  -9  15   78.96    6.94   0
   0  -8   0    6.69    4.43   0
   0  -8  16  178.10    8.54   0
   0  -6  -2   14.85    4.52   0
   0  -5  16  648.75   21.56   0
   0  -3  -3  154.68    8.19   0
   0   0   8   82.83    9.82   0
  -5   9  -7   47.55    5.86   0
  -5  10  -2    9.94    4.86   0
  -5  10  -1   17.15    5.42   0
  -5  10   4    1.42    5.21   0
  -4   6 -11   20.49    6.45   0
  -4   8  -7   30.34    5.23   0
  -4   8  12   35.42    5.97   0
  -4   9  -2   71.57    5.62   0
  -4   9   5   21.58    5.98   0
  -3   3 -12   13.81   10.07   0
  -3   6  -8   21.33    5.71   0
  -3   6  14   13.24    5.04   0
  -3   7  10   60.09    5.65   0
  -3   8   0   38.93    5.20   0
  -3   8   1  103.49    5.85   0
  -3   8   2   49.98    5.02   0
  -3   8   4    6.99    4.33   0
  -2  -9  -8    6.54    6.66   0
  -2  -8  -9    9.68    6.06   0
  -2  -5 -11   50.00    6.58   0
  -2   1  20   25.61    6.75   0
  -2   5  11   11.14    5.77   0
  -2   6  -2   10.13    5.24   0
  -2   6   7   19.17    5.24   0
  -1 -12   0    6.86    4.88   0
  -1 -11  -2    9.79    4.74   0
  -1  -8  -6    0.51    4.72   0
  -1  -5  -8    2.52    5.11   0
  -1   1  15   18.60    5.71   0
  -1   2  13  370.07    9.29   0
  -1   3  10    6.83    4.65   0
  -1   4   1  143.70    7.16   0
  -1   4   2   12.01    5.21   0
  -1   4   3   16.21    6.06   0
  -1   4   4   89.03    5.94   0
   0 -11   7  176.84    6.52   0
   0 -11   9   70.75    5.37   0
   0 -11  10   11.29    4.94   0
   0 -11  11   15.32    4.82   0
   0 -10   3   39.69    4.68   0
   0  -9   1   31.18    4.43   0
   0  -5  -3    0.89    4.71   0
   0  -1  -2  523.92   19.79   0
  -5   7 -11   21.93    6.32   0
  -5   8  -9   58.84    6.31   0
  -5  10   1    0.19    5.35   0
  -5  10   2   29.08    5.47   0
  -5  10   3    7.96    5.60   0
  -4   4 -13    7.14    7.93   0
  -4   5 -12  126.23    9.56   0
  -4   7  -9  100.83    6.57   0
  -4   8  11   16.56    5.40   0
  -4   9  -1   19.63    5.26   0
  -4   9   1   12.93    4.92   0
  -4   9   3    9.26    4.68   0
  -3  -5 -13    2.41    5.67   0
  -3   3  20   42.81    7.44   0
  -3   4 -11   27.43    8.16   0
  -3   5  16   10.13    5.19   0
  -3   6  13   26.01    6.45   0
  -3   7  -5   15.28    5.18   0
  -3   7   9   45.57    5.55   0
  -2 -10  -7   25.76    5.94   0
  -2  -7 -10   24.23    5.27   0
  -2   0  21   51.95    9.06   0
  -2   2  18   35.93    6.81   0
  -2   3  -9  139.78   11.14   0
  -2   3  16    8.53    6.31   0
  -2   4  14   19.48    4.99   0
  -2   6  -1    1.97    4.52   0
  -2   6   5   12.02    5.02   0
  -2   6   6   93.32    5.80   0
  -1 -13   2   40.10    5.89   0
  -1 -10  -4   13.37    4.77   0
  -1  -1  18   22.95    7.66   0
  -1   0  -8  592.69   22.20   0
   0 -11  13   23.04    5.31   0
   0 -10   2   21.97    4.72   0
   0 -10  15   15.62    5.24   0
   0  -9   0   42.25    4.75   0
   0  -9  16   11.64    5.25   0
   0  -8  -1    3.04    4.48   0
   0  -6  -3   16.82    4.94   0
   0  -2  -3   43.06    7.95   0
  -5   6 -12    9.49    8.29   0
  -5   9  -5   61.05    5.99   0
  -4   7  14   15.14    6.32   0
  -4   8  10    5.70    5.19   0
  -3  -3 -14   30.03    8.43   0
  -3  -2 -14    4.72    7.35   0
  -3  -1 -14    3.88    8.48   0
  -3   4  18    9.92    5.94   0
  -3   7  -4   22.87    6.69   0
  -3   7   8   28.26    5.22   0
  -2  -2 -12   78.16    7.86   0
  -2   2 -10   66.63   15.41   0
  -2   5  -5  493.03   10.52   0
  -2   5  10  136.35    6.58   0
  -2   6   1   18.07    5.21   0
  -2   6   2    8.84    5.39   0
  -2   6   3  199.26    7.19   0
  -2   6   4  307.14    7.83   0
  -1 -13   1    4.69    5.54   0
  -1 -12  -1    7.98    5.32   0
  -1 -11  -3   49.71    5.82   0
  -1  -6  -8  129.37    6.46   0
  -1  -4  -9   61.13    6.74   0
  -1  -3  -9   21.72    6.43   0
  -1  -3  20    2.42   11.59   0
  -1  -2  19   25.45    9.87   0
  -1   2  12   28.70    6.17   0
  -1   3   9  102.12    6.36   0
   0 -12   7   10.92    5.61   0
   0 -12   8    6.46    5.35   0
   0 -12   9   53.09    6.22   0
   0 -12  10   13.35    5.13   0
   0 -12  12    9.30    6.97   0
   0 -11   4   15.76    5.07   0
   0 -11  14    0.41    5.19   0
   0 -10   1   15.39    4.87   0
   0 -10  16   50.11    6.90   0
   0  -9  -1   33.20    6.04   0
   0  -8  -2   32.45    5.39   0
   0  -8  17   10.78    6.64   0
   0  -7  -3   63.73    5.72   0
   0  -7  17    1.85    7.43   0
   0  -5  -4   81.57    6.39   0
   0  -4  -4  127.24    7.03   0
   0  -3  -4   23.94    7.39   0
  -5   4 -14    8.92   10.65   0
  -5   9  -4   30.03    5.91   0
  -5   9   8    4.55    5.87   0
  -4   7  -8    1.32    6.12   0
  -4   7  13   52.75    6.71   0
  -4   8  -5    0.18    4.96   0
  -4   8   9   20.81    5.24   0
  -3   5  15   17.91    5.48   0
  -3   6  -7    6.71    5.96   0
  -3   6  12   25.76    5.86   0
  -3   7   7   86.29    5.78   0
  -2 -10  -8    1.80    5.88   0
  -2  -9  -9    4.77    5.82   0
  -2  -8 -10   24.47    7.08   0
  -2  -4 -12    7.70    6.36   0
  -2  -2  23   12.35    8.58   0
  -2  -1 -12  256.09   12.05   0
  -2  -1  22   29.94    8.07   0
  -2   4  13   12.14    4.91   0
  -2   5   9   33.13    5.74   0
  -1 -10  -5    7.51    5.57   0
  -1  -8  -7  113.58    6.37   0
  -1  -7  -8   23.86    5.27   0
  -1  -5  -9   13.60    6.50   0
  -1  -2  -9   27.17    6.37   0
  -1   0  16   88.16    8.87   0
  -1   3  -3  621.20   14.90   0
   0 -12   5    2.84    4.97   0
   0 -12   6   57.01    6.42   0
   0 -12  13   22.23    5.64   0
   0 -11   2    1.39    4.96   0
   0 -11  15   12.34    5.75   0
   0 -10   0   26.79    5.02   0
   0  -9  17   -0.60    7.00   0
   0  -6  -4   32.69    5.64   0
   0  -6  17   -0.78    9.34   0
   0   0   7    3.43    9.24   0
  -5   5 -13    9.71    8.58   0
  -5   9  -3   16.06    5.96   0
  -5   9   6   -1.17    5.07   0
  -5   9   7   13.88    5.78   0
  -4   6 -10   12.80    6.70   0
  -4   7  12   71.65    6.38   0
  -4   8  -4   47.06    5.62   0
  -4   8   7   12.38    5.21   0
  -3  -4 -14    4.04    6.69   0
  -3   0 -14    5.51   11.33   0
  -3   3  19    9.03    7.07   0
  -3   4  17   14.24    5.83   0
  -3   5  -9   49.28    6.60   0
  -3   6  11    6.77    5.04   0
  -3   7  -2   13.66    5.46   0
  -3   7   6    5.61    5.09   0
  -2  -7 -11   38.25    5.98   0
  -2  -5 -12    6.48    6.72   0
  -2   1  19    3.92    6.64   0
  -2   2  17   20.49    6.88   0
  -2   3  15   11.81    5.04   0
  -2   4  -7   47.41    6.93   0
  -2   5  -4   17.50    5.27   0
  -1 -12  -3   26.41    6.08   0
  -1 -11  -4   25.65    6.04   0
  -1   1  14  254.03    9.47   0
   0 -13   8   20.39    7.50   0
   0 -13   9    1.33    7.20   0
   0 -13  10   13.94    6.98   0
   0 -13  11    1.84    6.87   0
   0 -12   4    3.70    5.11   0
   0 -12  14    9.39    6.05   0
   0 -11   1   47.43    5.66   0
   0 -11  16   12.90    5.82   0
   0 -10  -1   15.82    5.23   0
   0 -10  17    3.17    6.88   0
   0  -9  -2   26.98    5.42   0
   0  -8  -3    0.57    4.92   0
   0  -7  -4   14.45    5.16   0
  -5   8  -7   21.86    5.97   0
  -5   9  -2   12.37    5.86   0
  -5   9  -1    2.10    5.85   0
  -5   9   0   84.63    6.70   0
  -5   9   1    8.11    6.81   0
  -5   9   2   -0.00    6.89   0
  -5   9   3   -1.27    5.30   0
  -5   9   4  118.00    7.27   0
  -5   9   5    9.23    5.40   0
  -4   6  15   29.39    6.36   0
  -4   7  -7   15.43    6.44   0
  -4   8  -3   32.26    5.55   0
  -4   8  -2    9.39    5.38   0
  -4   8   5   16.09    4.92   0
  -4   8   6   24.34    5.58   0
  -3  -5 -14   89.85    9.79   0
  -3   5  14    5.49    5.34   0
  -3   6  -6   16.71    6.83   0
  -3   7  -1  155.13    6.64   0
  -3   7   0   46.91    5.60   0
  -3   7   1   -5.06    5.05   0
  -3   7   2   10.38    5.03   0
  -3   7   3   58.37    5.54   0
  -3   7   5    7.44    4.53   0
  -2  -9 -10   -1.45    7.50   0
  -2   4  12   40.14    5.50   0
  -2   5   8   17.35    5.28   0
  -1 -11  -5   29.94    6.20   0
  -1 -10  -6   -2.17    6.05   0
  -1  -9  -7    9.40    6.01   0
  -1  -8  -8   60.63    5.89   0
  -1  -6  -9    4.71    5.15   0
  -1  -1  -9   27.92    7.68   0
  -1   2  11   89.84    7.50   0
  -1   3  -2  554.92   14.14   0
  -1   3   7   16.23    5.39   0
   0 -13   6    7.26    5.74   0
   0 -13   7   26.56    6.16   0
   0 -13  12   17.50    6.38   0
   0 -13  13   41.92    7.79   0
   0 -12   2   19.72    5.46   0
   0 -12   3   26.82    5.53   0
   0 -12  15   14.81    6.07   0
   0 -11   0   63.11    5.72   0
   0 -11  17   33.47    7.91   0
   0  -9  -3   -3.50    6.22   0
   0  -9  18   -0.48    8.02   0
   0  -8  18    5.93    7.89   0
   0  -6  -5   15.36    5.28   0
   0  -5  -5  147.67    7.27   0
   0  -4  -5  108.13    6.65   0
   0  -2  -4  133.62    9.31   0
   0  -1  10    1.82    9.88   0
  -5   6 -11    6.26    6.75   0
  -5   7  -9    4.62    7.17   0
  -5   8  -6   -1.27    5.66   0
  -5   8  10    7.53    6.20   0
  -4   5 -11    1.81    7.55   0
  -4   5  17   14.73    6.20   0
  -4   6  14    8.40    7.76   0
  -4   7  11   94.00    6.73   0
  -4   8  -1   15.43    5.43   0
  -4   8   0   17.06    5.66   0
  -4   8   1    5.24    5.31   0
  -4   8   2    2.24    5.18   0
  -4   8   3    7.54    5.16   0
  -4   8   4   -3.64    4.99   0
  -3   4  16   10.97    6.77   0
  -3   6  10   60.78    5.91   0
  -2  -6 -12    7.43    5.90   0
  -2   0  20    5.43    7.28   0
  -2   3  14   -4.25    6.01   0
  -2   4  11   11.82    6.76   0
  -2   5  -3    7.82    5.24   0
  -2   5   7  117.68    6.38   0
  -1 -12  -4   18.78    6.28   0
  -1  -7  -9   18.55    5.42   0
  -1  -4 -10    7.70    6.11   0
  -1   2  -5   51.10   11.52   0
  -1   3   6   16.12    5.81   0
   0 -12   1    5.24    5.30   0
   0 -11  -1    2.04    5.48   0
   0 -10  -2   10.58    5.19   0
   0 -10  18    5.28    7.90   0
   0  -8  -4   13.34    5.50   0
   0  -7  -5  130.21    6.79   0
   0  -7  18   42.42    9.35   0
   0  -3  -5   36.82    6.67   0
   0   0   6   29.89   10.76   0
  -5   8   9    1.33    5.84   0
  -4   6  -9   37.46    6.77   0
  -4   7  -6   -2.11    5.08   0
  -4   7  10   39.90    6.46   0
  -3   2  20    0.55    5.83   0
  -3   3  18    9.31    6.22   0
  -3   5  13   -1.69    5.32   0
  -3   6  -5    8.82    6.69   0
  -3   6   9  310.55    8.52   0
  -2  -7 -12   22.23    7.40   0
  -2   0 -12   16.10   10.97   0
  -2   1  18   36.53    7.58   0
  -2   2  16   17.73    6.69   0
  -2   5  -2    1.04    5.20   0
  -2   5   5    8.16    5.52   0
  -2   5   6  109.73    6.45   0
  -1 -11  -6   12.42    6.09   0
  -1 -10  -7    5.18    6.26   0
  -1  -5 -10   -2.44    5.01   0
  -1  -1  17    2.13    8.02   0
  -1   1  13   -3.34    6.24   0
  -1   2  10   61.29    7.11   0
  -1   3  -1   62.93    8.22   0
  -1   3   5   14.00    5.58   0
   0 -13   3    2.61    5.73   0
   0 -12   0    4.14    5.38   0
   0 -11  18    6.51    7.50   0
   0  -9  -4   90.71    6.13   0
   0  -5  -6  152.95    8.04   0
   0  -1  -3  129.07   11.42   0
  -5   7  -8   -2.51    7.12   0
  -5   8  -4   10.67    6.88   0
  -5   8   8   -5.38    6.11   0
  -4   5  16    4.81    6.19   0
  -4   6  13   39.52    6.42   0
  -4   7  -5    5.11    6.36   0
  -4   7   9    2.49    5.23   0
  -3   4  15    4.69    6.68   0
  -3   5  -8    8.93    6.22   0
  -3   5  12    7.10    5.19   0
  -2  -5 -13    2.02    6.97   0
  -2  -4 -13   87.70    7.80   0
  -2  -3 -13   21.42    7.05   0
  -2  -1  21  131.68   10.78   0
  -2   4  -6   88.17    7.05   0
  -2   4  10   23.47    5.78   0
  -2   5  -1   70.49    6.21   0
  -2   5   0    0.66    5.52   0
  -2   5   3   91.62    6.64   0
  -2   5   4    5.53    5.50   0
  -1  -8  -9   15.55    5.92   0
  -1  -6 -10    6.72    4.88   0
  -1  -2 -10    6.17    6.11   0
  -1   0  15  126.70    9.06   0
  -1   3   0  151.96    9.25   0
  -1   3   4   79.00    7.03   0
   0 -11  -2   11.62    5.25   0
   0  -7  -6   13.12    6.63   0
   0  -6  -6  163.10    7.25   0
   0  -4  -6   28.85    5.78   0
   1  -8   5   33.34    5.84   0
   1  -8   6  154.45    7.44   0
   1  -8   7    2.83    5.63   0
   1  -8   8   94.08    7.56   0
   1  -7   4   46.45    6.16   0
   1  -7   5  270.55    8.36   0
   1  -7   6   14.33    5.60   0
   1  -7   7  182.81    8.42   0
  -6   8  -6   26.10    6.84   0
  -5   5 -12   11.52    7.76   0
  -5   7  12   14.58    6.33   0
  -5   8  -3   29.52    6.40   0
  -5   8   6   90.41    6.47   0
  -5   8   7    7.58    5.57   0
  -4  -1 -16   55.86   15.39   0
  -4   4 -12   70.37    9.30   0
  -4   4  18   -2.36    6.34   0
  -4   6  -8  135.58    7.95   0
  -4   6  12   85.98    6.49   0
  -4   7  -4   23.21    6.70   0
  -4   7   7   -3.97    6.34   0
  -4   7   8    6.82    5.44   0
  -3  -4 -15   76.60    9.58   0
  -3  -3 -15   17.43    7.59   0
  -3  -2 -15    9.69    9.63   0
  -3   1  21    8.03    7.38   0
  -3   3  17    8.52    6.75   0
  -3   6  -4   13.44    5.66   0
  -2  -8 -12   17.99    6.54   0
  -2  -2 -13  217.68   10.83   0
  -2   3  13    8.23    5.30   0
  -2   5   1  498.87   10.17   0
  -2   5   2   62.16    6.48   0
  -1 -11  -7   14.02    6.37   0
  -1 -10  -8    2.46    6.35   0
  -1  -9  -9    6.37    5.89   0
  -1  -7 -10   10.57    5.86   0
  -1   3   1  556.24   13.04   0
  -1   3   2  433.87   11.66   0
  -1   3   3  254.57    9.59   0
   0 -13   1   24.20    6.15   0
   0 -11  -3   20.58    5.85   0
   0 -10  -4   49.89    6.00   0
   0 -10  19   13.50    8.38   0
   0  -9  -5   91.06    6.52   0
   0  -9  19   35.83    9.16   0
   0  -8  -6   58.69    7.36   0
   0  -3  -6    0.56    7.14   0
   0  -2  -5   31.33    7.46   0
   0  -2  12  388.77   25.06   0
   1  -9   4   19.55    5.66   0
   1  -9   5  158.76    7.15   0
   1  -9   6   27.24    5.62   0
   1  -9   7   32.22    5.81   0
   1  -9   8    2.59    5.42   0
   1  -9   9   35.76    6.99   0
   1  -8   3   28.65    5.47   0
   1  -8   4   27.71    5.44   0
   1  -8   9   55.80    6.17   0
   1  -7   2   79.24    7.26   0
   1  -7   9  191.88    8.80   0
   1  -6   3    5.50    5.24   0
   1  -6   4  277.03    8.60   0
   1  -6   5   15.44    5.42   0
   1  -6   7   99.25    7.61   0
  -6   8  -5    5.24    6.21   0
  -5   6 -10    9.85    6.48   0
  -5   7  -7   -0.26    6.77   0
  -5   7  11    3.44    5.99   0
  -5   8  -1   -0.23    6.16   0
  -5   8   0   21.20    7.35   0
  -5   8   3   -2.49    5.60   0
  -5   8   4   47.41    5.87   0
  -5   8   5    7.99    5.45   0
  -4   5  15    2.23    6.21   0
  -4   7  -3   46.92    6.97   0
  -4   7   6   10.21    5.34   0
  -3   2  19    7.95    6.34   0
  -3   4  14   46.60    6.85   0
  -3   5  11   63.36    6.16   0
  -3   6  -3   23.02    5.71   0
  -3   6   5  143.57    6.73   0
  -3   6   6   -2.70    5.22   0
  -2  -2  22   53.15    9.95   0
  -2   0  19   56.14    8.03   0
  -2   2  15   -0.56    6.12   0
  -2   3  -8   23.59    8.28   0
  -2   4   9   -3.12    5.45   0
  -1  -8 -10    9.35    5.42   0
  -1  -5 -11   31.62    6.49   0
  -1  -4 -11   34.37    6.60   0
  -1  -2  18  292.50   14.48   0
  -1   2   9  650.88   12.87   0
   0 -13   0   39.23    6.12   0
   0 -12  -2   41.64    6.26   0
   0 -10  -5   52.34    6.46   0
   0  -8  19   -0.32    8.92   0
   0  -6  -7  265.79    8.63   0
   0  -5  -7    4.17    5.32   0
   1 -10   4   -0.76    5.27   0
   1 -10   5    6.67    5.56   0
   1 -10   6    3.23    5.49   0
   1 -10   8    5.20    5.29   0
   1 -10   9    1.11    5.50   0
   1 -10  10   19.96    6.81   0
   1  -9   2  111.96    6.97   0
   1  -9   3    3.30    5.44   0
   1  -8   2    5.97    5.40   0
   1  -8  10   19.03    5.58   0
   1  -7   1   14.48    5.60   0
   1  -6   2   29.15    5.98   0
   1  -6   8  216.36    8.42   0
   1  -5   4   27.86    7.54   0
   1  -5   5  465.27   12.33   0
  -6   7  -8    9.39    7.98   0
  -6   8  -4   45.04    6.87   0
  -5   4 -13    4.19    9.20   0
  -5   7  10   -2.06    6.12   0
  -4   3 -13   16.50   10.43   0
  -4   4  17   -4.62    6.17   0
  -4   5 -10    6.45    6.21   0
  -4   7  -2    6.37    5.78   0
  -4   7   4   -0.71    5.00   0
  -3   5  -7  150.67    7.62   0
  -3   5  10  128.17    7.39   0
  -3   6  -2    3.36    5.33   0
  -3   6  -1   20.01    5.65   0
  -3   6   3   17.28    5.34   0
  -3   6   4    5.61    5.11   0
  -2  -7 -13    6.60    6.06   0
  -2  -3  23   30.79   10.19   0
  -2   1  17   11.08    6.99   0
  -2   3  12   10.94    6.00   0
  -2   4  -5    2.32    5.67   0
  -2   4   8  232.48    8.03   0
  -1 -10  -9    9.76    6.31   0
  -1  -6 -11    9.34    5.43   0
  -1  -3 -11    2.45    6.33   0
  -1   1  12  140.02    7.75   0
   0 -13  -1   13.64    6.35   0
   0 -12  -3   52.38    6.62   0
   0 -11  -4    3.47    5.75   0
   0  -9  -6    0.65    5.66   0
   0  -6  18   42.55   14.17   0
   0  -4  -7   56.95    6.40   0
   1 -11   4    6.69    5.91   0
   1 -11   5    8.29    5.57   0
   1 -11   7    3.48    5.57   0
   1 -11   8    7.26    5.91   0
   1 -11   9   27.87    5.93   0
   1 -11  10   11.05    6.58   0
   1 -10   2   -1.63    5.36   0
   1 -10  11   80.91    7.94   0
   1  -9   1   28.01    5.86   0
   1  -9  11    8.04    4.99   0
   1  -8   1   55.00    5.98   0
   1  -8  11  117.98    7.97   0
   1  -7   0  140.32    7.28   0
   1  -7  10  236.66    8.55   0
   1  -6   1  110.63    7.13   0
   1  -6   9   29.82    6.96   0
   1  -5   2    0.68    5.35   0
   1  -5   3   36.03    6.41   0
   1  -5   6  125.21    7.79   0
  -6   8  -3    7.77    6.33   0
  -6   8  -2   31.49    6.58   0
  -6   8   5   28.45    7.10   0
  -5   3 -14   16.66   11.20   0
  -5   6  -9   42.75    7.59   0
  -5   6  13    0.22    7.91   0
  -5   7  -6   37.90    5.87   0
  -5   7   9   44.31    6.48   0
  -4   2 -14   22.86   13.75   0
  -4   3  19    8.13    6.48   0
  -4   5  14   48.77    6.96   0
  -4   6  -7    5.51    5.39   0
  -4   6  10    4.59    5.65   0
  -4   7  -1    3.25    5.55   0
  -4   7   0   -1.01    5.51   0
  -4   7   2  171.33    6.98   0
  -4   7   3  134.49    6.59   0
  -3  -1 -15    5.99   11.54   0
  -3   1  20   11.27    7.61   0
  -3   3 -11    4.31    9.26   0
  -3   4  13   61.19    7.25   0
  -3   6   0    2.89    5.49   0
  -3   6   1   22.19    5.67   0
  -2  -1 -13   14.00   10.27   0
  -1  -9 -10   62.81    6.99   0
  -1  -7 -11   -1.95    6.11   0
  -1   0  14   38.49    8.25   0
  -1   2   8   90.61    7.36   0
   0 -12  -4   21.00    6.40   0
   0 -10  -6    3.34    6.02   0
   0 -10  20    1.22    9.74   0
   0  -1  -4   75.91   12.03   0
   1 -12   5    9.59    6.34   0
   1 -12   7   33.84    6.48   0
   1 -12   9    7.26    5.95   0
   1 -11   3   16.77    5.52   0
   1 -11  11    1.10    5.74   0
   1 -10   1    3.12    5.40   0
   1  -9   0   25.86    5.72   0
   1  -9  12   76.65    7.39   0
   1  -7  -1   68.00    6.28   0
   1  -7  11  511.54   12.32   0
   1  -6   0   17.59    6.08   0
   1  -5   1    4.32    5.51   0
   1  -5   7    3.35    5.43   0
  -6   7  -7   -3.63    6.25   0
  -6   8  -1   38.14    6.90   0
  -6   8   0   14.27    6.42   0
  -6   8   1   17.73    6.18   0
  -6   8   2   13.86    6.64   0
  -6   8   3    5.48    6.35   0
  -6   8   4   40.93    6.50   0
  -5   5 -11   92.12    8.91   0
  -5   7  -5    5.36    5.75   0
  -5   7   8    0.11    5.79   0
  -4   4  16   27.07    6.74   0
  -4   5  13    0.84    6.13   0
  -4   6  -6   29.21    6.74   0
  -4   6   9    0.83    5.83   0
  -3   2  18    5.56    5.70   0
  -3   4  -9  224.40   10.81   0
  -3   5   9  154.15    7.20   0
  -2  -6 -14    5.32    7.88   0
  -2  -5 -14    3.79    7.54   0
  -2  -4 -14   15.36    7.75   0
  -2  -3 -14   -0.15    8.46   0
  -2  -1  20  106.93   10.08   0
  -2   2  14   24.43    6.80   0
  -2   3  11   23.11    6.47   0
  -2   4  -4  266.52    9.76   0
  -2   4   7    2.11    5.61   0
  -1  -8 -11   93.76    6.93   0
  -1  -1 -10  188.03   11.78   0
  -1  -1  16  119.66   10.63   0
  -1   2  -4  180.39   14.93   0
   0  -9  -7    4.59    6.12   0
   0  -9  20   20.36   11.08   0
   0  -7  -8   24.94    5.74   0
   0  -6  -8   60.85    6.60   0
   0  -3  -7   96.40    7.35   0
   0  -2  -6  212.17   11.30   0
   0   0   4  321.06   21.38   0
   1 -12   3   57.88    6.46   0
   1 -12  10   20.62    6.06   0
   1 -11   1   13.49    5.60   0
   1 -11   2   12.52    5.57   0
   1 -11  12   31.01    5.65   0
   1 -10   0    4.43    5.25   0
   1 -10  13   41.60    7.92   0
   1  -9  -1    9.02    5.11   0
   1  -8  -1  161.98    7.13   0
   1  -8  12   58.25    6.32   0
   1  -6  -1  455.37   10.09   0
   1  -6  10   22.27    7.19   0
   1  -5   8   98.32    8.32   0
  -6   7  -6    5.60    6.48   0
  -5   5  15   10.08    6.70   0
  -5   6  -8    3.54    7.44   0
  -5   6  12   21.11    6.35   0
  -5   7  -4   19.40    6.19   0
  -5   7   6    1.90    5.66   0
  -5   7   7   11.80    5.85   0
  -4   5  -9   23.13    7.33   0
  -4   6   8    8.73    5.85   0
  -3   3  15   14.43    7.15   0
  -3   4  12    2.07    5.46   0
  -3   5   8  203.68    7.83   0
  -2   0  18    7.04    7.51   0
  -2   1  16    4.76    6.55   0
  -2   4   6 1098.28   14.26   0
  -1  -9 -11    3.15    6.53   0
  -1  -6 -12    6.24    7.51   0
  -1  -5 -12   97.99    8.18   0
  -1  -3  19  177.61   14.43   0
  -1  -2 -11  126.51    8.91   0
  -1   0  -9    0.31   10.27   0
  -1   1  11  165.75    9.18   0
  -1   2   7  320.12   10.63   0
   0 -12  -5    3.08    6.62   0
   0 -11  -6   36.25    6.64   0
   0 -10  -7    6.23    6.43   0
   0  -8  -8   19.41    5.63   0
   0  -7  19    2.27   11.42   0
   0  -4  -8    9.33    5.54   0
   0  -1   9   49.62   12.75   0
   1 -13   4   45.20    6.47   0
   1 -13   5   15.58    6.45   0
   1 -13   6   64.27    6.58   0
   1 -13   7   11.10    6.34   0
   1 -13   8   11.14    6.62   0
   1 -13   9   51.27    6.57   0
   1 -13  10   33.69    6.97   0
   1 -13  11    5.16    7.91   0
   1 -12   2   18.00    6.03   0
   1 -12  12   24.37    6.43   0
   1 -11  13   16.66    6.10   0
   1 -10  -1   17.76    5.53   0
   1  -8  -2  181.55    7.22   0
   1  -7  -2  193.31    7.68   0
   1  -7  12   18.01    7.13   0
   1  -6  -2   -3.51    5.66   0
   1  -5  -1  230.59    8.49   0
   1  -4   2   67.70    9.07   0
   1  -4   3  219.91   10.04   0
   1  -4   4   33.64    7.57   0
  -6   7  -5   53.88    7.05   0
  -6   7   8    3.54    5.94   0
  -5   6  11   11.88    5.83   0
  -5   7  -2    6.17    6.05   0
  -5   7   4    9.59    5.62   0
  -5   7   5   40.43    6.37   0
  -4   4 -11   53.89    8.09   0
  -4   4  15   27.88    6.87   0
  -4   5  12   10.42    6.41   0
  -4   6  -5    4.60    5.64   0
  -4   6   7   47.27    6.18   0
  -3   0  21    2.87    8.34   0
  -3   2  17   15.04    7.29   0
  -3   5  -5  164.40    7.82   0
  -3   5   7   96.19    6.98   0
  -2   3  10   16.98    5.87   0
  -2   4  -3    6.01    6.31   0
  -2   4   5 1085.99   14.37   0
  -1  -7 -12   50.55    6.51   0
  -1  -4 -12   -0.12    5.50   0
   0  -9  -8   16.65    6.41   0
   0  -7  -9   -1.05    6.85   0
   0  -6  -9    7.85    5.87   0
   1 -13   2    3.59    6.48   0
   1 -13   3   12.77    6.50   0
   1 -13  12   -1.33    6.71   0
   1 -12   1   20.80    5.99   0
   1 -12  13    9.84    6.61   0
   1 -11  14   11.15    7.95   0
   1 -10  14    1.24    7.67   0
   1  -9  -3   37.90    5.49   0
   1  -9  14   22.00    7.52   0
   1  -8  -3   12.26    5.54   0
   1  -8  13   12.28    6.86   0
   1  -7  -3  100.09    6.75   0
   1  -6  11  234.79   10.59   0
   1  -5   9  306.75   11.78   0
   1  -4   1   21.64    6.98   0
   1  -4   5   -0.57    6.72   0
  -6   7  -4   16.18    6.80   0
  -6   7   7   -2.76    6.44   0
  -5   4 -12   59.05   10.61   0
  -5   5 -10   24.23    7.98   0
  -5   5  14    7.42    6.70   0
  -5   6  -7    7.04    7.48   0
  -5   6  10    7.48    6.05   0
  -5   7  -1    4.14    6.10   0
  -5   7   0   47.72    6.59   0
  -5   7   1   72.63    7.25   0
  -5   7   3    8.12    5.83   0
  -4   3  17   -1.70    8.09   0
  -4   5  11   48.78    6.35   0
  -4   6  -4    4.54    5.92   0
  -4   6   6   29.28    5.34   0
  -3  -3 -16   22.68   10.51   0
  -3   1  19   11.08    6.67   0
  -3   4  11    7.81    6.08   0
  -3   5  -4   52.11    7.89   0
  -3   5   6   -3.96    5.77   0
  -2  -2 -14    9.20    8.74   0
  -2  -2  21   18.54    8.35   0
  -2   2  13    1.55    5.92   0
  -2   4  -2  115.05    7.85   0
  -2   4  -1   46.05    7.36   0
  -2   4   3   -4.36    5.57   0
  -2   4   4  423.75   10.40   0
  -1  -8 -12    7.99    6.40   0
  -1  -3 -12   11.47    7.11   0
  -1   2   6   32.02    7.42   0
   0 -10  -8    0.16    6.75   0
   0  -8  -9    3.32    5.85   0
   0  -8  20   11.25   12.46   0
   0  -5  -9    6.23    5.89   0
   0  -3  -8   38.76    7.42   0
   0   0   3  103.60   19.09   0
   1 -13  13    8.86    6.95   0
   1 -12  -1    8.22    6.19   0
   1 -12  14   10.49    6.44   0
   1 -11  -2   40.06    6.16   0
   1 -10  -3   30.40    6.29   0
   1  -8  -4   55.54    6.60   0
   1  -7  -4    9.21    6.90   0
   1  -6  -3   22.18    6.00   0
   1  -5  -2    3.68    6.22   0
   1  -4   0   61.58    7.56   0
   1  -4   6  145.36    9.25   0
  -6   6  -8   14.29    6.81   0
  -6   7  -2   -3.82    8.08   0
  -6   7   5   15.23    6.65   0
  -6   7   6   12.92    6.60   0
  -5   5  13   47.61    8.58   0
  -5   6   9    5.65    6.05   0
  -4   2  19   -2.02    8.14   0
  -4   4  14    2.08    6.57   0
  -4   5  -8   24.22    5.92   0
  -4   6  -3  124.40    7.27   0
  -4   6  -2    6.98    7.43   0
  -4   6   4   58.76    6.06   0
  -3  -1  22   41.11    9.56   0
  -3   3  14   27.45    6.14   0
  -3   4  -8    3.52    6.93   0
  -3   5  -3   29.20    7.64   0
  -3   5   5    2.68    5.92   0
  -2  -6 -15    9.07    8.75   0
  -2  -5 -15   -2.94    8.84   0
  -2   3   9   14.39    6.00   0
  -2   4   0    7.53    6.07   0
  -2   4   1    9.89    6.18   0
  -2   4   2  617.96   12.23   0
  -1  -6 -13   -1.44    7.82   0
  -1  -4  20    8.80   12.61   0
  -1   0  13   74.47    8.45   0
  -1   1  10  216.90   10.29   0
   0 -11  -8   31.27    7.51   0
   0  -9  -9   10.92    6.67   0
   0  -4  -9   27.89    7.54   0
   0  -2  -7   15.30    8.21   0
   0  -1  -5  651.64   20.09   0
   1 -12  -2    0.92    6.09   0
   1 -11  -3   32.77    6.09   0
   1 -11  15    6.03    6.31   0
   1 -10  -4    9.81    5.87   0
   1 -10  15   22.55    7.74   0
   1  -9  -4    9.67    5.65   0
   1  -8  14   22.20    7.41   0
   1  -6  -4   38.45    6.31   0
   1  -4  -1  142.36    8.53   0
   1  -4   7   13.59    8.12   0
  -6   5 -10    0.78    8.35   0
  -6   6  -7   50.01    9.19   0
  -6   7  -1   29.13    7.08   0
  -6   7   0   46.83    7.31   0
  -6   7   1   14.18    6.84   0
  -6   7   2    9.79    6.66   0
  -6   7   3   18.09    6.77   0
  -6   7   4   36.40    6.88   0
  -5   4  16    7.72    7.01   0
  -5   6  -6    3.69    6.13   0
  -5   6   8    4.36    6.14   0
  -4   5  10    4.12    6.20   0
  -4   6  -1   10.28    6.27   0
  -4   6   0   41.71    6.51   0
  -4   6   1   58.02    6.52   0
  -4   6   2   -3.43    5.64   0
  -4   6   3  292.41    8.84   0
  -3  -2 -16   24.51   13.20   0
  -3   2 -12    6.85   12.18   0
  -3   2  16   15.93    7.98   0
  -3   4  10  188.36    7.85   0
  -3   5  -2  771.17   12.78   0
  -3   5   3   -0.14    5.89   0
  -3   5   4    8.97    5.72   0
  -2  -4 -15    9.34    8.14   0
  -2  -3  22   -2.69    9.91   0
  -2  -1  19  113.92    9.40   0
  -2   1  15   10.83    5.53   0
  -1  -7 -13   69.52    7.68   0
  -1  -5 -13   32.59    6.78   0
  -1  -2  17  110.00   11.18   0
  -1  -1  15   89.66   10.51   0
  -1   2   5  702.61   15.04   0
   0  -8 -10   14.81    6.24   0
   0  -7 -10    5.31    6.00   0
   0  -6 -10    3.07    5.75   0
   1 -13  -1    8.24    6.49   0
   1 -12  -3    7.88    6.42   0
   1 -11  -4    0.05    6.09   0
   1  -9  15   -1.72    7.57   0
   1  -8  -5    9.13    6.27   0
   1  -6  12    5.96    8.52   0
   1  -5  10   15.42    7.15   0
   1  -4  -2   14.07    6.45   0
  -6   6   9   14.22    8.15   0
  -5   3 -13   18.18   10.47   0
  -5   4  15   15.20    8.81   0
  -5   5  -9   61.78    8.68   0
  -5   6  -5   79.88    6.96   0
  -5   6   7   72.73    6.66   0
  -4   3 -12   80.54   11.25   0
  -4   3  16    6.20    6.27   0
  -4   4 -10   -5.92    7.09   0
  -4   4  13   10.38    6.68   0
  -4   5  -7   15.96    5.88   0
  -3   0  20    6.55    7.10   0
  -3   1  18    5.66    6.19   0
  -3   3  13   77.45    6.62   0
  -3   5  -1  249.96    8.95   0
  -3   5   0  111.31    7.11   0
  -3   5   1    6.48    5.94   0
  -2  -3 -15    0.63    8.95   0
  -2   0  17   17.76    6.30   0
  -2   2  12    1.72    6.04   0
  -2   3   8  540.75   11.48   0
  -1  -4 -13   49.60    7.95   0
  -1   2   4   49.82    8.37   0
   0  -9 -10    1.37    6.45   0
   0  -9  21    3.98   12.92   0
   0  -5 -10   51.30    6.41   0
   1 -12  16    1.65    6.78   0
   1 -11  16   24.63    9.46   0
   1 -10  -5    4.12    6.14   0
   1 -10  16    6.65    8.38   0
   1  -8  -6    7.39    7.34   0
   1  -6  -5   98.36    7.12   0
   1  -5  -4   19.17    6.22   0
  -6   5  -9   11.69    8.70   0
  -6   6  -6   17.51    6.52   0
  -6   6   8   13.53    6.85   0
  -5   4 -11    4.64    8.17   0
  -5   5  11   15.51    6.51   0
  -5   6   6   30.02    6.04   0
  -4   1  20    3.57    7.14   0
  -4   2  18   11.81    7.16   0
  -4   5   8   27.59    6.02   0
  -3   4  -7   41.83    7.78   0
  -2  -4  23    7.01   10.12   0
  -2   2  -9   18.66   11.25   0
  -2   3  -6  568.73   15.85   0
  -1  -5  21   83.61   17.13   0
  -1  -2 -12   48.10    8.63   0
  -1  -1 -11  226.39   13.75   0
  -1   1   9  132.42    9.67   0
   0 -10 -10    2.31    6.76   0
   0  -7 -11   15.59    7.63   0
   0  -4 -10   43.78    7.64   0
   0  -3  -9  260.51   10.58   0
   1 -12  -4    6.99    6.85   0
   1 -11  -5   -5.92    6.23   0
   1 -10  -6   16.54    6.55   0
   1  -9  -6   17.61    6.28   0
   1  -8  15  125.57   10.63   0
   1  -7  -6   41.04    6.69   0
   1  -7  14   72.06   10.42   0
   1  -5  -5    8.65    7.44   0
   1  -4  -3   22.31    6.25   0
   1  -4   8   -2.89    7.50   0
  -6   6   7   17.67    6.95   0
  -5   3  17    6.75    6.64   0
  -5   5  -8   25.19    8.10   0
  -5   5  10    4.13    7.70   0
  -5   6  -3    2.47    5.92   0
  -5   6   3    6.59    6.17   0
  -5   6   4   -1.24    5.64   0
  -4   3  15   24.63    6.72   0
  -4   4  12   18.25    6.46   0
  -4   5  -6  111.02    7.27   0
  -4   5   7    5.01    5.38   0
  -3  -1  21    8.05    7.95   0
  -3   2  15   50.85    6.73   0
  -3   3  12    8.07    6.14   0
  -3   4   8   47.89    6.52   0
  -2  -2  20    5.29    9.25   0
  -2   2  11   50.39    6.71   0
  -2   3   7  256.70    9.42   0
  -1  -7 -14   26.48    8.33   0
  -1  -6  22   23.90   18.47   0
  -1  -3 -13   21.31    7.63   0
  -1   0  12   15.13    7.27   0
  -1   2   2  921.56   19.10   0
   0  -9 -11   10.08    7.03   0
   0  -8 -11   12.81    6.67   0
   0  -6 -11   98.47    7.17   0
   0  -2  -8   84.80    8.99   0
   1 -12  -5   48.34    7.36   0
   1 -11  -6   70.33    7.41   0
   1 -11  17   35.69    9.68   0
   1  -9  -7   18.80    6.40   0
   1  -9  16    1.39    8.04   0
   1  -8  -7    0.21    6.11   0
   1  -6  -6  343.67    9.32   0
   1  -5  11   10.76    9.28   0
   1  -3   1   57.97    9.05   0
   1  -3   2  557.14   15.64   0
   1  -3   3  607.80   17.75   0
  -6   5  -8   27.98    8.63   0
  -6   6  -4   61.72    7.65   0
  -6   6  -3   27.93    8.02   0
  -6   6   5   37.85    7.05   0
  -6   6   6   16.50    6.46   0
  -5   2 -14    2.29   11.65   0
  -5   6  -1  101.65    6.94   0
  -5   6   0   98.57    7.24   0
  -5   6   1    4.58    6.29   0
  -5   6   2   34.95    6.47   0
  -4   2  17   42.49    7.02   0
  -4   4  -9   36.94    7.72   0
  -4   4  11   11.34    6.31   0
  -4   5  -5   11.67    6.58   0
  -4   5   6  114.14    7.02   0
  -3   0  19   21.26    7.72   0
  -3   1  17   59.00    7.25   0
  -3   4  -6  169.93    9.64   0
  -3   4   7   63.61    6.73   0
  -2  -1 -14   12.32   11.65   0
  -2   0  16   30.02    7.66   0
  -2   3   6 1253.85   16.52   0
  -1  -5 -14  439.99   12.07   0
  -1   2   0  119.31   11.38   0
  -1   2   1  549.26   15.82   0
   0 -10 -11    6.84    7.23   0
   0  -5 -11    9.74    6.05   0
   0  -1  -6  312.24   15.58   0
   1 -12  -6    3.86    7.49   0
   1 -10  -7   23.88    7.00   0
   1 -10  17   -1.21    8.51   0
   1  -7  -7   -5.43    5.84   0
   1  -6  13  237.58   13.09   0
   1  -5  -6  176.98    8.11   0
   1  -4  -4   91.13    7.34   0
   1  -3  -1  549.64   15.17   0
   1  -3   0  155.16   10.39   0
   1  -3   4  133.04   11.91   0
   2 -12   5   34.57    8.74   0
   2 -12   6    3.53    8.43   0
   2 -11   6   65.75    7.10   0
   2 -11   7   31.33    7.49   0
   2 -10   2  121.44    8.65   0
   2 -10   3    3.35    6.62   0
   2 -10   4    7.76    6.07   0
   2 -10   5   19.50    6.15   0
   2 -10   6   15.45    6.06   0
  -6   5  10   12.10    7.17   0
  -6   6  -2    1.90    6.75   0
  -6   6  -1   16.97    7.22   0
  -6   6   2   56.91    7.67   0
  -6   6   3   30.97    6.82   0
  -6   6   4    7.28    6.31   0
  -5   4 -10  104.23    9.30   0
  -5   5  -7   23.80    6.98   0
  -5   5   9    8.73    6.11   0
  -4   1  19    0.17    6.91   0
  -4   3  14   11.58    6.81   0
  -4   5  -4   64.64    7.14   0
  -4   5   5   19.03    5.77   0
  -3   2  14  -12.27    7.41   0
  -3   3  11  158.54    7.79   0
  -3   4   6    7.09    6.30   0
  -2  -4 -16    4.56   11.21   0
  -2  -2 -15   16.08   10.04   0
  -2  -1  18   39.87    8.17   0
  -2   3  -5 1181.03   20.48   0
  -1  -4 -14    2.92    7.68   0
  -1  -3  18   58.95   11.43   0
  -1   1   8   18.25    8.39   0
   0  -9 -12    5.32    8.44   0
   0  -8 -12   10.22    6.61   0
   0  -7 -12   19.74    6.24   0
   0  -1   8    1.43   12.19   0
   1  -9  -8   29.22    6.90   0
   1  -8  -8  105.95    7.28   0
   1  -4  -5  685.81   13.32   0
   2 -13   3   -1.09    7.88   0
   2 -13   4    5.61    7.07   0
   2 -13   5    1.57    6.63   0
   2 -13   6    8.76    7.28   0
   2 -13   7   12.29    6.82   0
   2 -13   8    1.81    8.85   0
   2 -12   2   15.09    6.58   0
   2 -12   3    9.15    6.55   0
   2 -12   4   14.88    6.96   0
   2 -12   8   23.36    6.38   0
   2 -12   9   24.20    8.03   0
   2 -11   1    1.37    5.93   0
   2 -11   2   -0.78    6.22   0
   2 -11   8   11.34    6.20   0
   2 -11   9   14.42    7.98   0
   2 -10   0   26.89    6.06   0
   2 -10   7   19.20    6.40   0
   2 -10   8  105.81    7.53   0
   2  -9   1   16.07    6.39   0
   2  -9   2   71.53    7.08   0
   2  -9   6   31.19    6.29   0
   2  -9   7  231.73    9.76   0
   2  -8   3   33.08    7.68   0
  -6   5  -7   17.45    8.62   0
  -6   5   9   19.94    8.09   0
  -5   3 -12   27.66   10.01   0
  -5   4  12   14.74    7.01   0
  -5   5  -6   35.25    8.36   0
  -4   2 -13   10.95   10.25   0
  -4   4  10   29.18    6.31   0
  -4   5  -3   21.97    6.75   0
  -4   5  -2    0.28    7.66   0
  -4   5   3   12.00    5.61   0
  -4   5   4    3.61    5.77   0
  -3  -2  22   13.50    9.03   0
  -3   3  -9   66.17    9.78   0
  -3   4  -5   13.78    6.05   0
  -3   4   5  114.76    7.32   0
  -2  -3  21   14.88    9.61   0
  -2   1  13   38.68    8.23   0
  -2   3   5   18.79    6.11   0
  -1  -7 -15   19.86    8.74   0
  -1  -1  14   31.83    7.92   0
   0  -4 -11  103.91    7.47   0
   0  -3 -10   21.69    6.36   0
   1 -11  -8    7.62    6.97   0
   1  -8  16   35.40    9.44   0
   1  -5  -7  367.35   10.07   0
   1  -3  -2  434.34   13.05   0
   1  -3   5  285.44   14.79   0
   2 -13   1    9.99    7.01   0
   2 -13   2   -4.59    6.65   0
   2 -13   9   -3.70    6.96   0
   2 -13  10    6.65    8.46   0
   2 -11  -1  125.92    7.31   0
   2 -11  10   18.22    8.08   0
   2 -10  -1   77.32    7.17   0
   2 -10   9  154.02    7.82   0
   2  -9  -1    9.83    5.59   0
   2  -9   0   43.99    6.19   0
   2  -9   8  107.08    7.29   0
   2  -8   0    0.76    5.95   0
   2  -8   1  236.77    8.81   0
   2  -8   2   82.46    7.31   0
   2  -8   4   45.78    6.76   0
   2  -8   6   23.45    8.18   0
  -6   4  13   23.89    7.55   0
  -6   5  -6   14.78    8.43   0
  -6   5   8   -4.52    6.26   0
  -5   3  15    7.08    6.74   0
  -5   5  -5    5.91    7.50   0
  -5   5   6   42.20    6.33   0
  -5   5   7   14.50    6.17   0
  -4   1  18   10.05    8.55   0
  -4   2  16    1.56    6.33   0
  -4   3 -11   34.05    8.35   0
  -4   3  13    8.72    6.31   0
  -4   4  -8   15.68    7.51   0
  -4   4   9   77.81    6.92   0
  -4   5   0    2.69    6.33   0
  -4   5   1   -0.84    6.34   0
  -4   5   2   27.93    6.01   0
  -3  -1  20   15.32    8.62   0
  -3   1  16   12.40    6.46   0
  -3   3  10   11.28    6.47   0
  -3   4   4   15.53    6.41   0
  -2   3  -4 1224.99   20.34   0
  -2   3   4   32.92    6.62   0
  -1  -6 -15    6.64    6.84   0
  -1  -2  16   12.75    9.72   0
   0  -5 -12  241.15    9.11   0
   0  -2  -9   26.23    7.94   0
   0  -2  11   59.05   15.56   0
   1 -10  -9    5.85    6.84   0
   1  -9  -9    5.75    6.89   0
   1  -9  17   51.47   10.34   0
   1  -8  -9  213.60    8.41   0
   1  -7  15   45.10   11.14   0
   1  -4  -6  133.56    8.20   0
   1  -3  -3  235.32   10.66   0
   2 -13   0   37.69    7.25   0
   2 -13  11   32.84    9.08   0
   2 -12  -1   10.59    6.30   0
   2 -12  11   18.90    7.18   0
   2 -11  -2    0.85    6.35   0
   2 -10  -2    0.27    5.97   0
   2  -9   9    8.03    7.62   0
   2  -8  -1   38.71    6.06   0
   2  -8   7    6.63    6.37   0
   2  -7   1    7.69    7.15   0
   2  -7   2  211.67    8.42   0
   2  -7   3   70.16    6.98   0
   2  -7   4    4.26    7.56   0
  -6   4  12   16.52    7.05   0
  -6   5   7   72.81    6.84   0
  -5   2  17    4.28    6.76   0
  -5   3  14   12.47    8.67   0
  -5   4  -9   74.55    9.01   0
  -5   4  11    6.47    6.58   0
  -5   5  -4    9.13    7.82   0
  -5   5   5   16.19    5.81   0
  -4   0  20    4.94    7.31   0
  -4   4   8    7.49    6.29   0
  -3   0  18   53.76    7.20   0
  -3   2  13    1.88    6.24   0
  -3   3   9    3.00    7.67   0
  -3   4  -3  221.78    9.15   0
  -3   4   3   59.82    7.01   0
  -2  -3 -16   16.62   10.31   0
  -2   0  15   30.37    7.50   0
  -2   2   9   -1.08    6.16   0
  -2   3  -3  266.48   12.27   0
  -2   3   3   75.03    7.47   0
  -1  -5 -15    5.05    6.49   0
  -1  -3 -14   75.12    9.22   0
  -1  -2 -13  248.95   12.59   0
  -1   0  11   95.96    8.95   0
  -1   1   7   63.84    9.90   0
   0  -9 -13   10.32    7.49   0
   0  -7 -13    3.79    6.37   0
   0  -6 -13    5.75    8.21   0
   1 -11  -9   10.48    7.44   0
   1 -10  18   41.93   10.93   0
   1  -6  -9  103.07    8.91   0
   2 -13  -2   -3.74    6.92   0
   2 -13  -1   13.35    6.84   0
   2 -12  -3   -1.76    6.35   0
   2 -12  -2   13.22    6.26   0
   2 -12  12    5.50    8.45   0
   2 -11  -3   -3.75    6.20   0
   2 -10  -3    5.90    6.28   0
   2 -10  11   15.55    8.13   0
   2  -9  -3   21.76    5.97   0
   2  -9  10   71.41    8.00   0
   2  -8  -2   10.15    5.89   0
   2  -8   8  630.72   12.40   0
   2  -7  -1    2.93    6.09   0
   2  -7   0   28.15    6.45   0
   2  -7   5   10.65    6.15   0
  -6   4  11    0.30    7.21   0
  -6   5  -4   16.62    7.95   0
  -6   5   6    8.68    6.53   0
  -5   4  10   14.82    6.06   0
  -5   5  -3   82.95    7.31   0
  -5   5   4   11.28    6.05   0
  -4   2  15   38.66    7.10   0
  -4   4  -7   32.94    7.79   0
  -3   4  -2    7.60    6.51   0
  -3   4  -1   46.86    7.00   0
  -3   4   0  126.09    7.76   0
  -3   4   1   60.36    6.98   0
  -3   4   2   59.27    6.98   0
  -2  -4  22    4.97   10.09   0
  -2  -2  19    4.93    8.27   0
  -2  -1  17   23.23    7.66   0
  -2   1  12   44.01    8.10   0
  -2   3  -2  131.61    9.33   0
  -2   3  -1   13.12    8.43   0
  -2   3   0   28.31    8.34   0
  -2   3   1   85.49    7.84   0
  -1   0 -10   48.62   14.05   0
   0  -4 -12   29.87    6.73   0
   0  -3 -11    3.54    7.48   0
   0  -1  -7   13.64    9.22   0
   1 -10 -10   20.83    7.22   0
   1  -9 -10   37.82    7.02   0
   1  -8 -10   30.40    7.21   0
   1  -5  12    3.32    9.72   0
   1  -3  -4   79.99    7.91   0
   1  -3   6   10.30    9.19   0
   2 -12  -4   19.96    7.15   0
   2 -12  13   19.96    8.34   0
   2 -11  -4    3.27    6.15   0
   2 -11  12    8.63    6.59   0
   2 -10  -4    5.51    6.23   0
   2  -9  -4   54.86    6.43   0
   2  -7  -2   16.99    6.46   0
  -7   5   0   -1.61    9.19   0
  -7   5   1    1.38    9.07   0
  -7   5   3    2.65    7.52   0
  -6   3  14   24.26    7.53   0
  -6   4  10   18.72    9.07   0
  -6   5  -3   34.04    6.58   0
  -6   5  -2   14.31    8.71   0
  -6   5   3   16.48    8.77   0
  -6   5   4    2.40    6.37   0
  -6   5   5    9.57    6.53   0
  -5   2 -13    8.12   10.36   0
  -5   2  16   22.80    7.54   0
  -5   3 -11   63.12    9.66   0
  -5   4  -8  138.62   10.01   0
  -5   5   0   41.98    7.06   0
  -5   5   1   92.57    7.22   0
  -5   5   2    0.18    6.19   0
  -4   1  17   19.47    6.75   0
  -4   3  11   44.95    8.05   0
  -3  -2  21    4.72    9.07   0
  -3   1 -13   71.61   16.93   0
  -3   1  15   12.84    6.37   0
  -3   2 -11    5.41   10.63   0
  -3   2  12   41.45    6.95   0
  -3   3  -8   14.47    7.33   0
  -3   3   8   25.38    6.57   0
  -2   2   8   12.28    6.63   0
  -1  -6 -16   87.18   10.62   0
  -1  -4 -15  121.82    9.96   0
  -1  -1 -12    5.54    9.41   0
   0  -8 -14   21.05    9.00   0
   0  -5 -13   44.41    6.92   0
   1  -5  -9    8.98    8.31   0
   1  -3  -5   15.42    6.77   0
   2 -11  -5    4.37    6.64   0
   2 -11  13   12.56    8.61   0
   2  -9  -5  107.79    7.35   0
   2  -9  11  260.66   10.39   0
   2  -7  -3   57.35    6.71   0
   2  -7   7  173.43    8.67   0
   2  -6   0  151.24    8.10   0
   2  -6   1    8.01    6.28   0
   2  -6   2   11.45    6.82   0
   2  -6   3    8.29    6.22   0
  -6   4  -8   10.34    7.40   0
  -6   5   0   31.24    7.28   0
  -6   5   1    0.47    7.02   0
  -6   5   2    9.78    7.79   0
  -5   1  18    2.89    7.11   0
  -5   4   8   20.83    6.54   0
  -4   0  19    9.18    7.35   0
  -4   3 -10   66.76    8.35   0
  -4   4  -6   82.52    7.28   0
  -4   4   6    7.19    5.83   0
  -3  -1  19   41.89    8.71   0
  -3   0  17   22.94    6.97   0
  -2  -5  23   10.67   11.23   0
  -2  -4 -17    0.06   11.01   0
  -2   2  -8  225.36   14.47   0
  -1  -4  19   81.95   12.78   0
  -1  -1  13    3.80    8.65   0
  -1   1   6    1.94    9.43   0
   0  -7 -14   16.29    7.40   0
   0  -6 -14    3.88    8.05   0
   0  -2 -10    6.94    7.41   0
   1 -10 -11   -1.89    7.14   0
   1  -9 -11   34.45    7.22   0
   1  -8 -11   12.28    6.41   0
   1  -6 -10   -2.07    6.18   0
   1  -4  -8  121.19    9.28   0
   2 -12  14   39.90    9.11   0
   2 -11  -6   14.56    7.18   0
   2 -10  -6   31.22    7.08   0
   2  -8  -5   45.68    6.71   0
   2  -8  10   63.23    7.91   0
   2  -7   8    4.81    7.62   0
   2  -6  -2    0.51    6.62   0
   2  -6  -1   15.72    6.67   0
   2  -6   4   16.93    6.64   0
   2  -6   5   46.36    8.40   0
  -6   4  -7   40.19    9.61   0
  -6   4   9    1.78    6.41   0
  -5   2  15   41.14    7.96   0
  -5   3  12   -2.09    6.77   0
  -5   4  -7   33.84    7.25   0
  -5   4   7   17.60    6.27   0
  -4   1 -14    4.06   13.28   0
  -4   3  10  104.95    8.08   0
  -4   4  -5   21.66    6.56   0
  -4   4   4   67.60    6.99   0
  -4   4   5   25.66    6.52   0
  -3  -2 -17   46.21   17.99   0
  -3   1  14   -0.10    7.75   0
  -3   2  11   43.16    7.13   0
  -3   3   7    6.51    6.39   0
  -2  -3  20   -5.13    9.56   0
  -2   0  14   10.18    7.78   0
  -2   1  11    7.35    7.90   0
  -2   2   7  971.37   15.56   0
  -1  -5 -16    8.37    8.92   0
  -1   0  10   51.83    8.65   0
   1  -9  18    6.23   10.31   0
   1  -8  17    2.21   10.70   0
   1  -4  10   54.99   11.74   0
   1  -3  -6   10.67    7.01   0
   2 -12  -6   11.85    7.39   0
   2 -11  14   14.06    8.63   0
   2 -10  13   65.65    7.84   0
   2  -9  12    9.80    7.72   0
   2  -8  -6   29.33    6.30   0
   2  -6  -3  196.00    8.78   0
  -6   3  12   12.16    7.24   0
  -6   4   7    6.27    6.12   0
  -6   4   8   22.78    6.77   0
  -5   3 -10   25.97    8.71   0
  -5   3  11    6.24    6.84   0
  -5   4  -6    6.36    7.71   0
  -5   4   6    9.90    6.19   0
  -4  -1  20   25.24    9.20   0
  -4   0  18    3.62    8.42   0
  -4   1  16    3.39    6.36   0
  -4   2 -12    0.84    9.56   0
  -4   2  13    1.45    6.76   0
  -4   4  -4   43.54    7.23   0
  -4   4   3    4.31    6.08   0
  -3  -3  22    5.11    9.78   0
  -3   3  -7    9.11    7.90   0
  -3   3   6   19.61    6.50   0
  -2  -1  16   16.50    7.66   0
  -1  -3 -15   26.62   10.03   0
   0  -5 -14   14.48    8.67   0
   0  -4 -13   44.58    6.89   0
   0  -3 -12  184.95   10.09   0
   0  -1  -8   35.79    9.35   0
   1 -10  19   27.34   11.51   0
   1  -9 -12    0.12    7.32   0
   1  -8 -12    3.87    6.61   0
   1  -3   7   26.85   10.82   0
   2 -12  15   -1.01    9.34   0
   2  -8  -7   59.32    7.01   0
   2  -8  11   83.82    8.96   0
   2  -7  -6    9.42    6.86   0
   2  -7   9   25.58    6.48   0
   2  -6   6   47.27    6.74   0
  -7   4   6   10.61    7.41   0
  -6   3  11   17.74    6.95   0
  -6   4  -5    2.21    8.45   0
  -6   4   6   -8.40    6.56   0
  -5   1 -14   98.10   14.25   0
  -5   2  14    3.78    7.64   0
  -5   4  -5   31.59    8.17   0
  -4   3  -9    2.87    7.86   0
  -4   4  -2   31.59    7.15   0
  -4   4  -1    3.52    6.45   0
  -4   4   0   95.09    7.62   0
  -4   4   1    3.19    6.47   0
  -4   4   2   38.65    6.62   0
  -3  -2  20   -1.79    8.90   0
  -3   0  16    9.94    8.01   0
  -3   2  10   14.64    6.54   0
  -3   3   5   64.42    7.12   0
  -2  -2 -16   26.70   12.82   0
  -2  -2  18   28.16    8.64   0
  -2   2   6   94.83    7.80   0
  -1  -4 -16   16.78   10.09   0
  -1  -3  17   84.23   11.68   0
  -1  -2 -14   80.13   10.87   0
  -1  -2  15   54.27    9.35   0
  -1   1   5 1156.23   22.55   0
   0  -7 -15   38.80    7.75   0
   1  -7  16    3.60   10.78   0
   1  -4  -9   35.47    6.83   0
   1  -3  -7   20.34    6.76   0
   2 -11  -8    6.37    7.26   0
   2 -11  15   21.22   10.35   0
   2 -10  14   23.74    8.94   0
   2  -9  -8   15.69    7.03   0
   2  -9  13    5.62    8.39   0
   2  -7  -7    3.98    8.45   0
   2  -6  -5   15.17    6.44   0
   2  -6   7   15.14    8.00   0
   2  -5  -1  477.31   11.64   0
   2  -5   0   -0.63    6.76   0
   2  -5   1   65.22    7.23   0
   2  -5   2    9.53    6.44   0
  -7   4  -2    2.93    7.90   0
  -7   4  -1   13.58    7.20   0
  -7   4   1    8.33    9.46   0
  -7   4   2   11.65    7.80   0
  -6   2  14    2.49    7.80   0
  -6   3  -9   15.96    9.15   0
  -6   4  -4   19.16    6.92   0
  -6   4   4    5.53    7.81   0
  -6   4   5    1.43    6.82   0
  -5   1  16   39.92    9.52   0
  -5   2 -12   99.73   12.05   0
  -5   3  10   14.04    6.86   0
  -5   4  -4   15.00    6.81   0
  -4   1  15   14.94    6.84   0
  -4   3   8   58.04    7.28   0
  -3   1  13    1.64    6.55   0
  -3   3  -6    3.57    7.57   0
  -2  -3 -17   11.93   12.34   0
  -2   1  10   -1.09    6.48   0
   0  -6 -15    0.41    7.18   0
   0  -2 -11  105.76    9.78   0
   1  -9 -13    3.15    7.15   0
   1  -8 -13   14.42    7.45   0
   1  -6 -12   18.96    8.17   0
   1  -5 -11   11.35    6.54   0
   1  -2  -2  828.10   19.38   0
   1  -2  -1  523.80   16.68   0
   1  -2   0  119.09   11.50   0
   1  -2   1  173.02   13.22   0
   2 -10  -9   21.75    7.63   0
   2  -9  -9    7.80    7.41   0
   2  -8  -8   11.60    6.89   0
   2  -7  10   28.21    7.74   0
   2  -6  -6   94.48    7.66   0
   2  -5  -3   99.36    7.98   0
   2  -5  -2   65.49    7.10   0
   2  -5   3    4.31    6.42   0
   3 -13   1   21.17    7.81   0
   3 -13   3    0.81    7.82   0
   3 -13   4    2.17    7.84   0
   3 -13   5   -0.19    7.57   0
   3 -13   6    6.60    7.75   0
   3 -13   7    5.88    8.93   0
   3 -12   0    0.68    7.32   0
   3 -12   1    6.46    6.90   0
   3 -12   2   11.44    7.37   0
   3 -12   3   17.24    7.37   0
   3 -12   4   42.79    7.65   0
   3 -12   5   12.54    7.51   0
   3 -11   0   13.61    7.01   0
   3 -11   1    3.84    7.03   0
   3 -11   2   27.76    7.62   0
   3 -11   3   16.05    7.23   0
   3 -11   4   65.61    8.13   0
   3 -11   5    6.01    7.53   0
  -6   4  -3   36.95    7.15   0
  -6   4  -2   10.96    7.19   0
  -6   4  -1    3.91    8.90   0
  -6   4   0  280.79   11.22   0
  -6   4   2  206.63   10.00   0
  -6   4   3   39.99    7.81   0
  -5   0  18   20.07    9.42   0
  -5   2  13   -0.44    7.60   0
  -5   3  -9    6.87    8.56   0
  -5   4  -3   41.53    6.83   0
  -5   4  -2  135.89    7.87   0
  -5   4  -1   47.48    8.42   0
  -5   4   0  107.11    7.97   0
  -5   4   1    7.63    6.88   0
  -5   4   2    2.28    6.76   0
  -4  -2  21    8.84    9.34   0
  -4   0  17    4.49    6.53   0
  -4   3  -8    0.99    7.40   0
  -4   3   7  185.13    8.58   0
  -3   2 -10   69.25   11.73   0
  -3   2   9   12.10    6.52   0
  -2  -4  21   19.43    9.15   0
  -2  -1 -15    4.69   15.22   0
  -2   0  13  128.01    8.46   0
  -2   2  -7  183.23   12.48   0
  -2   2   5    2.89    6.73   0
  -1  -5 -17    3.17    9.92   0
  -1  -5  20    4.29   11.74   0
  -1   0   9   17.07    8.80   0
   0  -4 -14    0.68    7.84   0
   0  -3  13   93.86   17.32   0
   0  -1   7    8.67   14.46   0
   1  -7 -13    4.57    6.59   0
   1  -4 -10    4.77    6.43   0
   1  -3  -8  239.32   10.74   0
   1  -2  -3 9981.13   58.22   0
   1  -2   2 1044.16   26.46   0
   2  -8  -9   24.35    7.10   0
   2  -8  12    6.80    7.93   0
   2  -7  -8    3.34    6.74   0
   2  -6  -7   25.17    8.62   0
   2  -6   8   61.99    8.94   0
   2  -5  -4   11.19    6.67   0
   2  -5   4   18.37    6.75   0
   3 -13   8   24.42    8.21   0
   3 -12  -2   12.04    7.57   0
   3 -12  -1   13.89    6.98   0
   3 -12   7   11.82    7.25   0
   3 -12   8   -8.12    9.05   0
   3 -11  -1   -3.95    6.87   0
   3 -10  -1   83.48    7.40   0
   3 -10   0    6.42    6.97   0
   3 -10   1    0.34    6.71   0
   3 -10   2   58.40    7.42   0
   3 -10   3   51.87    7.55   0
   3 -10   4   79.85    7.53   0
   3 -10   5  117.24    9.41   0
  -6   2  13   75.39    8.20   0
  -6   3   9   12.27    6.98   0
  -5   2  12    7.84    9.38   0
  -5   3   8  113.11    7.63   0
  -4  -1  19   17.34    8.30   0
  -4   1  14   13.31    8.15   0
  -4   2  11   15.43    7.06   0
  -3  -3  21   35.21   10.08   0
  -3   0  15   15.54    7.96   0
  -3   3  -5   36.18    6.93   0
  -3   3   2   16.99    8.35   0
  -3   3   3    4.60    6.95   0
  -1  -1  12   11.51    7.90   0
  -1   1   4  518.95   17.04   0
   0  -7 -16    0.36    7.62   0
   0  -5 -15    2.56    6.89   0
   0  -1  -9  233.35   13.75   0
   1  -5 -12   87.47    9.05   0
   1  -2  -4   44.39    9.14   0
   2 -11  16   -0.66   10.08   0
   2 -10 -10    3.42    7.52   0
   2 -10  15   29.13    9.36   0
   2  -9  14   91.51   11.08   0
   2  -7  -9   91.62    8.90   0
   2  -5  -5   -0.18    6.80   0
   3 -12  -4   64.55    9.56   0
   3 -12  -3    3.58    7.30   0
   3 -12   9   14.27    7.95   0
   3 -11  -3   10.09    7.69   0
   3 -11   8   87.48    8.27   0
   3 -10  -3    3.12    6.92   0
   3 -10  -2   41.26    6.97   0
   3 -10   6    2.28    6.70   0
   3  -9  -1   17.92    6.86   0
   3  -9   0   37.83    6.87   0
   3  -9   1   49.84    7.15   0
   3  -9   2    6.15    6.61   0
   3  -9   3  129.45    8.30   0
  -7   3   7    0.36    7.71   0
  -6   2  12   12.50    7.54   0
  -6   3  -7   28.58    9.54   0
  -6   3   8    9.14    6.73   0
  -5   1  15   -2.68    7.33   0
  -5   3  -8   27.95    7.73   0
  -5   3   7   74.18    7.17   0
  -4   0 -15   15.40   16.11   0
  -4   2 -11   47.00    9.45   0
  -4   3  -7   10.28    7.76   0
  -4   3   6  134.36    7.67   0
  -3  -2  19    9.70    8.46   0
  -3  -1  17   81.47    9.67   0
  -3   1  12   60.01    7.69   0
  -3   2   8   18.52    6.38   0
  -3   3  -4   12.48    6.50   0
  -3   3  -3    6.68    7.83   0
  -3   3   1    1.51    6.47   0
  -2  -5  22    8.92   11.07   0
  -2  -2  17    8.62    7.98   0
  -2  -1  15   33.19    6.89   0
  -2   2   4   67.15    7.89   0
  -1  -1 -13   11.61   10.80   0
   0  -6 -16    8.95    8.92   0
   0  -4  15   40.91   17.25   0
   0   0  -3  104.88   21.38   0
   1  -8 -14   -0.62    7.89   0
   1  -6 -13   13.98    7.04   0
   1  -5  13   45.11   14.40   0
   1  -2  -5  692.81   17.39   0
   2 -10 -11   15.26    8.07   0
   2  -7  11  535.11   15.25   0
   2  -6  -8  156.75    8.68   0
   2  -5  -6  100.33    7.86   0
   3 -12  10   21.53    9.44   0
   3 -11  -5    0.59    7.09   0
   3 -11  -4   23.73    7.21   0
   3 -11   9   -4.51    8.70   0
   3 -10  -4    4.32    6.79   0
   3 -10   7   29.66    6.97   0
   3  -9  -3   30.87    6.66   0
   3  -9   4   98.06    8.18   0
   3  -9   5    8.10    6.52   0
  -7   3   5   22.60    7.80   0
  -6   2 -10   36.79   10.49   0
  -6   2  11    5.43    6.95   0
  -6   3  -6   20.14    9.26   0
  -6   3   7   26.77    7.17   0
  -5   1  14   -7.57    9.12   0
  -5   2  11   15.99    6.68   0
  -5   3  -7   35.64    8.83   0
  -5   3   6   58.22    8.06   0
  -4  -2  20   13.61    9.46   0
  -4   0  16    4.77    6.62   0
  -4   2  10   -3.56    6.90   0
  -4   3   5   10.45    6.21   0
  -3   3  -2   12.26    6.52   0
  -3   3  -1   23.94    6.70   0
  -3   3   0   -0.67    6.58   0
  -2   0  12    9.44    8.26   0
  -2   2  -6   42.23    9.56   0
  -2   2   3  243.99   10.54   0
  -1  -3 -16    3.68   10.26   0
   0  -2 -12   72.96    9.89   0
   1  -9  19   34.69   14.93   0
   1  -7 -14    3.51    7.08   0
   1  -6  15   25.78   15.51   0
   1  -3  -9  107.15    7.89   0
   1  -2   3  722.37   23.63   0
   2  -8 -11    8.91    7.25   0
   2  -8  13   20.14    8.52   0
   2  -7 -10   76.01    7.53   0
   2  -6  -9   56.08    8.67   0
   2  -6   9   38.29    7.12   0
   2  -5  -7  118.47    8.93   0
   2  -5   6   15.93    6.63   0
   3 -12  11   29.23    9.62   0
   3 -10  -5   13.65    6.99   0
   3 -10   8    2.31    6.97   0
   3  -8  -2   49.14    6.84   0
   3  -8  -1   97.88    7.22   0
   3  -8   0   32.92    7.12   0
   3  -8   1   -0.95    6.99   0
   3  -8   2  137.92    8.25   0
  -7   3  -2   -7.58    7.46   0
  -7   3  -1   10.12    7.70   0
  -7   3   0   -2.25    8.01   0
  -7   3   1   10.23    7.89   0
  -7   3   2   14.01    8.16   0
  -7   3   3   11.17    7.86   0
  -6   1  14   75.54    8.51   0
  -6   3  -5    4.36    8.50   0
  -6   3   6    5.87    6.60   0
  -5   1 -13   61.18   12.77   0
  -5   3   5   61.02    6.67   0
  -4  -1  18    2.90    7.19   0
  -4   1 -13   35.86   12.07   0
  -4   1  13    6.66    6.39   0
  -4   3   4    2.06    6.60   0
  -3  -4  22   22.63   10.81   0
  -3   0  14  182.77    9.03   0
  -3   1  11   -4.86    7.30   0
  -3   2   7   39.21    6.99   0
  -1  -6  21   -2.87   13.83   0
  -1  -4  18   18.73   11.44   0
  -1  -2 -15    5.19   10.05   0
  -1  -2  14    6.03    8.94   0
  -1   1   3 2658.14   34.74   0
   0  -5 -16    3.56    9.17   0
   1  -8 -15   16.40    7.68   0
   1  -8  18   55.64   16.08   0
   1  -5 -13   25.33    6.78   0
   1  -2  -6   30.35    8.32   0
   2 -10  16   34.30   11.57   0
   2  -4  -3    6.02    6.81   0
   2  -4  -2  663.02   13.51   0
   2  -4  -1   14.48    7.21   0
   2  -4   0    8.21    6.51   0
   2  -4   1   39.21    6.99   0
   3 -10  -6   12.04    6.96   0
   3 -10   9    2.65    7.24   0
   3  -9  -5   16.02    6.65   0
   3  -9   7   11.50    6.61   0
   3  -8  -4    8.19    6.30   0
   3  -8  -3   75.15    7.01   0
  -6   2  -9    4.06    9.29   0
  -6   2  10    7.25    6.82   0
  -6   3  -4   24.73    6.93   0
  -6   3   3    1.46    8.74   0
  -6   3   4   40.57    7.43   0
  -5   0  16   12.64    8.09   0
  -5   1  13    8.58    7.61   0
  -5   2 -10   20.44    9.15   0
  -5   2  10  105.72    7.96   0
  -5   3  -6   22.73    6.85   0
  -5   3   4  268.23    9.53   0
  -4   0  15   11.62    8.25   0
  -4   3  -5  148.46    9.10   0
  -4   3   3   64.19    7.21   0
  -3  -3  20   19.36    9.24   0
  -3   2  -9  349.35   14.52   0
  -2   2  -5   54.91   10.24   0
  -2   2   2   20.07    7.70   0
  -1  -3  16  557.09   18.65   0
  -1   0 -11    9.26   14.51   0
  -1   0   8  200.19   11.63   0
  -1   1  -6  925.57   43.86   0
   0  -6 -17   23.93   10.15   0
   0  -3 -14   67.23    9.21   0
   0   0  -4  304.25   24.30   0
   1  -7 -15   75.87    8.95   0
   1  -4 -12   59.95    7.37   0
   1  -4  11   65.24   15.37   0
   1  -3 -10    5.17    6.84   0
   2 -11  17    7.83   10.93   0
   2  -9  15   86.74   11.35   0
   2  -7 -11   11.21    7.02   0
   2  -7  12    6.61    9.82   0
   2  -6 -10   17.01    7.13   0
   2  -5  -8   24.66    7.06   0
   2  -5   7   58.44    8.81   0
   2  -4  -4  441.57   11.73   0
   2  -4   2  122.25    9.01   0
   3 -11  -8   -3.64    7.92   0
   3 -11  11   18.95    8.01   0
   3 -10  -7    1.89    6.98   0
   3 -10  10   39.24    8.76   0
   3  -9  -6   10.31    6.67   0
   3  -9   8  308.37   10.33   0
   3  -7   0   37.44    7.64   0
  -7   2   7    5.79    7.29   0
  -7   2   8   40.52    8.13   0
  -6   1  13    4.22    7.63   0
  -6   3  -3    4.22    6.52   0
  -6   3  -2    4.73    7.68   0
  -6   3  -1  180.95    9.56   0
  -6   3   1    4.29    7.35   0
  -6   3   2  127.67    8.82   0
  -5   2   9   52.65    7.47   0
  -5   3  -5   21.92    6.92   0
  -5   3  -4   36.92    8.39   0
  -5   3   3   18.22    7.15   0
  -4  -3  21   11.66    7.85   0
  -4  -1  17   42.22    8.71   0
  -4   1  12   43.22    7.12   0
  -4   3  -4   -4.31    7.42   0
  -4   3  -3    6.34    6.80   0
  -4   3  -1   27.30    8.16   0
  -4   3   0  122.80    7.96   0
  -4   3   1   13.61    6.80   0
  -3  -2  18   30.43    9.26   0
  -3  -1  16    6.65    6.79   0
  -2  -4  20   72.68   10.04   0
  -2  -1  14  302.06   10.79   0
  -2   0  11   63.37    8.61   0
  -2   2   1  309.84   12.06   0
  -1  -1  11   36.66    9.96   0
  -1   1   2  119.03   12.09   0
   0  -1 -10  596.33   18.11   0
   2  -9 -13   18.52    7.72   0
   2  -6  10    1.22    7.79   0
   2  -4  -5 1091.12   16.22   0
   2  -4   3    2.61    7.38   0
   3 -10  -8   55.05    7.84   0
   3  -9  -7   35.31    7.28   0
   3  -8  -6   44.71    7.29   0
   3  -8   6   70.28    7.65   0
   3  -7  -3   60.92    6.88   0
   3  -7   1  147.78    8.63   0
   3  -7   2   19.91    7.44   0
   3  -7   3   21.33    8.50   0
  -6   0  15    9.04    7.81   0
  -6   2   8   14.77    7.05   0
  -5   0  15   43.12    7.83   0
  -5   1  12   -1.75    7.12   0
  -5   2   8   17.60    7.38   0
  -5   3  -3   24.53    6.86   0
  -5   3  -2  175.52    8.80   0
  -5   3   0   23.37    7.08   0
  -5   3   1  130.01    8.07   0
  -4  -2  19    6.26    7.87   0
  -3   0  13   36.60    7.71   0
  -3   1  10   32.71    6.81   0
  -3   2   5    4.19    8.48   0
  -2  -3 -18   14.61   14.99   0
  -2  -3  18   22.96    9.09   0
  -2  -2  16    2.96    7.92   0
  -2   1   7  106.36    9.63   0
  -2   2  -4  160.20   11.12   0
  -2   2  -1  367.77   14.58   0
  -2   2   0    6.62    7.83   0
   0  -2  10   30.42   14.06   0
   1  -6 -15    3.86    7.26   0
   1  -5 -14    7.73    7.11   0
   1  -3 -11    4.66    8.20   0
   1  -2   4  170.64   15.83   0
   2  -8  14   52.79    9.75   0
   2  -7 -12    4.05    7.34   0
   2  -6 -11   68.54    7.59   0
   2  -4  -6 1062.79   15.94   0
   3 -11  12   33.84    8.39   0
   3 -10  -9   32.56    7.36   0
   3 -10  11   87.12   10.38   0
   3  -9  -8    8.74    7.61   0
   3  -9   9   15.03    7.25   0
   3  -8  -7   72.16    7.83   0
   3  -8   7   42.86    7.14   0
   3  -7  -5   -4.06    6.55   0
   3  -7  -4   53.06    6.88   0
   3  -7   4   33.54    7.37   0
  -7   2  -3   23.38    9.73   0
  -7   2   4    5.26    7.92   0
  -7   2   5   19.65    7.93   0
  -6   1  11   10.26    8.92   0
  -6   2  -7   20.77    9.70   0
  -6   2   7   15.47    7.04   0
  -5  -2  19   -4.25    8.11   0
  -5  -1  17    3.36    8.01   0
  -5   1 -12   14.39   10.05   0
  -5   2  -9    4.47    7.40   0
  -4  -1 -16   58.53   19.21   0
  -4   0  14   54.27    7.44   0
  -4   1  11   59.09    7.34   0
  -4   2  -9   67.38    9.54   0
  -4   2   7  101.69    7.67   0
  -3  -4  21    0.04   10.00   0
  -3   2  -8    9.34    8.25   0
  -2  -2 -17   18.70   17.31   0
  -2   2  -2   17.17    8.25   0
  -1  -7  22   69.74   16.53   0
   0  -2 -13   -2.16    7.51   0
   0   0  -5  258.94   22.21   0
   1  -4 -13   77.44    7.59   0
   1  -2  -8   86.45    8.49   0
   2  -7 -13   41.80    8.82   0
   2  -5   8    0.74    7.93   0
   2  -4  -7    7.12    6.79   0
   2  -4   4  252.59   11.17   0
   3 -10 -10   23.74    8.36   0
   3  -9  -9   31.34    7.82   0
   3  -9  10    5.25    8.93   0
   3  -8  -8    4.74    7.15   0
   3  -7  -6    2.67    6.29   0
   3  -7   5   14.82    7.41   0
   4 -12  -1    0.13    9.88   0
   4 -12   1   40.64    8.89   0
   4 -12   2   33.21    8.36   0
   4 -12   3   31.29   10.58   0
  -7   1   9   64.57    8.61   0
  -7   2  -1   18.03    7.97   0
  -7   2   0   14.81    8.32   0
  -7   2   1    4.51    7.84   0
  -7   2   2   23.71    8.45   0
  -7   2   3   23.29    8.04   0
  -6   0  14   34.89    8.20   0
  -5   0  14    8.44    8.16   0
  -5   2  -8    6.78    9.05   0
  -5   2   7    8.20    6.22   0
  -4  -3  20   15.15   10.08   0
  -4  -1  16   10.25    6.73   0
  -4   1 -12    5.99   10.64   0
  -4   2   6   28.69    6.73   0
  -3  -1  15    0.56    6.74   0
  -3   1   9   74.67    7.58   0
  -3   2   4   22.48    6.82   0
  -2  -5  21    1.29    9.76   0
  -2   1 -10   44.25   14.45   0
  -1  -4 -18    8.38   10.43   0
  -1  -3 -17   10.30   10.11   0
  -1   0   7   56.42   11.15   0
  -1   1   1  100.64   12.25   0
   0  -3 -15    7.43    8.30   0
   1  -7  17   22.03   18.99   0
   1  -5 -15  157.89   10.97   0
   2 -10  17   84.52   12.95   0
   2  -8 -14    2.53    7.98   0
   2  -6 -12   30.42    7.32   0
   3 -11  13   47.03    9.68   0
   3 -10  12   43.09    9.26   0
   3  -9 -10   -4.18    7.81   0
   3  -7   6   10.71    8.82   0
   3  -6  -4    3.28    7.75   0
   3  -6  -2   -6.97    6.77   0
   3  -6  -1   24.10    7.06   0
   3  -6   0    5.10    6.94   0
   3  -6   1   17.44    6.85   0
   4 -12   5   22.58    8.50   0
   4 -11   0   64.22    8.04   0
   4 -11   1   45.09    8.40   0
   4 -11   3    9.96    9.64   0
  -6   1 -10   11.80   10.09   0
  -6   1  10   -4.20    7.01   0
  -6   2  -6    6.82    7.57   0
  -6   2  -5   12.05    8.75   0
  -6   2   4    6.10    8.58   0
  -6   2   5   36.92    7.38   0
  -5  -1  16    4.98    7.05   0
  -5   2   6   23.51    6.42   0
  -4  -2  18   28.06    7.41   0
  -4   0  13  146.30    8.75   0
  -4   1  10   12.31    7.10   0
  -4   2  -8   76.90    9.26   0
  -4   2   5   22.21    7.06   0
  -3  -3  19   25.59    7.65   0
  -3  -2  17   12.69    7.17   0
  -3   0 -14    5.66   16.13   0
  -3   0  12    1.31    7.34   0
  -3   2  -7    6.18    8.06   0
  -3   2   3   -0.20    6.45   0
  -2  -1  13   61.09    7.67   0
  -2   0  10   22.23    6.89   0
  -2   1   6  216.17    9.92   0
  -1  -5  19   14.87   11.81   0
  -1  -1 -14   39.08   12.39   0
   0  -1 -11    0.60    9.15   0
   1  -6 -16   41.35    8.53   0
   1  -4 -14    7.24    8.21   0
   1  -2  -9  625.92   14.80   0
   2  -9  16   37.39   11.35   0
   2  -7 -14    1.13    9.32   0
   2  -7  13    3.96    9.93   0
   2  -6  11  242.37   13.06   0
   2  -5 -11   13.14    6.80   0
   2  -4  -9    5.44    8.20   0
   2  -4   5   -1.30    7.16   0
   3  -9 -11   12.46    8.14   0
   3  -7  -8   30.04    7.48   0
   3  -6  -5  151.81    8.29   0
   4 -11   4   24.63    7.87   0
   4 -11   5   58.83   10.18   0
   4 -10  -2   21.65    9.05   0
   4 -10  -1   18.76    7.67   0
  -7   1   7   10.48    8.01   0
  -6   2  -4   12.47    7.23   0
  -6   2   2   16.20    9.62   0
  -6   2   3   13.63    7.26   0
  -5  -2  18    1.94    8.18   0
  -5   0  13    5.34    7.46   0
  -5   1 -11   84.58   10.72   0
  -5   1  10   78.57    7.81   0
  -5   2  -7    9.29    8.67   0
  -4   0 -14  124.05   15.71   0
  -4   2   4    7.27    8.69   0
  -3  -5  22    1.69    8.55   0
  -3   1   8  103.18    8.23   0
  -3   2   2  269.76   10.39   0
  -2  -4  19   -0.64   10.14   0
  -1  -2 -16   24.51   10.84   0
  -1  -2  13   10.57    8.38   0
  -1   1  -5  282.03   24.30   0
  -1   1   0   -0.09   11.08   0
   0   0  -6   26.41   13.69   0
   2  -6 -13   10.75    6.73   0
   2  -3  -4   38.85    8.10   0
   2  -3  -3   73.95    8.23   0
   2  -3  -2  102.27    8.47   0
   2  -3  -1   88.68    8.55   0
   3  -9  11    4.34    7.51   0
   3  -7  -9   45.82    7.50   0
   3  -7   7   44.97    8.56   0
   3  -6  -6    5.43    6.75   0
   3  -6   3   13.61    7.18   0
   4 -12   7    3.96    7.69   0
   4 -12   8   30.85   10.44   0
   4 -11  -5    7.39    7.83   0
   4 -11   6   19.59    8.04   0
   4 -10   2    4.63    7.85   0
   4 -10   3    6.16    7.63   0
   4 -10   4   35.57    9.54   0
  -7   1   5    2.55    8.19   0
  -6  -1  15    3.22    8.71   0
  -6   0  12    9.92    7.61   0
  -6   1  -9    0.53    8.17   0
  -6   1   8   57.28    7.68   0
  -6   2  -3   -0.92    7.39   0
  -6   2  -2    5.66    7.48   0
  -6   2   0   16.74    8.19   0
  -5   1   9   74.28    7.50   0
  -5   2  -6   20.94    8.64   0
  -5   2   3   58.54    7.50   0
  -5   2   4   30.56    7.04   0
  -4  -4  21   24.92    8.20   0
  -4  -1  15   19.30    7.33   0
  -4   1   9   18.81    7.47   0
  -4   2  -7   10.44    8.28   0
  -4   2   3   14.04    8.27   0
  -3  -1  14   13.11    6.89   0
  -3   2  -6    6.22    8.22   0
  -3   2   1   84.52    7.88   0
  -2  -6  22   25.95   10.59   0
  -2  -3  17   19.35    8.51   0
  -2  -2  15   46.07    8.37   0
  -2   1   5  281.00   12.29   0
  -1  -1  10    3.36    8.50   0
   0  -5 -18   12.89   10.61   0
   0  -4 -17    0.26    9.43   0
   0  -2 -14   84.00   10.45   0
   1  -6 -17    5.34    9.74   0
   1  -5 -16   -0.22    9.23   0
   1  -2 -10   67.74    8.96   0
   2  -8  15   16.05   10.35   0
   2  -7 -15    8.19   10.13   0
   2  -5   9    9.61    8.32   0
   2  -4 -10   16.72    7.46   0
   2  -3  -5   21.66    7.33   0
   2  -3   0   27.36    7.68   0
   3  -9 -12    3.89    8.01   0
   3  -8 -11   25.76    8.61   0
   3  -7 -10   66.53    7.81   0
   3  -6  -8  180.39   10.25   0
   3  -6  -7   75.31    7.89   0
   3  -6   4   20.38    7.28   0
   4 -11   7    6.59    8.02   0
   4 -10  -6    2.78    7.53   0
   4 -10  -5    7.16    7.62   0
   4 -10   5    4.18    7.08   0
   4  -9  -2   10.24    7.06   0
   4  -9  -1   30.06    7.26   0
   4  -9   0    8.21    7.14   0
   4  -9   1   18.89    7.44   0
  -6  -1  14   25.57    9.60   0
  -6   0  11   12.10    8.95   0
  -6   1  -8   10.95    9.88   0
  -6   1   7    9.67    7.20   0
  -5  -3  19   12.53    8.81   0
  -5  -2  17    9.34    8.26   0
  -5   0 -13   25.56   10.95   0
  -5   1   8   41.88    8.71   0
  -5   2  -5   27.29    7.57   0
  -5   2   2   16.62    7.16   0
  -4  -3  19   37.88    8.71   0
  -4   0  12  127.13    8.18   0
  -4   1 -11    1.76    9.67   0
  -4   1   8   11.42    7.25   0
  -4   2  -6  531.80   13.93   0
  -4   2   2    7.55    6.88   0
  -3  -4  20   -3.47    7.75   0
  -3  -3  18   14.21    9.59   0
  -3  -2  16   94.86    9.47   0
  -3   0  11  737.76   14.15   0
  -3   1   7   17.03    7.14   0
  -3   2  -5   89.12    9.46   0
  -3   2   0   13.69    7.05   0
  -2   0   9  127.76   10.01   0
  -1  -4  17    7.58   10.40   0
  -1  -3  15   16.72    8.98   0
  -1   1  -1  296.79   18.03   0
   0  -3 -16    6.28    9.39   0
   1  -4 -15   20.46    8.94   0
   1  -3 -13  113.35    8.27   0
   1  -2   5   51.53   13.95   0
   2  -6 -14    3.56    7.12   0
   2  -4   6   87.59    8.75   0
   2  -3  -6 1228.71   18.07   0
   2  -3   1   10.79    7.54   0
   3  -9  12   15.23    9.33   0
   3  -8  10   13.41    7.03   0
   3  -7 -11   38.83   10.00   0
   3  -7   8   74.40    9.09   0
   3  -6  -9  318.48   11.56   0
   3  -6   5    4.73    8.77   0
   3  -5  -4   11.74    6.90   0
   3  -5  -3    5.23    6.97   0
   4 -10  -7   -0.88    7.45   0
   4 -10   6   10.11    7.38   0
   4  -9  -5   19.08    7.15   0
   4  -9  -4   14.50    7.47   0
  -7   1  -2   10.34    8.23   0
  -7   1  -1   41.28    8.58   0
  -7   1   1   -3.72    8.08   0
  -5   1 -10  101.55   10.64   0
  -5   2  -4   73.44    7.72   0
  -5   2  -3  518.92   11.88   0
  -5   2  -2  450.29   11.16   0
  -5   2  -1  301.24   10.41   0
  -5   2   0  155.57    8.43   0
  -5   2   1    3.92    7.10   0
  -4   2  -5    1.39    8.14   0
  -4   2   1   77.51    7.84   0
  -3   2  -4  416.91   12.50   0
  -3   2  -3   -1.22    6.79   0
  -3   2  -2   25.30    7.38   0
  -3   2  -1   32.71    6.99   0
  -1   0   6  129.76   11.57   0
  -1   1  -4  482.43   26.48   0
  -1   1  -2  249.95   19.00   0
   0  -6  18   43.68   17.44   0
   0  -1 -12   10.80    9.92   0
   2  -4 -11    9.88    7.31   0
   2  -3  -7  255.80   10.64   0
   3 -11  15   -4.29   12.35   0
   3  -5  -6    7.51    6.86   0
   3  -5  -5    1.31    7.00   0
   3  -5   0  121.80    8.19   0
   4 -11   9   15.25    9.79   0
   4 -10  -8   17.98    8.40   0
   4 -10   7    8.14    7.21   0
   4  -9  -7    5.20    7.63   0
   4  -8  -3   13.06    7.52   0
   4  -8   0   17.76    7.12   0
  -7   0   7   -2.01    8.05   0
  -7   0   8   22.71    7.96   0
  -6  -1  13   97.67    8.74   0
  -6   0  10    0.75    7.22   0
  -6   1  -7  159.66    9.80   0
  -6   1   5   54.53    7.68   0
  -5  -1  14   56.56    8.34   0
  -5   0  11   64.29    7.92   0
  -5   1   7   25.37    6.52   0
  -4  -4  20   47.22    9.09   0
  -4  -2  16   12.83    8.80   0
  -4   0  11   45.40    7.42   0
  -4   2  -4    9.58    7.30   0
  -4   2  -3  237.76   10.15   0
  -4   2  -2    9.20    7.12   0
  -4   2  -1  111.59    7.83   0
  -3  -1  13   32.03    9.19   0
  -3   1   6   11.00    7.12   0
  -2  -5  20   15.09    9.39   0
  -2   1   4  209.71   10.87   0
  -1  -6  20    9.86   13.06   0
  -1  -3 -18    2.97   11.82   0
  -1   1  -3  692.52   27.63   0
   0  -1   6  945.02   38.11   0
   0   0  -7    6.98   12.42   0
   1  -5 -17    6.96    9.81   0
   1  -3 -14    4.29    7.90   0
   1  -2 -11   75.14    8.29   0
   1  -1  -4  510.30   17.89   0
   1  -1  -3 2785.86   37.13   0
   2 -10  18   19.22   13.82   0
   2  -6 -15   32.60    8.03   0
   2  -6  12   71.71   12.09   0
   2  -4 -12   31.00    8.78   0
   2  -3  -8  532.93   13.02   0
   2  -3   2  134.84   10.20   0
   3 -10  14   84.34   11.15   0
   3  -8  11    7.85    8.82   0
   3  -7 -12   21.38    7.96   0
   3  -6 -10   75.20    7.56   0
   3  -6   6   18.09    6.99   0
   3  -5   2  755.24   14.21   0
   4  -9  -8    6.95    7.22   0
   4  -9   5   32.00    7.24   0
   4  -8  -6   32.40    7.50   0
   4  -8  -5    1.74    7.12   0
   4  -8  -4    5.30    6.82   0
   4  -8   1   16.44    7.15   0
   4  -8   2   12.76    7.58   0
  -7   0   6    1.30    8.11   0
  -6  -2  15   -1.26    8.38   0
  -6   0   9   23.53    7.38   0
  -6   1  -6   12.09    7.54   0
  -6   1  -5   11.38    9.30   0
  -6   1   3   10.19    8.75   0
  -6   1   4  102.68    8.26   0
  -5  -3  18    2.80    7.84   0
  -5  -2  16  100.61    9.41   0
  -5   0 -12   15.79   12.37   0
  -5   0  10  107.68    8.31   0
  -5   1  -9    3.96    7.71   0
  -5   1   6   78.88    7.45   0
  -4  -3  18   14.19    7.41   0
  -4   1 -10    8.89    9.91   0
  -2  -2  14   11.92    8.08   0
   0  -4 -18   37.49   10.91   0
   0  -2 -15  227.24   13.73   0
   1  -4 -16    5.52    9.32   0
   1  -1  -6    5.41   10.85   0
   1  -1  -5 1130.83   23.14   0
   1  -1  -2  112.93   12.41   0
   2  -7  14   16.65   11.60   0
   2  -3  -9    9.30    6.77   0
   3  -8 -14    3.04    7.76   0
   3  -7 -13    8.47    9.29   0
   3  -7   9   17.92    6.91   0
   3  -6 -11   10.91    7.39   0
   3  -5  -8  189.70    9.32   0
   3  -5   3   35.22    9.00   0
   4  -9  -9   18.69    8.20   0
   4  -9   6   -6.91    7.11   0
   4  -8  -7   14.78    6.89   0
   4  -8   3   24.04    6.91   0
  -7   0   4   56.48    8.77   0
  -7   0   5    5.40    7.97   0
  -6  -1  12    9.23    7.69   0
  -6   1  -4    3.20    7.12   0
  -6   1  -3   23.01    8.85   0
  -6   1   1   39.83    7.77   0
  -6   1   2   13.52    8.08   0
  -5  -1  13   35.94    7.92   0
  -5   1  -8   23.58    9.67   0
  -4  -1  13    9.26    7.71   0
  -4   0 -13   -1.18   10.50   0
  -4   0  10    0.15    6.95   0
  -4   1   6   16.67    6.66   0
  -3  -4  19   26.06    8.00   0
  -3  -3  17   83.20    9.98   0
  -3  -2  15   59.76    7.66   0
  -3   1   5   62.21    7.88   0
  -2  -4  18   25.35    9.62   0
  -2  -3  16   12.98    8.63   0
  -2   0   8  220.90   10.31   0
  -2   1  -9   60.67   12.79   0
  -2   1   3   24.51    8.60   0
  -1  -2  12    2.91    8.01   0
  -1   0 -12  186.46   26.38   0
   0  -3 -17  102.98   12.31   0
   1  -3   9   29.33   17.21   0
   1  -2 -12   24.13    8.71   0
   1  -1  -1   86.89   12.38   0
   2  -5  10   72.08   10.94   0
   2  -4 -13    9.65    8.49   0
   2  -3 -10   28.73    8.67   0
   2  -3   3  270.34   12.33   0
   3  -6 -12   25.06    7.91   0
   3  -6   7    3.35    8.61   0
   4 -10   9   41.21    8.49   0
   4  -9 -10   34.19    8.85   0
   4  -9   7   11.66    7.03   0
   4  -8  -8   16.93    7.63   0
   4  -7  -5   10.44    6.61   0
   4  -7  -4    5.38    6.56   0
   4  -7  -3  146.63    8.29   0
   4  -7  -2  176.36    8.64   0
   4  -7  -1  235.39    9.15   0
  -7  -1   9    7.17    8.26   0
  -7   0   1   -3.59    9.96   0
  -7   0   2   20.18    8.84   0
  -7   0   3    2.68    8.24   0
  -6  -2  14   36.22    8.60   0
  -6  -1  11    6.96    7.69   0
  -6   0  -9    1.04    8.21   0
  -6   1  -2   -0.85    7.74   0
  -5  -3  17   29.19    8.26   0
  -5   0   9   58.99    7.53   0
  -5   1   4   32.36    7.07   0
  -4  -4  19    6.60   10.31   0
  -4  -1 -15    6.85   13.74   0
  -4   1   5  724.07   13.24   0
  -3  -1  12  116.50    8.77   0
  -3   0   9   11.39    7.28   0
  -2  -6  21    1.32   10.31   0
  -1  -7  21   -0.40   12.48   0
  -1  -2 -17    2.01   12.91   0
  -1  -1 -15    3.76   14.73   0
  -1  -1   9  511.61   17.00   0
  -1   0   5  144.15   14.55   0
   0  -3  12    6.29   12.41   0
   0   0  -8   75.33   13.78   0
   1  -5 -18    9.93   11.48   0
   1  -3 -15   73.06    9.35   0
   1  -1  -7   60.27    9.54   0
   2  -5 -15   -3.68    7.60   0
   3  -5 -10  118.99    8.43   0
   3  -5   4   57.97    7.79   0
   3  -4  -4   23.74    9.06   0
   4 -11  11   13.04    9.92   0
   4  -9 -11    1.95    8.56   0
   4  -8  -9   13.63    7.82   0
   4  -8   5   -2.06    7.24   0
   4  -7  -7    7.48    7.26   0
   4  -7  -6   13.62    7.61   0
  -7  -1   8   57.59    8.61   0
  -7   0  -1    3.99    8.56   0
  -7   0   0   25.73    8.79   0
  -6   0  -8    3.60    9.85   0
  -6   0   6   15.43    7.19   0
  -5  -1  12   11.85    7.51   0
  -5   0 -11   18.00    9.98   0
  -5   0   8   89.52    9.08   0
  -5   1  -7   10.41    7.49   0
  -5   1   3   34.46    7.45   0
  -4  -3  17   11.49    7.78   0
  -4  -1  12  100.18    7.91   0
  -4   0   9    6.26    7.22   0
  -4   1  -9  136.67   10.67   0
  -4   1   4   11.70    7.26   0
  -3  -5  20   17.76    9.83   0
  -1  -5  18   32.47   11.28   0
   0  -1 -13   46.11   10.77   0
   1  -4 -17   19.00    9.73   0
   1  -1  -8   18.15    9.71   0
   1  -1   0    3.37   13.44   0
   2  -8  16   29.93   12.69   0
   2  -4 -14   17.54    9.00   0
   2  -3 -11   32.72    7.69   0
   2  -3   4 1219.04   22.90   0
   3  -8  12   11.74    9.33   0
   3  -6 -13   23.48    8.42   0
   3  -5 -11   73.94    7.66   0
   3  -4  -6   12.68    6.99   0
   3  -4  -5  110.64    8.60   0
   3  -4  -3   50.87    7.72   0
   3  -4  -2   61.80    7.70   0
   3  -4  -1   66.12    7.95   0
   4 -10  10   10.68    7.98   0
   4  -9   8    5.53    7.58   0
   4  -8 -10   10.92    8.08   0
   4  -8   6   18.36    7.34   0
   4  -7  -8    3.19    7.33   0
   5 -11   2   25.88    8.73   0
   5 -11   3   11.85   10.17   0
  -7  -1   6    0.43    8.07   0
  -6  -3  15   -0.03   10.25   0
  -6  -2  13   -0.54    8.15   0
  -6  -1  10    5.26    7.48   0
  -6   0  -7    5.22    9.60   0
  -6   0   5   95.24    8.49   0
  -5  -4  18    0.72   10.66   0
  -5  -2  14    9.60    8.42   0
  -5  -1  11    8.98    7.33   0
  -5   1  -5   47.91    9.35   0
  -5   1   1  180.04    9.00   0
  -5   1   2   19.47    7.22   0
  -4  -5  20   11.28    9.55   0
  -4   1  -8   60.44    9.42   0
  -3  -2  14    5.69    7.15   0
  -3   0   8  121.08    9.06   0
  -3   1  -9   12.79   10.27   0
  -2  -7  22   15.73   11.46   0
  -2   0   7    3.10    6.91   0
  -1  -4  16   25.99   10.97   0
  -1  -3  14   23.73    8.72   0
   0  -4 -19    8.15   12.17   0
   2  -5 -16   -4.86    7.41   0
   2  -2  -5    0.16    6.90   0
   2  -2  -4   69.89    8.41   0
   3  -7 -15   20.60    8.65   0
   3  -6 -14   11.79    9.32   0
   3  -6   8   31.15    7.05   0
   3  -5 -12    7.23    8.75   0
   3  -5   5  155.91    9.38   0
   3  -4  -8   45.52    8.12   0
   3  -4  -7   51.22    7.51   0
   3  -4   0  122.46    8.56   0
   4  -8 -11   17.14    8.40   0
   4  -7   3   34.19    7.48   0
   4  -6  -4   53.24    7.18   0
   4  -6  -3  267.21    9.71   0
   5 -11   4   13.57    8.21   0
   5 -10  -5    9.93    8.45   0
   5 -10  -3    3.65    8.48   0
   5 -10  -2   31.30    8.03   0
   5 -10   0    4.54    8.28   0
  -6  -1   9    2.35    7.44   0
  -6   0  -6   21.18   10.12   0
  -6   0   4   11.54    7.21   0
  -5  -3  16    2.68    7.98   0
  -5  -1 -13   31.86   11.21   0
  -5   0 -10    3.64    9.40   0
  -5   0   7  104.91    7.63   0
  -5   1  -4   86.07    8.00   0
  -5   1  -3   12.75    7.03   0
  -5   1  -2   12.45    7.04   0
  -5   1  -1   56.87    8.31   0
  -5   1   0   21.16    7.25   0
  -4  -4  18   68.13   10.09   0
  -4  -3  16    8.42    9.05   0
  -4  -2  14    5.95    7.14   0
  -4   0 -12   -1.58   11.08   0
  -4   1   3   -4.04    6.89   0
  -3  -6  21    5.00    9.71   0
  -3  -4  18    3.00    7.60   0
  -3  -3  16    4.98    6.90   0
  -3  -1  11    1.38    7.41   0
  -2  -2  13   59.86    7.83   0
  -2   1  -8  265.60   16.22   0
  -2   1   1   83.27   10.05   0
  -1  -8  22    2.07   13.63   0
   0  -5  16  672.83   28.14   0
   0  -2 -16   75.52   12.14   0
   1  -3 -16    6.54    9.19   0
   1  -1  -9  114.90    9.56   0
   2  -4 -15    9.11    9.01   0
   2  -4   8  380.92   15.23   0
   2  -3 -12   13.48    7.82   0
   2  -2  -7  955.30   16.65   0
   2  -2  -6   97.57    8.27   0
   2  -2  -3  245.95   11.00   0
   2  -2  -2   19.55    7.99   0
   3  -4  -9   96.24    8.46   0
   3  -4   1   45.01    8.06   0
   4 -10  11   13.66    9.95   0
   4  -9   9   19.66    8.04   0
   4  -8 -12   31.95    8.82   0
   4  -7   4   23.44    7.27   0
   4  -6  -7   51.22    7.45   0
   4  -6  -6   33.64    7.08   0
   4  -6  -5   45.80    7.10   0
   4  -6  -2    6.02    7.14   0
   4  -6  -1   55.82    7.94   0
   4  -6   0   46.23    7.96   0
   5 -10   2    2.30    8.26   0
   5 -10   3    7.43    8.16   0
  -7  -1   3   44.06    9.19   0
  -7  -1   4   -1.55    8.29   0
  -6  -1   8    0.76    7.18   0
  -6   0  -5   17.31    7.66   0
  -6   0   3    7.02    7.40   0
  -5  -2  13  119.36    9.16   0
  -5  -1  10  121.46    8.62   0
  -5   0   6   -0.79    6.18   0
  -4  -1  11    6.87    7.31   0
  -4   0   7   72.87    9.16   0
  -4   1  -7   66.62    9.24   0
  -4   1   1   58.65    7.43   0
  -4   1   2    3.18    6.79   0
  -3   1   2    5.78    7.32   0
  -2  -4  17   11.90    8.69   0
  -2  -3  15   16.13    8.50   0
   0  -4  14   53.66   14.51   0
   0  -3 -18   -0.97   10.05   0
   0   0  -9   17.99   11.38   0
   1  -5 -19    1.45    8.00   0
   1  -4 -18   28.05   10.97   0
   1  -2 -14    8.49    8.58   0
   2  -2  -8   13.59    7.93   0
   2  -2  -1  305.71   12.61   0
   3  -7  11    8.67    8.86   0
   3  -6 -15   22.72    8.48   0
   3  -5 -13    3.95    7.36   0
   3  -5   6   13.26    8.87   0
   3  -4   2    4.17    7.22   0
   4  -8 -13   17.36    8.79   0
   4  -7 -11   76.89    9.21   0
   4  -7   5    3.71    6.83   0
   4  -6   1    7.03    7.04   0
   5 -10   4   15.23    8.14   0
   5  -9  -4  115.68    9.45   0
   5  -9  -3   -6.00    7.38   0
   5  -9  -2   -1.02    8.16   0
   5  -9  -1    2.69    7.81   0
   5  -9   1    3.60    9.65   0
  -7  -1   0    2.25    8.90   0
  -7  -1   1   18.91    8.78   0
  -6  -2  11   63.99    8.32   0
  -6  -1   7    0.28    7.46   0
  -6   0  -4    4.36    7.62   0
  -6   0  -3    7.33    7.49   0
  -6   0  -2   13.58    8.36   0
  -6   0  -1  158.02   10.12   0
  -6   0   0    2.79    8.00   0
  -6   0   1    9.58    8.15   0
  -5  -4  17   18.61    8.72   0
  -5   0  -9   12.48    9.59   0
  -5   0   5   14.48    6.75   0
  -4  -2  13   70.77    9.71   0
  -4   1  -6  141.64    9.23   0
  -4   1   0  194.96    9.13   0
  -3  -5  19   79.52   10.29   0
  -3  -2  13   87.76    9.85   0
  -3   0   7   82.41    8.01   0
  -3   1  -8   61.72    9.53   0
  -3   1   1    2.82    7.58   0
  -2   0   6   16.89    7.44   0
  -2   1   0   10.94    8.83   0
  -1   0   4  169.24   13.96   0
   0  -2   9   87.56   15.47   0
   0  -1 -14   13.27   10.59   0
   1  -2   6   38.44   16.48   0
   1  -1 -10  216.58   10.93   0
   1  -1   1  308.30   18.83   0
   2  -6  13  129.45   14.94   0
   2  -3   5 1149.61   22.96   0
   2  -2  -9    6.81    7.17   0
   3 -10  16   23.26   12.36   0
   3  -8  13   48.20   10.05   0
   3  -6   9    4.83    7.97   0
   3  -4 -11    5.24    7.37   0
   4  -9  10    4.73    8.11   0
   4  -8   8   24.57    7.75   0
   4  -7 -12   54.16    8.80   0
   4  -6 -10   10.42    7.49   0
   4  -6   2    3.44    7.28   0
   5 -10   5   13.73    8.78   0
   5  -9  -8   -5.32    8.08   0
   5  -9  -7   16.01    8.12   0
   5  -9   2   16.03    8.35   0
  -7  -2   6   18.76    8.36   0
  -7  -2   7    1.91    8.13   0
  -6  -3  13   -5.59    8.07   0
  -6  -1   6   69.81    7.67   0
  -5  -2  12   -1.09    7.78   0
  -5  -1 -12   -4.58   11.06   0
  -5  -1   9   14.43    6.95   0
  -5   0  -8    7.40    9.50   0
  -5   0   4   28.79    7.45   0
  -4  -5  19   36.73    8.43   0
  -4  -4  17    6.54    9.20   0
  -4  -3  15   34.93    9.21   0
  -4  -1 -14    6.73   11.61   0
  -4  -1  10   -5.38    7.53   0
  -4   0 -11   11.77   10.84   0
  -4   0   6  522.57   11.79   0
  -4   1  -5  857.26   16.05   0
  -4   1  -4  153.84    9.65   0
  -4   1  -3   -0.56    7.35   0
  -4   1  -2  133.01    8.98   0
  -3  -4  17   15.54    9.57   0
  -3  -3  15   12.98    8.62   0
  -3  -2 -17   48.41   20.35   0
  -3  -1  10   44.77    7.48   0
  -3   1  -7   57.83    9.90   0
  -3   1   0   15.91    6.95   0
  -2  -6  20    3.54   10.24   0
  -2   1  -7   66.26   10.57   0
  -2   1  -1   70.02    9.96   0
  -1  -6  19   39.24   11.11   0
  -1  -2  11    5.72    8.53   0
  -1  -1   8  141.76   11.23   0
   0  -7  19   -0.61   14.85   0
   2  -5  11  103.84   12.17   0
   2  -3 -14    0.27    8.19   0
   2  -2 -10   59.30    9.28   0
   2  -2   0    3.52    8.21   0
   3  -6 -16   -8.08    8.67   0
   3  -4 -12    5.05    8.48   0
   3  -4   3  222.81   10.42   0
   4  -7 -13   55.72    8.88   0
   4  -7   6    1.51    6.88   0
   4  -6 -11    3.67    7.75   0
   4  -5  -4    1.80    6.66   0
   5 -10   6   20.84    8.39   0
   5  -8  -6   94.49    8.28   0
   5  -8  -5    1.85    7.65   0
   5  -8  -3    3.98    7.73   0
   5  -8  -2   44.28    8.25   0
   5  -8  -1   39.49    8.24   0
  -7  -2   5   17.32    8.34   0
  -6  -1   5   49.20    7.83   0
  -5  -5  18    2.74    8.78   0
  -5  -4  16   69.76    8.73   0
  -5  -3  14   13.29    7.99   0
  -5  -1   8   37.44    7.24   0
  -5   0   3   -1.02    7.49   0
  -3  -1 -15    4.72   14.98   0
  -3   0   6   40.84    7.54   0
  -3   1  -6   55.26    9.28   0
  -3   1  -1   18.00    6.93   0
  -2  -2  12   22.93    7.59   0
  -2  -1   9   18.64    8.85   0
  -2   1  -6  165.89   13.76   0
  -2   1  -2   15.74   10.88   0
   1  -3 -17    3.56    7.48   0
   1  -2 -15   14.11    8.69   0
   1  -1 -11  156.10    9.85   0
   2  -7  15    9.63   13.59   0
   2  -5 -18   18.98    8.23   0
   3  -9  15   33.97   12.14   0
   3  -5   7  143.49   10.45   0
   3  -3  -7   -4.60    6.74   0
   3  -3  -6   20.01    7.29   0
   3  -3  -5   66.26    7.99   0
   3  -3  -4   12.38    7.53   0
   3  -3  -3    3.22    7.07   0
   4  -8   9    7.48    9.54   0
   4  -7 -14   27.03    9.15   0
   4  -6 -12   96.14    9.69   0
   4  -5  -8   17.73    7.17   0
   4  -5  -7   15.11    6.91   0
   4  -5  -6  110.38    7.82   0
   4  -5  -3   19.14    6.92   0
   4  -5  -2   17.62    7.45   0
   5  -9   4   20.26    8.39   0
   5  -8  -8   -5.09    8.32   0
   5  -8   0   14.19    8.22   0
   5  -8   1    5.31    8.61   0
  -7  -2   3   -3.96    8.34   0
  -7  -2   4   18.98    9.03   0
  -6  -4  14   -1.41    8.37   0
  -6  -3  12   27.97    8.72   0
  -6  -2   9    1.07    7.69   0
  -6  -1   4   45.82    7.96   0
  -5  -1 -11    2.42   10.34   0
  -5   0  -7   -1.84    7.33   0
  -5   0  -6    3.21    8.74   0
  -4   0   5  145.13    8.71   0
  -3  -6  20   68.43    8.63   0
  -3   0 -12   55.76   12.12   0
  -3   1  -5   44.56    8.93   0
  -3   1  -4  106.54   10.14   0
  -3   1  -3 1010.77   18.11   0
  -3   1  -2   71.27    8.46   0
  -2  -7  21   11.10   11.33   0
  -2  -5  18   45.05    9.90   0
  -2   0   5   -1.29    7.84   0
  -2   1  -5   12.91    9.85   0
  -2   1  -4    5.71   10.23   0
  -2   1  -3  318.04   14.27   0
   0  -2 -17   33.53   11.48   0
   0   0 -10  457.94   20.96   0
   1  -4 -19    8.02   10.93   0
   2  -9  18   11.62   17.54   0
   2  -3 -15   13.96    9.00   0
   2  -2 -11   45.71    7.73   0
   3  -6 -17   13.71    8.89   0
   3  -4 -13   60.31    7.74   0
   3  -4   4   80.57    7.89   0
   3  -3  -8   25.14    7.40   0
   3  -3  -2   15.56    7.51   0
   4  -7   7    9.38    7.17   0
   4  -6 -13   33.40   10.49   0
   4  -6   4   12.28    7.36   0
   4  -5  -9   13.48    7.29   0
   4  -5   0    4.99    7.06   0
   5 -10   7   -2.19    8.43   0
   5  -8 -10    7.52    8.43   0
   5  -8  -9   -2.44    8.17   0
   5  -8   2    7.88    8.13   0
  -7  -2   1   20.03    9.19   0
  -6  -3  11   -0.17    7.48   0
  -6  -2   8   25.45    7.64   0
  -6  -1  -6    1.16    8.03   0
  -6  -1  -5   -0.49   10.33   0
  -6  -1   2   61.35    8.41   0
  -5  -5  17    1.90   10.38   0
  -5  -3  13  346.44   11.53   0
  -5  -1   7    7.40    6.66   0
  -5   0  -5   12.76    7.49   0
  -5   0  -4  241.99   10.98   0
  -5   0   0    4.60    7.17   0
  -5   0   1   75.72    8.05   0
  -4  -4  16   11.88    8.98   0
  -4  -3  14    0.48    7.29   0
  -4   0 -10   -0.22    8.44   0
  -4   0   4   13.09    7.35   0
  -3  -7  21   60.33   11.57   0
  -3  -5  18   16.27    9.40   0
  -3  -2  12    6.26    7.71   0
  -3   0   5    6.60    7.14   0
  -1  -7  20    8.90   12.09   0
  -1  -5  17   -1.73    8.64   0
  -1  -3  13   -2.15    8.71   0
  -1  -2 -18    9.18   16.39   0
   0  -3 -19    2.16   11.52   0
   1  -1 -12  133.42   10.81   0
   2  -4   9    8.13   10.01   0
   2  -3   6  570.71   18.72   0
   2  -2 -12    0.75    8.60   0
   3  -7  12   39.92    9.78   0
   3  -6  10    2.87    8.99   0
   3  -5 -16    3.88    7.81   0
   3  -3 -10    6.90    7.40   0
   3  -3  -1    6.08    7.33   0
   4 -10  13    5.81   10.56   0
   4  -6   5   -2.57    8.84   0
   4  -5 -10   12.96    7.62   0
   4  -5   1   -6.23    7.10   0
   5 -10   8    4.50   10.49   0
   5  -9   6   31.08    8.43   0
   5  -8   3   35.38    8.14   0
   5  -7  -8   12.21    9.24   0
   5  -7  -7    3.19    7.44   0
   5  -7  -6    5.26    7.06   0
   5  -7  -5   40.00    7.73   0
   5  -7  -4    6.69    7.05   0
   5  -7  -3   -0.05    6.97   0
   5  -7  -2    7.03    6.99   0
   5  -7  -1   67.52    8.38   0
  -6  -4  13   11.20    8.42   0
  -6  -2   7   -1.35    7.72   0
  -6  -1  -4   97.42    8.82   0
  -6  -1  -3    2.10    7.51   0
  -6  -1  -2   -6.23    7.54   0
  -6  -1   0   73.20    9.23   0
  -6  -1   1    1.78    8.14   0
  -5  -4  15   18.69    8.56   0
  -5  -1 -10   43.67   10.36   0
  -5  -1   6   10.77    6.61   0
  -5   0  -3   37.13    7.45   0
  -5   0  -2    7.03    6.93   0
  -5   0  -1    3.48    7.00   0
  -4  -2  11   92.53    8.25   0
  -4  -1 -13    7.89   11.92   0
  -4  -1   8   -2.92    6.87   0
  -4   0   3    2.46    7.14   0
  -3  -4  16   12.29    9.06   0
  -3  -3  14  306.94   10.89   0
  -1  -4  15  124.24   11.36   0
  -1  -1 -16    1.87   17.51   0
  -1   0   3 2245.41   35.74   0
   0  -1 -15   11.30   12.37   0
   1  -3 -18   34.22    9.74   0
   2  -2   2    6.64   10.43   0
   3  -8  14   42.38   11.77   0
   3  -3 -11  154.71    9.23   0
   3  -3   0    2.38    7.46   0
   4  -9  12   -4.12   10.05   0
   4  -7   8    2.26    7.41   0
   4  -6 -14   12.33    8.56   0
   4  -5 -12   12.38   10.23   0
   4  -5 -11   40.81    7.92   0
   4  -5   2    2.44    9.24   0
   5  -7  -9   45.36    7.85   0
   5  -7   0   55.75    8.41   0
  -6  -3  10   40.71    8.87   0
  -6  -2   6    8.08    7.51   0
  -5  -2   9    9.47    7.30   0
  -5  -1   5   80.76    7.50   0
  -4   0  -9    4.44    8.58   0
  -3  -1   8  136.68   10.36   0
  -3   0   4   14.64    6.91   0
  -2  -6  19   -2.26    9.61   0
  -2  -2  11  378.20   12.95   0
  -2  -1   8   88.59    8.80   0
  -2   0   4  102.28    9.63   0
  -1  -1   7  115.01   12.88   0
   1  -1 -13   -0.58    8.44   0
   1  -1   2  254.52   17.97   0
   2  -4 -18   10.38    7.95   0
   2  -3 -16   13.32    8.05   0
   2  -2 -13    6.38    6.84   0
   3  -5 -17    7.86    8.70   0
   3  -5   8   13.70    6.93   0
   3  -4   5   12.44    6.90   0
   3  -3   1   25.44    7.27   0
   4  -6 -15   13.83    8.58   0
   4  -6   6   32.00    8.71   0
   4  -4  -7   15.47    6.91   0
   4  -4  -5   19.86    6.75   0
   4  -4  -4   73.20    7.48   0
   5 -10   9   20.71    8.93   0
   5  -9   7   51.31    9.05   0
   5  -8   5   89.66    9.94   0
   5  -7 -10   -8.74    8.00   0
   5  -7   1   -1.69    7.68   0
  -6  -4  12    7.56    8.03   0
  -6  -3   9    3.17    7.51   0
  -5  -4  14    0.47    8.34   0
  -5  -1   4    9.60    7.44   0
  -4  -4  15   -2.79    7.08   0
  -4  -2 -15   19.17   12.89   0
  -4  -2  10   98.16    8.40   0
  -4  -1   7  244.42    9.53   0
  -4   0  -8   14.26    9.06   0
  -4   0   2    2.05    6.77   0
  -3  -6  19    7.92    8.52   0
  -1  -8  21   -2.49   11.74   0
  -1  -2  10  404.11   15.37   0
   0  -8  20   11.47   15.83   0
   0   0 -11   88.95   12.79   0
   4  -6 -16  -15.92   10.80   0
   4  -5 -13    5.98    8.63   0
   4  -4  -9   88.64    7.99   0
   4  -4  -8    5.65    7.51   0
   4  -4  -3   -8.40    6.98   0
   4  -4  -2   36.13    7.50   0
   5  -7   2    3.60    7.78   0
   5  -6  -6   28.37    7.28   0
   5  -6  -5    7.99    7.24   0
   5  -6  -4   -2.55    7.20   0
   5  -6  -3    2.40    7.49   0
  -6  -4  11   50.37    8.57   0
  -6  -2  -7   76.11    9.35   0
  -6  -2  -6   41.28   10.71   0
  -6  -2   3    2.19    8.10   0
  -5  -6  17    1.21    9.80   0
  -5  -3  11   70.18    7.96   0
  -5  -2   8    5.32    7.07   0
  -5  -1  -8   45.86    9.98   0
  -4  -1   6   87.08    7.81   0
  -4   0  -7  278.92   11.78   0
  -4   0   0   19.27    7.26   0
  -4   0   1  110.35    8.49   0
  -3  -7  20   -4.77   10.44   0
  -3  -3  13   32.03    8.08   0
  -3   0   3   13.75    7.36   0
  -2  -7  20    3.80   10.14   0
  -2  -5  17    2.92    9.00   0
  -2  -3  13  110.08    9.99   0
  -2   0 -12   16.85   14.52   0
  -1  -6  18   10.73   11.05   0
   0  -2 -18   16.15   11.17   0
   2  -8  17   48.08   19.76   0
   2  -3 -17  111.48   10.86   0
   2  -2 -14   26.84    7.24   0
   2  -1  -8  149.36   10.51   0
   2  -1  -7  109.00    8.99   0
   2  -1  -6  203.32   10.75   0
   2  -1  -5  279.09   11.70   0
   3  -9  16    0.20   13.78   0
   3  -5 -18    5.65    9.09   0
   3  -4 -16    6.51    7.65   0
   3  -3 -13   71.11    8.06   0
   3  -3   2    9.57    7.63   0
   4  -8  11   47.17    9.89   0
   4  -7   9  100.67    9.11   0
   4  -5 -14   55.83    8.38   0
   4  -4 -11   11.15    9.12   0
   4  -4 -10   34.12    7.64   0
   4  -4  -1    8.54    7.30   0
   5  -9   8    7.48    8.39   0
   5  -8   6   -4.43    7.73   0
   5  -7   3   83.92    8.53   0
   5  -6  -2   39.09    7.83   0
   6  -9   0    9.45    8.71   0
  -6  -4  10    1.81    9.91   0
  -6  -3   7    1.32    7.57   0
  -6  -2  -5    4.12    8.21   0
  -6  -2   1   27.78    8.49   0
  -6  -2   2    5.62    8.56   0
  -5  -5  15   -3.77    8.52   0
  -5  -4  13    7.06    8.44   0
  -5  -2   7   11.30    6.88   0
  -5  -1  -7   -0.99    9.44   0
  -5  -1   2  106.58    8.67   0
  -4  -6  18   15.75    8.71   0
  -4  -3  12  203.86    9.70   0
  -4   0  -6  677.73   14.69   0
  -4   0  -5  469.26   13.94   0
  -4   0  -2   63.38    9.39   0
  -4   0  -1   79.05    8.09   0
  -3  -4  15   92.69    8.40   0
  -3  -2  10   64.57    9.23   0
  -3  -1 -14    6.96   12.62   0
  -3  -1   7   16.96    7.16   0
  -2  -4  15   13.05    7.02   0
   0  -9  21    1.83   15.44   0
   0  -6  17    0.85   12.16   0
   0  -3 -20    8.29   12.34   0
   1  -2 -17    0.88    9.20   0
   1  -1 -14  245.55   12.62   0
   2  -1  -9   46.92    7.84   0
   3  -7  13    7.01   10.63   0
   3  -6  11    9.91    8.83   0
   3  -3 -14   27.04    7.54   0
   3  -2  -8    8.56    7.01   0
   3  -2  -7   39.92    7.50   0
   3  -2  -5   -2.20    7.30   0
   4  -9  13    0.58   11.15   0
   4  -6   7   10.71    7.13   0
   4  -5 -15   13.59    8.53   0
   4  -5   4   69.49    8.20   0
   4  -4 -12   19.29    7.13   0
   4  -4   0   95.58    8.05   0
   5  -6 -11   15.30    7.83   0
   5  -6   0   95.87    8.17   0
   6  -9   1   50.98    9.14   0
   6  -8  -4   28.54   11.18   0
  -6  -5  12   15.88    8.32   0
  -6  -3   6   12.37    7.54   0
  -6  -2  -3   25.87    7.84   0
  -6  -2  -2   10.61    8.13   0
  -6  -2  -1   36.39    8.67   0
  -6  -2   0    8.48    7.62   0
  -5  -3  10  107.22    8.55   0
  -5  -2 -11   17.17   11.11   0
  -5  -1  -6    2.59    7.52   0
  -5  -1  -5   60.53    9.63   0
  -5  -1   1  158.73    8.99   0
  -4  -7  19   22.32    8.94   0
  -4  -5  16   40.15    7.81   0
  -4  -4  14   22.69    7.73   0
  -4  -2   9   12.25    7.71   0
  -4  -1   5  105.10    8.17   0
  -4   0  -4  227.91   10.44   0
  -4   0  -3  249.97   10.56   0
  -3  -6  18   86.49   10.32   0
  -3   0   2  119.33    8.66   0
  -2  -8  21    4.60   11.46   0
  -2  -2  10  123.77   10.18   0
  -1   0   2  111.02   13.45   0
   0  -3  11   49.16   13.83   0
   0  -1 -16   46.58   13.23   0
   0  -1   5   63.21   18.54   0
   2  -3   7  247.83   14.71   0
   2  -2 -15    1.62    6.85   0
   2  -1 -10    2.78    7.11   0
   2  -1  -3   22.23    8.58   0
   3  -5   9   53.73    9.16   0
   3  -3 -15   25.54    9.08   0
   3  -3   3    8.66    8.52   0
   3  -2  -4   26.80    7.43   0
   3  -2  -3    7.02    7.61   0
   4  -5 -16   11.47   10.29   0
   4  -4   1   -1.46    7.15   0
   5  -9   9   11.02    8.09   0
   5  -8   7   17.31    7.76   0
   5  -6 -12   17.17    8.34   0
   5  -6   1  101.04    8.44   0
   6  -9   2   47.42    9.52   0
   6  -8  -3    0.89    8.07   0
   6  -8  -1   16.23    8.26   0
  -6  -3   5   63.84    8.50   0
  -5  -6  16    2.79    9.14   0
  -5  -5  14   21.73    8.63   0
  -5  -4  12   15.97    7.52   0
  -5  -3   9    4.90    7.17   0
  -5  -2   6   36.67    6.82   0
  -5  -1  -4    9.03    7.61   0
  -5  -1  -3    6.71    7.12   0
  -5  -1  -2   24.66    7.40   0
  -4  -3  11   28.36    7.71   0
  -4  -2 -14   11.74   12.48   0
  -4  -1 -11   13.20    9.74   0
  -3  -3  12    5.88    9.22   0
  -3  -1   6  219.23    9.80   0
  -3   0   1    4.40    7.10   0
  -2  -6  18   15.76    9.62   0
  -1  -5  16  146.08   11.92   0
  -1  -3  12   12.21    8.49   0
   0   0 -12  278.76   16.99   0
   1   0  -7   54.18   11.94   0
   1   0  -6  133.76   13.56   0
   2  -6  14   32.71   15.68   0
   2  -3 -18    8.89    7.92   0
   2  -1 -11   -0.74    6.87   0
   3  -4 -18   25.19   10.77   0
   3  -2 -11   43.71    7.97   0
   3  -2  -2  269.78   10.53   0
   4  -7  10   77.93   10.83   0
   4  -6   8  136.05   10.57   0
   4  -5   5   13.75    7.49   0
   4  -4 -14    6.65   10.32   0
   5  -7   5   -2.19    7.24   0
   5  -6 -13    4.39    8.76   0
   5  -6   2  110.71    9.22   0
   5  -5  -9    9.05    7.57   0
   5  -5  -7    9.44    7.05   0
   5  -5  -6   41.39    7.51   0
   5  -5  -5   20.65    7.72   0
   5  -5  -4   11.18    7.03   0
   5  -5  -3   17.13    7.56   0
   6  -8   0   22.54    8.54   0
  -6  -5  11   14.70    8.34   0
  -6  -4   8    3.76    7.68   0
  -6  -3   4   -1.39    7.31   0
  -5  -2 -10   19.77    8.81   0
  -5  -2   5    3.73    6.72   0
  -4  -6  17    9.00    8.26   0
  -4  -5  15    8.65    8.21   0
  -4  -4  13  166.50    9.13   0
  -4  -2   8  106.95    8.93   0
  -3  -7  19   15.26   10.71   0
  -3  -5  16   78.10    8.47   0
  -3  -4  14    2.95    7.16   0
  -3  -2 -16   27.69   16.94   0
  -3  -2   9    1.10    7.00   0
  -3   0   0  296.49   11.93   0
  -2  -3  12   43.64    9.27   0
  -2   0   2   26.30    8.79   0
  -1  -7  19    4.81   11.11   0
  -1  -4  14   94.46   10.16   0
  -1  -1   6   69.65   12.49   0
   1  -3 -20   19.31   12.78   0
   1  -2 -18   24.74    9.94   0
   1  -1 -15   24.65    8.42   0
   1   0  -5  131.10   12.74   0
   2  -1 -12   47.97    9.10   0
   3  -8  15   42.74   12.84   0
   3  -4   7   32.92    9.07   0
   3  -3 -16    2.62    7.36   0
   3  -2 -12   39.25    8.00   0
   4  -5 -17   11.84    8.12   0
   4  -4   2   25.47    7.60   0
   4  -3 -10  111.46   10.15   0
   4  -3  -9   23.61    7.41   0
   4  -3  -8   54.03    7.87   0
   4  -3  -7  175.42    9.16   0
   4  -3  -6  138.03    8.49   0
   4  -3  -5    6.12    6.51   0
   4  -3  -4    0.35    6.87   0
   5  -9  10   21.53   10.13   0
   5  -8   8   11.64    8.49   0
   5  -7   6   43.51    9.55   0
   5  -6   3   -5.84    7.40   0
   5  -5 -11    3.20    7.89   0
   5  -5 -10    7.28    7.54   0
   5  -5  -2   -6.02    7.17   0
   5  -5  -1   97.93   10.18   0
   6  -8   1   40.47    9.29   0
   6  -7  -8   -4.30    8.32   0
   6  -7  -6   10.34    8.08   0
   6  -7  -5    5.22    8.60   0
   6  -7  -4   35.94    8.53   0
  -6  -4   7   17.79    7.34   0
  -6  -3  -6    6.37    8.82   0
  -6  -3  -5   20.79   10.64   0
  -6  -3   2    4.10    7.82   0
  -6  -3   3   30.35    8.41   0
  -5  -6  15    0.97    8.73   0
  -5  -5  13   10.00    8.27   0
  -5  -4  11   15.57    7.85   0
  -5  -2  -9    4.38   10.18   0
  -5  -2   4    1.86    7.12   0
  -4  -7  18    2.77    8.51   0
  -4  -2   7   65.74    7.57   0
  -4  -1 -10   22.49    9.62   0
  -3  -8  20   11.20   10.65   0
  -3   0  -1   43.08    9.28   0
  -2  -7  19   12.19   10.03   0
  -2  -4  14   19.30    8.75   0
  -2  -1   6    6.64    7.50   0
   0  -5  15    8.46   12.54   0
   0  -2 -19    6.47   13.51   0
   1   0  -9   10.24    7.76   0
   1   0  -4  162.06   14.01   0
   2  -4  10   14.28   11.10   0
   2  -3 -19   21.74   10.59   0
   2  -2   4  146.01   12.89   0
   3  -4 -19   17.08   10.61   0
   3  -3   4   -0.51    8.36   0
   3  -2 -13    7.15    7.14   0
   3  -2  -1   90.54    8.46   0
   4  -5   6  110.64   10.07   0
   4  -4 -15   33.69    7.95   0
   4  -3 -11   40.12    7.29   0
   5  -5 -12   51.82    9.09   0
   5  -5   0   48.97    9.05   0
   6  -8   2   23.25    8.47   0
   6  -7  -2    3.92    7.92   0
   6  -7  -1   17.95   10.16   0
  -6  -5   9   22.90    8.79   0
  -6  -3  -4   48.37    8.97   0
  -6  -3  -3   17.13    8.60   0
  -6  -3  -2    7.23    8.13   0
  -6  -3  -1   30.57    8.86   0
  -5  -4  10   -3.08    7.08   0
  -5  -3   7   77.78    7.75   0
  -5  -2   3   -0.22    7.00   0
  -4  -6  16   13.46    9.49   0
  -4  -2 -13    2.22   11.63   0
  -4  -1  -9   26.73    9.20   0
  -4  -1   2   23.24    7.40   0
  -3  -6  17   65.86   10.02   0
  -3  -3  11    2.30    9.23   0
  -3  -1 -13    1.58   11.91   0
  -3  -1   5    0.04    6.86   0
  -3   0  -2  144.46   10.61   0
  -2  -2   9   25.39    9.00   0
  -2   0   1  340.88   13.59   0
  -1  -8  20    6.38   12.35   0
  -1  -2   9   48.83    8.85   0
   0  -4  13   43.68   11.77   0
   1  -1   3  629.96   27.90   0
   1   0 -10   50.23    9.66   0
   2  -2 -17   17.81    9.76   0
   2  -1 -13   40.26    7.64   0
   3  -6  12    9.99   10.89   0
   3  -3 -17   14.91    8.14   0
   3  -2 -14    0.02    8.51   0
   3  -2   0    9.17    7.02   0
   4  -4 -16   29.39    8.46   0
   4  -3 -12    9.58    7.43   0
   4  -3  -2    8.60    7.09   0
   5  -8   9   59.32   10.81   0
   5  -7   7    0.02    9.14   0
   5  -6   4    3.25    7.14   0
   5  -5 -14    3.80   10.38   0
   5  -5 -13   35.40    8.91   0
   5  -5   1   20.76    8.99   0
   6  -7   0   44.65    9.33   0
  -6  -6  11   12.34    8.83   0
  -6  -4   5   15.12    7.88   0
  -5  -6  14    3.39    8.36   0
  -5  -3 -11   11.17   11.30   0
  -5  -2   1   50.01    8.00   0
  -4  -5  14   24.63    7.82   0
  -4  -4  12   45.59    8.01   0
  -4  -2   6   20.41    7.02   0
  -4  -1   1    3.75    6.96   0
  -3  -5  15    3.07    8.96   0
  -3  -4  13   14.72    8.95   0
  -3  -2   8  285.39   10.44   0
  -3   0  -7   12.23    7.05   0
  -3   0  -6  257.56   12.08   0
  -3   0  -5    3.87    8.37   0
  -3   0  -3   12.61    7.12   0
  -2  -1 -15    4.39   16.35   0
  -2   0 -11   13.68   11.95   0
  -1   0   1   40.17   12.26   0
   0  -7  18   40.29   12.72   0
   0   0 -13   11.24   10.93   0
   1  -1 -16    2.03    8.53   0
   1   0 -11   93.57   10.13   0
   2  -1 -14   14.79    8.57   0
   2  -1   0    9.71   10.76   0
   3  -5  10    9.65    9.37   0
   4  -6   9   38.48    7.61   0
   4  -4 -17    7.26   10.20   0
   4  -3 -13   16.95    7.49   0
   4  -3  -1   17.46    7.30   0
   5  -4 -10    5.35    7.67   0
   5  -4  -9   17.24    7.25   0
   5  -4  -8   17.07    7.82   0
   5  -4  -7   14.69    6.90   0
   5  -4  -4   89.67    7.86   0
   6  -8   4   47.83    9.01   0
   6  -7   1   27.33    8.31   0
   6  -6  -9   22.96    8.56   0
   6  -6  -8   12.38    8.28   0
   6  -6  -7    0.67    7.43   0
   6  -6  -6   12.36    7.78   0
   6  -6  -5   38.47    7.88   0
  -6  -6  10    4.36    8.21   0
  -6  -4   4   -4.63    7.97   0
  -5  -7  15   -5.67    8.43   0
  -5  -4   9   12.59    7.28   0
  -5  -3   6   19.14    7.06   0
  -5  -2  -5    5.95    9.25   0
  -5  -2  -1   10.06    7.04   0
  -5  -2   0   18.31    6.99   0
  -4  -3   9   31.08    7.51   0
  -4  -1  -8   69.37    8.19   0
  -4  -1   0  121.67    8.45   0
  -3  -7  18   14.89    8.45   0
  -3  -1   4  178.48    9.10   0
  -2  -6  17   30.44    9.91   0
  -2   0   0   59.75    9.73   0
  -1  -6  17   14.84    9.17   0
   0  -2   8    7.00   13.03   0
   0  -1 -17   16.92   12.42   0
   1  -7  17   20.97   18.01   0
   3  -7  14   46.43   12.76   0
   3  -3 -18    3.34    7.87   0
   3  -3   5   32.70    8.92   0
   3  -2 -15   39.00    7.59   0
   3  -2   1   32.24    7.52   0
   4  -8  13   10.33   10.54   0
   4  -5   7   11.12    8.35   0
   4  -4   4   41.64    8.29   0
   5  -5   2    5.50    7.50   0
   5  -4 -11   16.84    7.77   0
   5  -4  -3  198.07    8.99   0
   6  -8   5    1.62   10.57   0
   6  -7   2   -5.17    8.33   0
   6  -6 -10   -3.67    8.10   0
   6  -6  -3   22.16    8.15   0
  -6  -6   9    4.96    8.35   0
  -6  -5   6   -0.88    9.71   0
  -6  -5   7   15.03    8.19   0
  -6  -4  -4   30.28   10.55   0
  -6  -4   1    3.38    7.80   0
  -6  -4   2   93.89    8.89   0
  -5  -6  13   76.91    9.24   0
  -5  -4   8  116.71    8.64   0
  -5  -3 -10    6.45    9.96   0
  -5  -3   5   51.91    7.51   0
  -5  -2  -4  175.38    9.28   0
  -5  -2  -3    3.22    7.17   0
  -4  -8  18    5.74    8.59   0
  -4  -6  15   71.84    8.54   0
  -4  -5  13   -9.42    7.38   0
  -4  -4  11   24.75    7.59   0
  -4  -2 -12    5.78   10.12   0
  -4  -2   5    4.27    6.71   0
  -4  -1  -7   12.81    7.29   0
  -4  -1  -6   81.25    9.68   0
  -4  -1  -2   10.35    7.85   0
  -4  -1  -1   11.32    6.90   0
  -3  -8  19    5.35   10.78   0
  -3  -3  10    5.60    8.46   0
  -2  -5  15    7.61    8.47   0
  -2  -3  11   14.49    7.04   0
  -2  -1   5   45.01    8.38   0
  -1  -3  11  235.56   12.35   0
   1   0 -12   20.58    8.48   0
   2  -2 -18   32.49    8.33   0
   2  -1 -15   12.90    8.30   0
   3  -9  17   45.90   18.01   0
   3  -1  -9   71.34    8.05   0
   3  -1  -8  101.67    8.57   0
   3  -1  -7   14.35    7.31   0
   3  -1  -6    6.91    6.93   0
   4  -4 -18    4.43    8.78   0
   4  -3 -15   25.99    8.39   0
   4  -3   1   25.73    8.83   0
   4  -2  -8  120.77    8.61   0
   5  -4 -13   17.90    8.08   0
   5  -4  -2    9.60    7.04   0
   6  -7   3   17.30   10.46   0
   6  -6  -1  137.70    9.47   0
  -6  -5   5    2.42    7.84   0
  -6  -4  -3   10.14    8.37   0
  -6  -4  -2   21.40    8.36   0
  -6  -4  -1    3.16    8.59   0
  -6  -4   0   18.42    8.24   0
  -5  -7  14   41.89    9.17   0
  -4  -2   4   75.69    7.73   0
  -4  -1  -5   47.22    7.59   0
  -4  -1  -4   78.35    8.27   0
  -4  -1  -3   91.91    8.75   0
  -3  -6  16   27.93    7.99   0
  -3  -5  14   32.58    9.01   0
  -3  -4  12    8.98    9.34   0
  -3  -2 -15    5.42   13.17   0
  -3  -2   7   14.16    7.07   0
  -3  -1 -12   51.77   11.18   0
  -3  -1   3  133.58    8.94   0
  -2  -7  18   44.02    9.87   0
  -2  -4  13   18.43    7.34   0
  -2  -2   8  327.31   11.54   0
  -2   0 -10   48.52   11.75   0
  -1  -5  15   17.13    8.97   0
   1  -1 -17    2.47    8.99   0
   1   0  -2  107.79   13.34   0
   2  -3   8   22.22   10.23   0
   2  -2   5   59.74   10.82   0
   3  -3 -19   14.01    8.06   0
   3  -1 -11   -0.85    7.57   0
   3  -1 -10   21.81    7.31   0
   3  -1  -5   64.63    8.34   0
   4  -4   5   14.98    9.39   0
   4  -2 -11   11.23    7.42   0
   4  -2 -10   -8.84    7.26   0
   4  -2  -9  171.22    9.30   0
   4  -2  -5   22.23    7.22   0
   5  -6   6   11.54    7.46   0
   5  -4 -14    5.48    8.95   0
   5  -4  -1    4.24    7.10   0
   6  -6   0   -5.89    8.61   0
   6  -5  -9   12.92    7.41   0
   6  -5  -8    1.30    7.40   0
   6  -5  -7   65.92    8.89   0
  -6  -6   8   70.78    8.85   0
[truncated: 233,013 more chars]
