# Supplementary material for: First crystal structure of a Pigment Red 52 compound: DMSO solvate hydrate of the monosodium salt
Source: Acta Crystallogr E Crystallogr Commun. 2021 Mar 19;77(Pt 4):402–5. doi: 10.1107/S2056989021002577 (PMC8025858; doi:10.1107/S2056989021002577)
Supplement: Supplementary file 2 [file e-77-00402-Isup2.hkl]

data_I                                                                          
_shelx_title ' S90 in P-1'                                                      
_shelx_refln_list_code          4                                               
_shelx_F_calc_maximum      263.32                                               
_exptl_crystal_F_000       556.00                                               
_reflns_d_resolution_high  0.8401                                               
                                                                                
loop_                                                                           
 _space_group_symop_operation_xyz                                               
 'x, y, z'                                                                      
 '-x, -y, -z'                                                                   
                                                                                
_cell_length_a     5.7347                                                       
_cell_length_b    10.9336                                                       
_cell_length_c    18.4692                                                       
_cell_angle_alpha 104.844                                                       
_cell_angle_beta   97.478                                                       
_cell_angle_gamma  95.404                                                       
                                                                                
_shelx_F_squared_multiplier     1.000                                           
                                                                                
loop_                                                                           
 _refln_index_h                                                                 
 _refln_index_k                                                                 
 _refln_index_l                                                                 
 _refln_F_squared_calc                                                          
 _refln_F_squared_meas                                                          
 _refln_F_squared_sigma                                                         
 _refln_observed_status                                                         
   1   0   0        545.25        520.07        34.99 o                         
   2   0   0        426.43        370.81        23.91 o                         
   3   0   0       1828.41       1821.11        27.72 o                         
   4   0   0        105.21        115.66        18.82 o                         
   5   0   0         50.92         27.38        18.53 o                         
   6   0   0          0.04          9.06        21.09 o                         
  -6   1   0          9.36         66.09        21.13 o                         
  -5   1   0         93.84        135.28        20.61 o                         
  -4   1   0       1286.69       1214.18        25.60 o                         
  -3   1   0        152.88        128.21        21.09 o                         
  -2   1   0         50.36         65.99        22.35 o                         
  -1   1   0          1.66          3.92        27.41 o                         
   1   1   0        338.92        267.14        32.62 o                         
   2   1   0          9.08         16.86        19.55 o                         
   3   1   0        205.79        263.02        18.37 o                         
   4   1   0        771.17        781.67        21.84 o                         
   5   1   0         46.08         20.91        22.07 o                         
   6   1   0        491.55        499.46        22.85 o                         
  -6   2   0         80.06         72.43        18.39 o                         
  -5   2   0        991.00        988.91        26.25 o                         
  -4   2   0       1265.61       1188.90        28.61 o                         
  -3   2   0         64.21         69.40        17.02 o                         
  -2   2   0          0.04         15.30        19.84 o                         
  -1   2   0        766.10        778.16        33.35 o                         
   0   2   0       8555.31       8003.14        75.69 o                         
   1   2   0       5267.73       4821.15       232.42 o                         
   2   2   0         92.00         70.91        22.04 o                         
   3   2   0        406.89        385.43        23.19 o                         
   4   2   0       1492.77       1413.71        35.56 o                         
   5   2   0         83.51         89.39        24.52 o                         
   6   2   0         86.64         51.79        25.97 o                         
  -6   3   0        274.65        279.22        24.58 o                         
  -5   3   0        166.38        164.74        19.02 o                         
  -4   3   0        824.48        782.13        25.83 o                         
  -3   3   0         12.30          6.43        17.38 o                         
  -2   3   0        170.70        165.21        20.48 o                         
  -1   3   0       1040.58       1012.11        25.57 o                         
   0   3   0       3645.03       3282.54        39.83 o                         
   1   3   0        253.30        236.98        26.10 o                         
   2   3   0        164.79        140.46        20.36 o                         
   3   3   0         33.18         11.35        19.25 o                         
   4   3   0         64.59         82.73        19.99 o                         
   5   3   0        103.79        109.91        21.24 o                         
   6   3   0          3.17         -6.67        25.16 o                         
  -6   4   0       1578.07       1649.58        43.23 o                         
  -5   4   0        662.97        683.34        24.27 o                         
  -4   4   0        608.06        624.20        22.87 o                         
  -3   4   0        811.57        828.02        21.18 o                         
  -2   4   0         24.71         33.36        15.94 o                         
  -1   4   0        384.94        378.52        17.07 o                         
   0   4   0        131.66        168.28        17.86 o                         
   1   4   0        813.00        858.82        27.10 o                         
   2   4   0        663.94        616.52        26.34 o                         
   3   4   0        692.85        644.77        29.66 o                         
   4   4   0        104.57        127.79        21.42 o                         
   5   4   0        157.55        155.18        21.61 o                         
   6   4   0        141.67        118.43        23.49 o                         
  -6   5   0        139.12        198.59        19.62 o                         
  -5   5   0        241.45        264.56        20.33 o                         
  -4   5   0         35.49         43.66        18.02 o                         
  -3   5   0        808.73        749.29        24.17 o                         
  -2   5   0         11.18         15.72        15.40 o                         
  -1   5   0       6742.49       6421.94        46.94 o                         
   0   5   0         60.94         88.05        14.47 o                         
   1   5   0         50.88         59.14        17.58 o                         
   2   5   0         37.87         28.59        20.81 o                         
   3   5   0          7.89         26.47        17.66 o                         
   4   5   0       2022.90       1788.74        65.60 o                         
   5   5   0          3.11         20.44        23.40 o                         
  -6   6   0         20.54        -14.43        20.96 o                         
  -5   6   0        597.73        602.18        20.68 o                         
  -4   6   0        289.65        283.72        20.19 o                         
  -3   6   0          1.37         24.58        14.66 o                         
  -2   6   0       1038.90        969.14        33.59 o                         
  -1   6   0        105.95        130.63        13.70 o                         
   0   6   0        709.36        690.79        29.41 o                         
   1   6   0         36.78         26.71        17.44 o                         
   2   6   0         35.45         30.54        51.16 o                         
   3   6   0        947.55        879.70        27.12 o                         
   4   6   0         58.58        119.87        24.80 o                         
   5   6   0        337.49        397.18        27.28 o                         
  -6   7   0        305.94        296.62        19.61 o                         
  -5   7   0        300.77        325.07        17.30 o                         
  -4   7   0         15.62         28.57        19.48 o                         
  -3   7   0        258.21        270.48        19.24 o                         
  -2   7   0        170.91        167.94        13.73 o                         
  -1   7   0        885.25        903.83        25.87 o                         
   0   7   0         89.69        122.96        14.83 o                         
   1   7   0        800.06        854.67        29.94 o                         
   2   7   0        113.85        117.51        19.58 o                         
   3   7   0         19.64         35.53        17.29 o                         
   4   7   0         75.25        105.00        20.48 o                         
   5   7   0         11.80         56.90        22.02 o                         
  -5   8   0        115.38         89.56        16.67 o                         
  -4   8   0         73.55         93.88        18.70 o                         
  -3   8   0        226.95        251.06        15.00 o                         
  -2   8   0          8.05          6.89        13.96 o                         
  -1   8   0        734.60        658.63        27.53 o                         
   0   8   0         20.16         43.01        14.16 o                         
   1   8   0        126.51        108.23        14.35 o                         
   2   8   0         41.64         45.35        19.81 o                         
   3   8   0         92.40        100.13        22.24 o                         
   4   8   0        315.91        340.81        21.89 o                         
  -5   9   0        552.55        553.40        28.23 o                         
  -4   9   0         83.68         85.63        16.61 o                         
  -3   9   0        255.60        254.21        16.21 o                         
  -2   9   0        244.61        246.43        14.32 o                         
  -1   9   0        126.15        150.40        15.52 o                         
   0   9   0        260.82        266.11        23.93 o                         
   1   9   0         61.73         70.73        14.52 o                         
   2   9   0       1146.04       1078.43        28.15 o                         
   3   9   0         25.48         32.06        21.52 o                         
   4   9   0         15.79        -19.72        24.43 o                         
  -4  10   0         69.39         95.46        16.10 o                         
  -3  10   0         42.55         48.49        14.10 o                         
  -2  10   0        171.94        168.31        16.19 o                         
  -1  10   0         26.77         45.79        14.84 o                         
   0  10   0        134.82        172.85        22.16 o                         
   1  10   0        253.18        289.26        15.90 o                         
   2  10   0         17.90         33.92        19.92 o                         
   3  10   0        303.46        340.63        60.60 o                         
  -4  11   0        484.29        430.76        18.99 o                         
  -3  11   0        133.67        125.49        14.93 o                         
  -2  11   0        177.89        204.00        21.09 o                         
  -1  11   0        141.23        152.99        18.84 o                         
   0  11   0        403.10        409.58        22.35 o                         
   1  11   0        455.28        451.88        22.85 o                         
   2  11   0        516.46        436.77        25.98 o                         
  -2  12   0        196.14        202.24        22.11 o                         
  -1  12   0          4.57         56.91        26.32 o                         
   0  12   0         37.97         32.34        16.69 o                         
   1  12   0         42.03         57.63        17.96 o                         
  -1 -12   1        639.20        613.49        27.86 o                         
   0 -12   1         14.76         30.04        16.05 o                         
   1 -12   1        157.76        152.89        21.89 o                         
   2 -12   1         42.11         39.93        28.31 o                         
   3 -12   1          7.80         30.65        17.64 o                         
  -2 -11   1          1.32        -19.35        19.35 o                         
  -1 -11   1        213.97        213.65        18.37 o                         
   0 -11   1        307.12        299.99        17.13 o                         
   1 -11   1         32.75         77.60        16.46 o                         
   2 -11   1         38.72         37.32        16.35 o                         
   3 -11   1         13.22         36.83        16.77 o                         
   4 -11   1        253.92        255.85        17.48 o                         
  -3 -10   1          6.55        -11.12        19.79 o                         
  -2 -10   1         55.30         50.62        15.52 o                         
  -1 -10   1        213.38        244.20        15.63 o                         
   0 -10   1        102.49        115.92        18.59 o                         
   1 -10   1          5.48         34.34        16.82 o                         
   2 -10   1        213.33        224.10        19.00 o                         
   3 -10   1          0.05        -11.68        13.94 o                         
   4 -10   1        203.72        217.81        19.86 o                         
  -4  -9   1        564.52        565.65        23.83 o                         
  -3  -9   1          1.78          9.46        28.14 o                         
  -2  -9   1        585.41        642.98        25.99 o                         
  -1  -9   1        166.70        150.21        14.28 o                         
   0  -9   1        155.29        186.35        18.72 o                         
   1  -9   1        204.49        210.26        17.18 o                         
   2  -9   1        156.57        137.44        13.41 o                         
   3  -9   1        357.19        369.24        22.34 o                         
   4  -9   1        113.98        135.55        20.29 o                         
   5  -9   1          3.00          9.67        16.76 o                         
  -4  -8   1          6.08         45.94        29.08 o                         
  -3  -8   1         73.63         59.64        18.11 o                         
  -2  -8   1          0.87         -9.52        16.82 o                         
  -1  -8   1         46.82         68.01        13.42 o                         
   0  -8   1       1203.87       1285.92        35.80 o                         
   1  -8   1        419.04        405.39        16.68 o                         
   2  -8   1       1394.81       1463.15        27.05 o                         
   3  -8   1          1.09         44.75        18.39 o                         
   4  -8   1         69.01         73.04        16.23 o                         
   5  -8   1          3.27         -1.62        15.62 o                         
  -5  -7   1         25.89         -6.41        23.11 o                         
  -4  -7   1        973.72       1020.69        40.53 o                         
  -3  -7   1        769.71        813.56        28.55 o                         
  -2  -7   1       1481.94       1474.12        32.72 o                         
  -1  -7   1        174.98        173.01        25.77 o                         
   0  -7   1        953.72        948.83        31.18 o                         
   1  -7   1         80.14         97.37        14.35 o                         
   2  -7   1         71.22         61.49        12.93 o                         
   3  -7   1       1006.88        979.13        27.11 o                         
   4  -7   1         42.85         32.46        17.85 o                         
   5  -7   1         14.72         -2.17        16.87 o                         
   6  -7   1        143.37        167.77        18.69 o                         
  -5  -6   1          3.41         39.55        25.04 o                         
  -4  -6   1         17.06         79.26        27.34 o                         
  -3  -6   1         23.46         16.84        24.84 o                         
  -2  -6   1         99.52        112.67        21.20 o                         
  -1  -6   1         60.71         61.31        17.95 o                         
   0  -6   1       3293.21       3384.48        37.22 o                         
   1  -6   1        768.43        768.76        19.43 o                         
   2  -6   1         18.36         25.42        16.68 o                         
   3  -6   1        146.43        154.83        16.37 o                         
   4  -6   1         87.63         77.06        17.51 o                         
   5  -6   1        614.54        648.53        19.19 o                         
   6  -6   1         64.27         92.27        20.57 o                         
  -5  -5   1         58.05        124.57        26.80 o                         
  -4  -5   1        200.52        219.36        28.02 o                         
  -3  -5   1        998.08        977.03        32.79 o                         
  -2  -5   1        727.16        840.17        71.45 o                         
  -1  -5   1        457.89        476.40        23.46 o                         
   0  -5   1          2.81          8.95        14.39 o                         
   1  -5   1         20.93         46.11        12.68 o                         
   2  -5   1        465.36        467.58        19.04 o                         
   3  -5   1       1527.03       1595.65        26.14 o                         
   4  -5   1          6.36         -3.70        18.40 o                         
   5  -5   1         92.72        115.53        21.00 o                         
   6  -5   1        142.53         99.11        25.09 o                         
  -6  -4   1         27.14         -4.46        24.44 o                         
  -5  -4   1          0.90        -10.26        20.92 o                         
  -4  -4   1        112.28         98.58        30.24 o                         
  -3  -4   1          0.22         17.35        19.79 o                         
  -2  -4   1        653.19        676.74        27.26 o                         
  -1  -4   1       1143.73       1290.91        41.08 o                         
   0  -4   1        265.95        248.44        22.12 o                         
   1  -4   1        128.75        133.00        19.35 o                         
   2  -4   1        254.53        276.55        18.15 o                         
   3  -4   1        256.63        316.00        20.55 o                         
   4  -4   1          0.02         -5.92        18.45 o                         
   5  -4   1        271.68        272.95        18.73 o                         
   6  -4   1          4.86         14.81        21.34 o                         
  -6  -3   1         41.44         25.74        25.06 o                         
  -5  -3   1        125.12        126.18        20.24 o                         
  -4  -3   1         58.59         78.36        20.26 o                         
  -3  -3   1        165.41        181.08        24.32 o                         
  -2  -3   1        976.36       1096.74        49.90 o                         
  -1  -3   1       5367.16       5496.35        84.29 o                         
   0  -3   1        230.33        219.39        18.82 o                         
   1  -3   1        417.26        398.95        24.95 o                         
   2  -3   1         80.17         69.25        18.38 o                         
   3  -3   1        180.02        174.37        18.30 o                         
   4  -3   1        177.23        180.85        18.22 o                         
   5  -3   1        107.97        110.13        21.58 o                         
   6  -3   1       1188.66       1145.47        26.63 o                         
  -6  -2   1        155.76        184.69        25.00 o                         
  -5  -2   1        313.02        342.56        21.97 o                         
  -4  -2   1          0.74        -20.51        20.51 o                         
  -3  -2   1          9.26         20.30        16.40 o                         
  -2  -2   1       1770.33       1888.01        41.76 o                         
  -1  -2   1        279.93        273.48        34.88 o                         
   0  -2   1          0.73          2.73        23.24 o                         
   1  -2   1       1080.34       1105.90        34.22 o                         
   2  -2   1       2338.82       2341.77        36.32 o                         
   3  -2   1        199.64        203.99        17.67 o                         
   4  -2   1        653.14        677.83        19.97 o                         
   5  -2   1       1855.78       1920.64        33.09 o                         
   6  -2   1         21.87         23.77        21.36 o                         
  -6  -1   1         19.74         27.49        19.04 o                         
  -5  -1   1       1118.73       1061.32        24.90 o                         
  -4  -1   1         18.08         34.88        18.28 o                         
  -3  -1   1        375.69        487.04        20.65 o                         
  -2  -1   1        253.74        257.56        22.36 o                         
  -1  -1   1        889.56        917.49        38.87 o                         
   1  -1   1       2050.30       1979.42        46.39 o                         
   2  -1   1        575.02        458.97        24.47 o                         
   3  -1   1        106.23         98.79        17.65 o                         
   4  -1   1        599.99        514.42        25.01 o                         
   5  -1   1        329.47        352.58        20.71 o                         
   6  -1   1        120.13         76.96        21.87 o                         
  -6   0   1         46.45         51.89        19.89 o                         
  -5   0   1        441.13        465.56        22.99 o                         
  -4   0   1        715.92        715.46        22.58 o                         
  -3   0   1         12.82         26.88        18.45 o                         
  -2   0   1       2309.44       2241.11        45.32 o                         
  -1   0   1        245.75        239.83        31.83 o                         
   1   0   1         65.54         65.02        29.97 o                         
   2   0   1       1200.84       1031.52        32.32 o                         
   3   0   1        275.22        276.52        19.05 o                         
   4   0   1        508.55        493.23        21.48 o                         
   5   0   1         34.65         53.54        18.12 o                         
   6   0   1        991.40       1000.31        29.98 o                         
  -6   1   1        250.52        242.17        18.70 o                         
  -5   1   1       1216.74       1149.53        24.82 o                         
  -4   1   1        391.93        392.05        24.76 o                         
  -3   1   1         19.46         30.12        19.45 o                         
  -2   1   1        586.49        499.50        27.90 o                         
  -1   1   1        644.25        619.81        33.59 o                         
   1   1   1        799.26        781.39        44.80 o                         
   2   1   1       2437.01       2462.06        41.21 o                         
   3   1   1         82.35         47.75        18.51 o                         
   4   1   1          5.27         13.29        17.41 o                         
   5   1   1         63.59        101.05        23.39 o                         
   6   1   1         77.12        144.39        29.95 o                         
  -6   2   1        437.81        430.82        22.83 o                         
  -5   2   1         52.15         61.82        17.88 o                         
  -4   2   1        581.58        552.20        21.66 o                         
  -3   2   1        581.91        549.08        21.05 o                         
  -2   2   1       2246.44       2037.85        32.84 o                         
  -1   2   1       3601.16       3470.13        52.13 o                         
   0   2   1        102.68        117.08        22.75 o                         
   1   2   1        248.19        229.41        28.70 o                         
   2   2   1       4855.56       4924.78        96.66 o                         
   3   2   1        213.27        181.97        23.54 o                         
   4   2   1        563.25        572.00        24.97 o                         
   5   2   1         26.32         38.09        20.47 o                         
   6   2   1        252.61        235.71        28.51 o                         
  -6   3   1         21.58         46.55        18.11 o                         
  -5   3   1        809.86        821.37        26.80 o                         
  -4   3   1        118.09        116.81        17.50 o                         
  -3   3   1          0.15         19.50        17.78 o                         
  -2   3   1        578.34        577.45        24.12 o                         
  -1   3   1       3562.12       3581.04        64.80 o                         
   0   3   1        124.38        122.39        20.01 o                         
   1   3   1       3166.84       3390.84        64.72 o                         
   2   3   1      11837.89      12967.02       283.22 o                         
   3   3   1        809.57        776.43        30.46 o                         
   4   3   1        702.72        714.38        40.08 o                         
   5   3   1          0.14         12.71        25.12 o                         
   6   3   1        192.93        211.13        29.20 o                         
  -6   4   1       1379.03       1384.70        30.31 o                         
  -5   4   1         20.94         35.07        18.77 o                         
  -4   4   1         29.71         45.96        17.24 o                         
  -3   4   1        394.56        436.09        19.82 o                         
  -2   4   1         60.34         63.09        17.25 o                         
  -1   4   1        959.43        918.06        25.65 o                         
   0   4   1       1927.67       1984.75        28.91 o                         
   1   4   1         26.44         29.05        19.35 o                         
   2   4   1        254.08        263.57        22.64 o                         
   3   4   1          5.23         21.28        18.49 o                         
   4   4   1        433.79        429.71        23.33 o                         
   5   4   1        217.24        210.15        22.70 o                         
  -6   5   1          0.04         22.49        18.14 o                         
  -5   5   1        565.25        601.13        20.93 o                         
  -4   5   1          1.69        -13.24        22.19 o                         
  -3   5   1          0.56         36.64        17.59 o                         
  -2   5   1       3107.10       3127.26        42.16 o                         
  -1   5   1       1580.14       1455.77        28.28 o                         
   0   5   1        166.47        200.50        15.43 o                         
   1   5   1        808.54        845.13        31.84 o                         
   2   5   1        446.84        578.25        32.95 o                         
   3   5   1       1909.77       1974.99        39.96 o                         
   4   5   1          8.68         36.72        17.94 o                         
   5   5   1        611.01        631.16        24.33 o                         
  -6   6   1        899.38        863.46        24.97 o                         
  -5   6   1         29.73         49.57        19.37 o                         
  -4   6   1        310.63        334.01        17.06 o                         
  -3   6   1        122.65        142.46        17.71 o                         
  -2   6   1        120.20         98.13        14.40 o                         
  -1   6   1       2774.73       2748.96        62.05 o                         
   0   6   1         55.36         57.14        14.07 o                         
   1   6   1       1740.05       1737.05        45.06 o                         
   2   6   1         49.35         59.60        25.56 o                         
   3   6   1        260.43        315.26        22.21 o                         
   4   6   1        477.34        487.39        28.46 o                         
   5   6   1        223.23        199.56        21.93 o                         
  -6   7   1          2.25         82.64        23.62 o                         
  -5   7   1        482.63        480.35        20.02 o                         
  -4   7   1       1526.08       1494.37        30.88 o                         
  -3   7   1          0.65         -4.88        21.07 o                         
  -2   7   1          2.05         32.73        15.05 o                         
  -1   7   1        520.23        415.72        22.08 o                         
   0   7   1         35.82         32.88        14.86 o                         
   1   7   1        181.23        207.10        14.93 o                         
   2   7   1        156.62        209.03        20.63 o                         
   3   7   1         16.14         14.21        23.69 o                         
   4   7   1        158.36        168.84        21.73 o                         
  -5   8   1        257.09        259.27        20.04 o                         
  -4   8   1         51.32         48.44        21.44 o                         
  -3   8   1        662.00        656.25        23.32 o                         
  -2   8   1        247.20        252.80        17.86 o                         
  -1   8   1       1127.24       1055.30        21.76 o                         
   0   8   1         14.33         29.05        13.48 o                         
   1   8   1       1269.99       1201.21        25.42 o                         
   2   8   1         33.92         41.49        18.76 o                         
   3   8   1          9.29         16.06        18.46 o                         
   4   8   1          0.99         12.36        19.97 o                         
  -5   9   1         48.52         61.25        20.52 o                         
  -4   9   1        125.39        132.83        16.96 o                         
  -3   9   1        110.16        123.29        15.83 o                         
  -2   9   1         70.68         43.83        14.32 o                         
  -1   9   1         63.08         61.68        16.40 o                         
   0   9   1        259.13        232.05        17.41 o                         
   1   9   1        539.13        536.87        17.64 o                         
   2   9   1         20.57         63.34        19.32 o                         
   3   9   1         12.53         47.25        20.90 o                         
  -4  10   1        139.89        154.47        15.76 o                         
  -3  10   1        536.39        544.43        16.98 o                         
  -2  10   1        557.36        527.94        23.80 o                         
  -1  10   1        133.64        111.12        15.81 o                         
   0  10   1         90.89        110.19        20.95 o                         
   1  10   1        415.28        388.30        16.40 o                         
   2  10   1        289.58        283.78        17.83 o                         
   3  10   1          5.31         18.63        20.47 o                         
  -3  11   1         13.66        -10.72        17.13 o                         
  -2  11   1        779.66        787.90        24.57 o                         
  -1  11   1          2.44          5.22        18.78 o                         
   0  11   1         20.81         29.29        26.35 o                         
   1  11   1          3.38         27.54        19.04 o                         
   2  11   1         27.08         38.01        20.27 o                         
  -2  12   1         71.76         98.85        20.05 o                         
  -1  12   1         39.30         46.42        20.11 o                         
   0  12   1        584.81        521.14        25.31 o                         
  -1 -12   2          9.01         80.23        22.00 o                         
   0 -12   2        130.09        137.04        22.71 o                         
   1 -12   2         48.27         83.36        18.71 o                         
   2 -12   2         28.45         54.81        17.67 o                         
   3 -12   2         79.41         71.55        21.90 o                         
  -2 -11   2          1.64         -5.10        14.77 o                         
  -1 -11   2         61.66         74.37        14.56 o                         
   0 -11   2          2.59         -0.82        16.95 o                         
   1 -11   2         50.98         70.75        20.76 o                         
   2 -11   2         19.17         26.55        16.72 o                         
   3 -11   2        164.50        185.24        19.32 o                         
   4 -11   2         58.66         68.07        16.22 o                         
  -3 -10   2         20.68         36.41        18.17 o                         
  -2 -10   2        253.12        233.16        23.53 o                         
  -1 -10   2       2719.41       2694.23        64.60 o                         
   0 -10   2        165.80        156.89        17.44 o                         
   1 -10   2         24.85         21.37        14.36 o                         
   2 -10   2        855.33        834.43        20.17 o                         
   3 -10   2        400.75        378.96        21.09 o                         
   4 -10   2         51.80         59.34        15.12 o                         
  -4  -9   2        155.81        220.42        36.14 o                         
  -3  -9   2          7.37        -18.91        24.22 o                         
  -2  -9   2         13.06         11.55        17.85 o                         
  -1  -9   2          9.70          2.70        13.08 o                         
   0  -9   2         36.08         51.22        16.98 o                         
   1  -9   2        685.03        694.21        19.92 o                         
   2  -9   2        473.11        490.43        19.00 o                         
   3  -9   2         84.73         79.59        13.25 o                         
   4  -9   2        402.82        432.21        23.71 o                         
   5  -9   2         14.17         65.22        19.81 o                         
  -4  -8   2        137.02        137.42        24.74 o                         
  -3  -8   2        224.01        199.21        18.96 o                         
  -2  -8   2       3380.19       3282.69        88.84 o                         
  -1  -8   2         56.38         52.29        15.70 o                         
   0  -8   2         45.67         60.25        17.16 o                         
   1  -8   2         28.06         39.37        14.53 o                         
   2  -8   2        536.12        534.79        19.31 o                         
   3  -8   2        903.17        897.06        26.92 o                         
   4  -8   2         27.55         67.06        17.25 o                         
   5  -8   2          0.09         29.91        18.06 o                         
  -5  -7   2         31.71         80.44        23.04 o                         
  -4  -7   2          0.02        -13.19        19.10 o                         
  -3  -7   2         32.44         13.74        21.27 o                         
  -2  -7   2          4.79        -10.90        39.28 o                         
  -1  -7   2       1960.25       1908.67        36.81 o                         
   0  -7   2        915.81        919.38        30.04 o                         
   1  -7   2        478.80        557.29        18.07 o                         
   2  -7   2       1464.96       1365.50        34.13 o                         
   3  -7   2         89.85        100.12        16.80 o                         
   4  -7   2          7.58         50.88        21.19 o                         
   5  -7   2         39.00         34.13        17.01 o                         
   6  -7   2         13.27          5.33        20.48 o                         
  -5  -6   2        231.25        249.98        29.07 o                         
  -4  -6   2          5.25         23.91        26.36 o                         
  -3  -6   2        187.10        236.88        24.31 o                         
  -2  -6   2       2943.31       2987.45       103.08 o                         
  -1  -6   2        132.13        158.15        19.47 o                         
   0  -6   2       1637.66       1679.18        46.07 o                         
   1  -6   2        152.07        180.53        13.28 o                         
   2  -6   2         69.01         73.57        14.60 o                         
   3  -6   2         13.33         14.08        15.71 o                         
   4  -6   2         31.71         36.04        16.16 o                         
   5  -6   2        665.17        702.06        27.60 o                         
   6  -6   2         13.90         36.13        17.44 o                         
  -5  -5   2        160.68        181.34        22.64 o                         
  -4  -5   2         44.49         60.64        23.03 o                         
  -3  -5   2          0.23         39.24        17.96 o                         
  -2  -5   2         82.06         78.46        23.41 o                         
  -1  -5   2          0.38          0.20        18.41 o                         
   0  -5   2         20.27         22.63        13.23 o                         
   1  -5   2          0.23          3.66        12.52 o                         
   2  -5   2         15.00         28.35        14.61 o                         
   3  -5   2       4539.66       4875.35        38.37 o                         
   4  -5   2         25.76         26.76        16.82 o                         
   5  -5   2         28.44         -6.58        18.16 o                         
   6  -5   2         41.80        107.22        24.02 o                         
  -6  -4   2        642.20        602.03        36.71 o                         
  -5  -4   2        607.48        565.75        28.47 o                         
  -4  -4   2        172.02        166.02        21.09 o                         
  -3  -4   2        257.66        243.97        20.46 o                         
  -2  -4   2        380.50        348.34        25.94 o                         
  -1  -4   2       2833.68       2888.44       218.55 o                         
   0  -4   2       3051.52       2852.36        40.98 o                         
   1  -4   2        558.09        462.59        19.17 o                         
   2  -4   2        770.61        724.08        20.71 o                         
   3  -4   2         14.89         34.28        16.78 o                         
   4  -4   2        168.92        195.55        19.21 o                         
   5  -4   2        859.54        881.94        22.46 o                         
   6  -4   2        100.66         84.83        21.56 o                         
  -6  -3   2         12.15         38.73        23.71 o                         
  -5  -3   2        175.43        206.34        28.07 o                         
  -4  -3   2        403.34        426.25        25.96 o                         
  -3  -3   2       1707.29       2009.04        40.17 o                         
  -2  -3   2        112.98        108.22        21.01 o                         
  -1  -3   2        753.36        734.49        32.49 o                         
   0  -3   2       3916.27       4097.71        68.84 o                         
   1  -3   2       3464.61       3435.71        84.02 o                         
   2  -3   2        854.57        867.80        24.95 o                         
   3  -3   2         50.75         65.38        17.47 o                         
   4  -3   2        122.68        115.63        20.08 o                         
   5  -3   2       1203.51       1202.56        27.66 o                         
   6  -3   2         51.37         54.07        25.14 o                         
  -6  -2   2         51.94         62.08        22.81 o                         
  -5  -2   2        206.74        203.07        21.08 o                         
  -4  -2   2          5.83         11.44        18.60 o                         
  -3  -2   2          4.68         16.18        16.65 o                         
  -2  -2   2       4037.51       4075.16        48.59 o                         
  -1  -2   2       3209.62       3364.44        61.47 o                         
   0  -2   2         15.66         17.76        23.21 o                         
   1  -2   2       6999.23       6614.76        81.15 o                         
   2  -2   2         61.24         92.98        20.33 o                         
   3  -2   2        109.77        138.13        17.60 o                         
   4  -2   2          2.71         11.69        17.41 o                         
   5  -2   2       2877.18       2871.58        46.71 o                         
   6  -2   2         11.96         19.76        24.32 o                         
  -6  -1   2        394.12        400.59        22.62 o                         
  -5  -1   2        679.06        673.75        22.40 o                         
  -4  -1   2        189.80        189.84        17.92 o                         
  -3  -1   2      15459.50      16444.49       164.11 o                         
  -2  -1   2         20.88         20.27        21.29 o                         
  -1  -1   2          9.04         22.73        26.15 o                         
   1  -1   2       1798.42       1577.15        41.65 o                         
   2  -1   2         56.55         87.93        21.23 o                         
   3  -1   2        547.51        512.51        20.24 o                         
   4  -1   2        857.30        803.69        23.48 o                         
   5  -1   2         44.73         62.99        19.32 o                         
   6  -1   2          2.48         13.89        20.40 o                         
  -6   0   2          2.62         18.08        24.30 o                         
  -5   0   2        107.73         95.67        23.14 o                         
  -4   0   2         21.27         38.17        19.53 o                         
  -3   0   2        706.11        731.49        27.28 o                         
  -2   0   2        162.80        186.74        23.85 o                         
  -1   0   2        782.02        707.60        38.16 o                         
   1   0   2       7032.22       6424.81        84.88 o                         
   2   0   2       4686.51       4378.54        60.53 o                         
   3   0   2        984.37        940.10        24.42 o                         
   4   0   2        398.46        370.80        20.72 o                         
   5   0   2          2.99         26.65        20.41 o                         
   6   0   2         74.72         55.52        23.61 o                         
  -6   1   2         47.62         85.72        22.99 o                         
  -5   1   2         90.87         90.09        20.30 o                         
  -4   1   2         52.86         34.20        19.37 o                         
  -3   1   2         65.66         71.32        18.93 o                         
  -2   1   2       3064.86       2821.92        49.84 o                         
  -1   1   2        753.35        759.44        33.83 o                         
   0   1   2       3431.96       3447.51        52.21 o                         
   1   1   2        233.32        212.19        36.33 o                         
   2   1   2         32.84         56.74        22.50 o                         
   3   1   2         79.43         88.91        19.22 o                         
   4   1   2         76.19         53.42        19.61 o                         
   5   1   2        200.20        184.92        23.17 o                         
   6   1   2          0.40        -26.38        26.38 o                         
  -6   2   2        107.77        108.73        23.25 o                         
  -5   2   2        103.18        108.22        17.42 o                         
  -4   2   2         38.65         11.72        18.54 o                         
  -3   2   2       1797.96       1733.26        29.89 o                         
  -2   2   2        161.72        153.89        21.31 o                         
  -1   2   2       5926.47       5581.13       151.12 o                         
   0   2   2       6007.42       6335.07        70.46 o                         
   1   2   2         64.51         46.37        27.16 o                         
   2   2   2         39.86          6.61        20.38 o                         
   3   2   2         83.65         90.31        21.31 o                         
   4   2   2       3830.39       3822.84        45.41 o                         
   5   2   2        139.04        168.18        26.23 o                         
   6   2   2         23.60         41.11        22.05 o                         
  -6   3   2        828.62        798.28        27.31 o                         
  -5   3   2        331.88        365.42        25.95 o                         
  -4   3   2         71.78        104.46        20.34 o                         
  -3   3   2         86.59        101.33        18.68 o                         
  -2   3   2        637.21        672.31        28.32 o                         
  -1   3   2       2642.08       2733.35        40.27 o                         
   0   3   2       2390.15       2374.13        69.71 o                         
   1   3   2        347.62        347.34        28.03 o                         
   2   3   2        236.23        314.84        21.90 o                         
   3   3   2        163.72        161.40        21.59 o                         
   4   3   2        567.50        532.85        29.95 o                         
   5   3   2        184.66        247.12        25.84 o                         
   6   3   2         25.88         84.69        22.72 o                         
  -6   4   2       1315.31       1288.75        26.97 o                         
  -5   4   2         48.57         41.33        16.23 o                         
  -4   4   2        243.74        244.21        21.00 o                         
  -3   4   2        365.57        394.96        18.58 o                         
  -2   4   2       4033.07       3907.11        98.47 o                         
  -1   4   2         86.62         90.85        14.76 o                         
   0   4   2         61.18        102.47        16.63 o                         
   1   4   2        154.47        123.28        21.40 o                         
   2   4   2        115.07        148.68        27.58 o                         
   3   4   2         86.19         99.05        16.85 o                         
   4   4   2        203.01        186.21        20.68 o                         
   5   4   2        676.08        632.83        30.14 o                         
  -6   5   2        103.45         81.48        18.14 o                         
  -5   5   2          0.83         -1.84        16.22 o                         
  -4   5   2        141.28        154.03        16.87 o                         
  -3   5   2        744.62        680.87        22.84 o                         
  -2   5   2        405.03        413.23        17.27 o                         
  -1   5   2          1.20          5.44        13.29 o                         
   0   5   2       1363.03       1424.16        35.91 o                         
   1   5   2       1128.61       1234.94        41.09 o                         
   2   5   2        512.34        519.02        35.50 o                         
   3   5   2        671.77        715.65        22.15 o                         
   4   5   2          6.25         20.54        21.02 o                         
   5   5   2        176.95        193.58        20.52 o                         
  -6   6   2        449.57        369.19        21.63 o                         
  -5   6   2        239.75        238.02        18.61 o                         
  -4   6   2          4.08          7.74        15.27 o                         
  -3   6   2         14.15        -25.46        25.46 o                         
  -2   6   2          0.20         28.39        15.97 o                         
  -1   6   2          6.25          5.87        13.75 o                         
   0   6   2        117.86         94.18        14.53 o                         
   1   6   2        664.57        644.77        22.88 o                         
   2   6   2         24.66         43.16        19.86 o                         
   3   6   2         43.26         81.94        17.20 o                         
   4   6   2          1.05         30.44        21.55 o                         
   5   6   2        348.70        317.76        22.90 o                         
  -6   7   2         38.60         55.74        19.08 o                         
  -5   7   2         16.83         54.35        17.57 o                         
  -4   7   2       1081.48       1089.87        23.52 o                         
  -3   7   2         63.42         65.58        15.88 o                         
  -2   7   2         71.09        104.73        16.20 o                         
  -1   7   2       1301.29       1320.73        42.68 o                         
   0   7   2         19.62         36.13        15.69 o                         
   1   7   2       1135.85       1203.25        21.60 o                         
   2   7   2         74.54         66.02        20.67 o                         
   3   7   2        301.37        350.84        21.94 o                         
   4   7   2          2.28         25.12        20.93 o                         
  -5   8   2        236.41        275.82        29.21 o                         
  -4   8   2         11.09         20.16        16.04 o                         
  -3   8   2        306.53        323.24        19.95 o                         
  -2   8   2         36.24         40.81        16.00 o                         
  -1   8   2       1097.91       1145.99        23.98 o                         
   0   8   2        194.66        188.26        15.65 o                         
   1   8   2        303.26        312.03        20.30 o                         
   2   8   2        118.97        134.42        19.85 o                         
   3   8   2        169.62        175.33        22.75 o                         
   4   8   2        265.20        226.82        37.26 o                         
  -5   9   2          2.52          8.05        15.45 o                         
  -4   9   2         98.72         85.58        17.73 o                         
  -3   9   2        556.49        492.34        19.29 o                         
  -2   9   2         13.75         25.96        13.23 o                         
  -1   9   2         43.33         30.86        17.51 o                         
   0   9   2        172.11        182.05        15.79 o                         
   1   9   2       1058.39       1076.00        25.55 o                         
   2   9   2        165.63        194.89        20.84 o                         
   3   9   2        357.44        386.43        51.99 o                         
  -4  10   2        144.18        161.54        15.71 o                         
  -3  10   2        269.97        261.25        16.11 o                         
  -2  10   2          0.93         38.86        20.49 o                         
  -1  10   2         82.88        117.78        21.24 o                         
   0  10   2         89.07         96.19        14.95 o                         
   1  10   2        254.16        275.29        16.53 o                         
   2  10   2          5.04         27.08        20.41 o                         
  -3  11   2        213.37        198.23        16.13 o                         
  -2  11   2          2.42         23.41        19.92 o                         
  -1  11   2        238.20        233.79        18.15 o                         
   0  11   2         27.87         65.96        21.77 o                         
   1  11   2         40.32         55.20        16.69 o                         
  -2  12   2         13.42         47.73        20.12 o                         
  -1  12   2         18.63         34.31        17.29 o                         
   0  12   2        284.67        286.67        23.74 o                         
  -1 -12   3        104.97         63.57        22.64 o                         
   0 -12   3         88.89        149.60        22.41 o                         
   1 -12   3        282.51        353.81        19.70 o                         
   2 -12   3         24.68         58.16        17.73 o                         
   3 -12   3         81.38        117.46        21.88 o                         
  -2 -11   3         42.53         27.74        14.88 o                         
  -1 -11   3         68.51         66.22        19.86 o                         
   0 -11   3          6.35        -21.78        21.78 o                         
   1 -11   3         89.02         99.23        15.59 o                         
   2 -11   3         76.48         94.32        19.35 o                         
   3 -11   3         38.02         76.17        17.99 o                         
   4 -11   3         40.87         67.09        15.46 o                         
  -3 -10   3         16.05          4.08        18.05 o                         
  -2 -10   3         76.87         77.43        27.69 o                         
  -1 -10   3        285.64        271.90        15.11 o                         
   0 -10   3        243.92        230.97        17.50 o                         
   1 -10   3        420.14        410.91        22.88 o                         
   2 -10   3          0.21         10.81        19.28 o                         
   3 -10   3        364.73        347.88        15.64 o                         
   4 -10   3          1.62         22.66        19.65 o                         
  -4  -9   3         67.27         93.28        22.73 o                         
  -3  -9   3        785.40        800.89        30.65 o                         
  -2  -9   3        255.92        242.54        19.03 o                         
  -1  -9   3       1081.67       1085.08        41.20 o                         
   0  -9   3          0.16         -5.12        13.52 o                         
   1  -9   3          4.87         11.38        17.13 o                         
   2  -9   3        649.87        636.43        21.80 o                         
   3  -9   3        789.19        826.15        22.72 o                         
   4  -9   3        414.24        403.72        21.07 o                         
   5  -9   3         63.16         79.22        17.07 o                         
  -4  -8   3         14.11         25.78        20.28 o                         
  -3  -8   3        155.65        119.07        21.14 o                         
  -2  -8   3        195.64        228.06        19.08 o                         
  -1  -8   3        125.83        115.24        16.70 o                         
   0  -8   3          1.14          8.35        18.34 o                         
   1  -8   3        174.59        199.83        17.61 o                         
   2  -8   3        198.78        199.16        14.90 o                         
   3  -8   3         12.16         10.83        14.71 o                         
   4  -8   3        185.40        189.67        16.22 o                         
   5  -8   3        167.57        196.84        18.15 o                         
  -5  -7   3          1.01         -6.71        25.66 o                         
  -4  -7   3         76.43         36.03        20.63 o                         
  -3  -7   3       1150.39       1107.41        24.66 o                         
  -2  -7   3       2741.42       2925.05       267.09 o                         
  -1  -7   3          3.60         14.62        17.11 o                         
   0  -7   3       1551.86       1593.82        28.19 o                         
   1  -7   3       1260.53       1228.39        23.56 o                         
   2  -7   3        451.21        459.20        19.94 o                         
   3  -7   3         66.87        104.00        16.78 o                         
   4  -7   3        280.54        270.60        18.77 o                         
   5  -7   3        556.83        545.06        22.59 o                         
   6  -7   3         51.51         74.34        20.07 o                         
  -5  -6   3         90.33         62.89        23.06 o                         
  -4  -6   3        115.35        122.78        24.05 o                         
  -3  -6   3         49.93         71.17        18.42 o                         
  -2  -6   3         74.45         67.67        19.69 o                         
  -1  -6   3        125.10        145.29        24.16 o                         
   0  -6   3        157.33        239.68        18.33 o                         
   1  -6   3         10.78         26.45        14.27 o                         
   2  -6   3          9.81         30.79        13.98 o                         
   3  -6   3        119.02        122.91        16.22 o                         
   4  -6   3        784.63        784.20        25.88 o                         
   5  -6   3          1.56          5.56        17.07 o                         
   6  -6   3        143.00        145.77        20.05 o                         
  -5  -5   3          5.26         29.11        23.49 o                         
  -4  -5   3         34.58         34.75        20.05 o                         
  -3  -5   3        841.78        823.26        27.15 o                         
  -2  -5   3       1193.41       1326.29       100.07 o                         
  -1  -5   3         89.94        107.06        19.89 o                         
   0  -5   3       2532.92       2474.39        33.37 o                         
   1  -5   3        304.32        243.66        19.82 o                         
   2  -5   3         34.65         37.69        14.73 o                         
   3  -5   3        197.30        227.42        17.91 o                         
   4  -5   3        146.86        143.62        17.93 o                         
   5  -5   3        504.01        515.95        22.79 o                         
   6  -5   3        189.26        227.94        22.45 o                         
  -6  -4   3        342.12        338.46        28.93 o                         
  -5  -4   3        240.66        203.55        26.01 o                         
  -4  -4   3        547.18        567.13        23.60 o                         
  -3  -4   3         20.30          7.76        18.79 o                         
  -2  -4   3          9.49         20.84        18.27 o                         
  -1  -4   3        689.29        640.52        24.95 o                         
   0  -4   3       2794.04       2681.12        79.04 o                         
   1  -4   3       1573.13       1431.08        26.78 o                         
   2  -4   3         41.94         34.65        16.12 o                         
   3  -4   3       1440.60       1447.07        23.49 o                         
   4  -4   3        580.09        599.23        23.30 o                         
   5  -4   3        272.53        303.36        20.88 o                         
   6  -4   3        226.29        234.31        23.03 o                         
  -6  -3   3        157.12        162.72        22.28 o                         
  -5  -3   3        593.68        514.08        26.75 o                         
  -4  -3   3         30.69         32.64        18.95 o                         
  -3  -3   3        213.60        234.77        21.69 o                         
  -2  -3   3       2291.45       2607.35        44.66 o                         
  -1  -3   3       1744.19       1929.52        56.57 o                         
   0  -3   3      14101.45      12780.69       435.71 o                         
   1  -3   3       3895.64       3912.82        47.76 o                         
   2  -3   3       1761.52       1695.80        29.71 o                         
   3  -3   3         62.42         75.08        17.46 o                         
   4  -3   3          7.64         17.06        19.16 o                         
   5  -3   3        158.81        163.35        24.76 o                         
   6  -3   3          2.43         29.43        19.56 o                         
  -6  -2   3         22.57         13.15        21.36 o                         
  -5  -2   3          5.65         37.33        17.86 o                         
  -4  -2   3          1.36          9.21        18.18 o                         
  -3  -2   3       5122.34       5071.05        54.29 o                         
  -2  -2   3       1594.40       1653.94        30.62 o                         
  -1  -2   3       1708.24       1668.27        41.73 o                         
   0  -2   3        197.03        187.42        30.43 o                         
   1  -2   3       4847.43       4694.55        65.23 o                         
   2  -2   3        998.53        981.01        28.86 o                         
   3  -2   3          7.04         -3.12        16.34 o                         
   4  -2   3       1554.32       1478.71        28.28 o                         
   5  -2   3       3387.48       3316.72        43.47 o                         
   6  -2   3          0.20         24.03        20.41 o                         
  -6  -1   3          6.45         35.07        18.28 o                         
  -5  -1   3         12.23         26.96        20.94 o                         
  -4  -1   3        286.50        258.49        20.43 o                         
  -3  -1   3        787.97        813.30        22.93 o                         
  -2  -1   3        926.61        990.79        32.24 o                         
  -1  -1   3        110.67         87.08        26.84 o                         
   0  -1   3        237.87        206.77        48.11 o                         
   1  -1   3       4601.94       4245.29       103.59 o                         
   2  -1   3       1969.22       2031.57        50.10 o                         
   3  -1   3       6992.96       6447.70       159.13 o                         
   4  -1   3         17.09          1.13        19.36 o                         
   5  -1   3         56.68         60.11        18.22 o                         
   6  -1   3        115.81        168.05        21.60 o                         
  -6   0   3         31.74         47.59        18.30 o                         
  -5   0   3          8.29         17.56        21.75 o                         
  -4   0   3         43.27         41.86        20.04 o                         
  -3   0   3         66.03         78.92        19.75 o                         
  -2   0   3       3421.20       3102.10        52.54 o                         
  -1   0   3      14554.87      14449.41       117.15 o                         
   0   0   3        629.58        628.93        34.70 o                         
   1   0   3        113.41         97.72        34.85 o                         
   2   0   3        490.71        432.97        23.33 o                         
   3   0   3         94.56         77.62        18.35 o                         
   4   0   3       1615.89       1546.82        30.40 o                         
   5   0   3        227.18        232.48        21.26 o                         
   6   0   3          0.10         25.82        25.69 o                         
  -6   1   3         55.03         59.63        23.11 o                         
  -5   1   3        271.75        215.43        22.74 o                         
  -4   1   3          2.22          4.28        18.60 o                         
  -3   1   3       2294.95       2285.49        38.42 o                         
  -2   1   3        145.24        139.42        23.65 o                         
  -1   1   3      18417.22      17498.92       273.42 o                         
   0   1   3        740.82        793.23        30.90 o                         
   1   1   3        428.97        382.03        38.93 o                         
   2   1   3         10.78         26.06        20.90 o                         
   3   1   3        487.82        469.93        24.22 o                         
   4   1   3        556.73        542.75        29.30 o                         
   5   1   3         19.75          6.06        22.48 o                         
   6   1   3         72.52         32.87        24.47 o                         
  -6   2   3         15.28         51.63        18.60 o                         
  -5   2   3        319.40        340.11        23.40 o                         
  -4   2   3         88.17         83.37        18.49 o                         
  -3   2   3          6.84         21.22        18.75 o                         
  -2   2   3       1395.35       1578.59        36.64 o                         
  -1   2   3      69337.07      63772.32       221.85 o                         
   0   2   3        374.21        293.89        22.29 o                         
   1   2   3        488.55        428.28        27.91 o                         
   2   2   3       1584.31       1655.91        54.01 o                         
   3   2   3       1535.02       1618.34        41.57 o                         
   4   2   3        271.71        258.53        24.78 o                         
   5   2   3          2.72         46.20        24.62 o                         
   6   2   3        131.98        144.87        22.86 o                         
  -6   3   3         61.10         29.26        21.60 o                         
  -5   3   3         70.91         74.84        18.82 o                         
  -4   3   3        369.20        391.31        22.95 o                         
  -3   3   3         51.44         24.32        18.41 o                         
  -2   3   3        488.77        477.49        23.03 o                         
  -1   3   3       1676.84       1565.41        33.88 o                         
   0   3   3        955.69       1016.16        26.57 o                         
   1   3   3       1764.53       1941.31        47.25 o                         
   2   3   3         27.38         50.91        19.79 o                         
   3   3   3          2.82         13.62        18.92 o                         
   4   3   3        563.68        586.17        32.46 o                         
   5   3   3         56.88         52.41        21.56 o                         
   6   3   3        130.10        177.76        33.48 o                         
  -6   4   3        359.36        315.31        25.10 o                         
  -5   4   3       1280.57       1259.23        33.28 o                         
  -4   4   3         12.18        -12.09        16.61 o                         
  -3   4   3        327.02        343.52        19.09 o                         
  -2   4   3          0.52          3.65        19.69 o                         
  -1   4   3        109.92        126.64        22.46 o                         
   0   4   3       2403.85       2331.66        38.25 o                         
   1   4   3          1.21         -2.26        24.13 o                         
   2   4   3        661.44        659.24        34.42 o                         
   3   4   3         64.72         75.39        16.30 o                         
   4   4   3         23.00        -16.41        21.92 o                         
   5   4   3          0.22         12.18        20.92 o                         
  -6   5   3         34.13         60.94        19.83 o                         
  -5   5   3        113.21         95.56        18.81 o                         
  -4   5   3        118.58         92.40        18.19 o                         
  -3   5   3          0.64          5.32        16.04 o                         
  -2   5   3        585.94        581.58        20.32 o                         
  -1   5   3       1156.48       1051.15        30.86 o                         
   0   5   3          4.16         13.02        13.97 o                         
   1   5   3        464.25        520.35        22.27 o                         
   2   5   3         53.23         30.71        20.33 o                         
   3   5   3        857.64        894.94        36.13 o                         
   4   5   3        378.90        313.70        19.26 o                         
   5   5   3          0.50         21.17        18.96 o                         
  -6   6   3        149.57        157.42        20.43 o                         
  -5   6   3          3.47         40.78        20.13 o                         
  -4   6   3       1817.61       1747.14        39.15 o                         
  -3   6   3         73.61         97.98        14.67 o                         
  -2   6   3       1291.20       1294.48        25.65 o                         
  -1   6   3        114.04        114.23        16.22 o                         
   0   6   3        120.72        113.12        14.96 o                         
   1   6   3         19.78          4.09        13.76 o                         
   2   6   3        184.51        184.08        26.90 o                         
   3   6   3        723.87        767.96        24.83 o                         
   4   6   3        149.46        153.10        22.78 o                         
   5   6   3          0.87         42.14        20.09 o                         
  -5   7   3          0.08         17.41        15.51 o                         
  -4   7   3        937.91        909.20        23.31 o                         
  -3   7   3        425.00        384.65        18.33 o                         
  -2   7   3        364.67        365.68        18.47 o                         
  -1   7   3        687.70        619.00        24.35 o                         
   0   7   3        420.50        393.22        19.10 o                         
   1   7   3          1.46         15.00        14.29 o                         
   2   7   3        650.43        691.76        32.75 o                         
   3   7   3        948.86        970.82        34.24 o                         
   4   7   3          9.01         -4.11        19.97 o                         
  -5   8   3          7.50          5.66        20.85 o                         
  -4   8   3         37.12         62.52        14.33 o                         
  -3   8   3        404.64        449.72        21.02 o                         
  -2   8   3        657.71        665.46        18.52 o                         
  -1   8   3         85.21         96.04        15.65 o                         
   0   8   3          3.95          0.27        15.07 o                         
   1   8   3          1.55          7.74        14.93 o                         
   2   8   3         53.21         73.18        15.75 o                         
   3   8   3        571.88        591.24        24.24 o                         
   4   8   3          0.57         14.45        24.99 o                         
  -5   9   3          0.27        -15.11        15.11 o                         
  -4   9   3          3.65         22.41        22.23 o                         
  -3   9   3        156.90        187.67        16.72 o                         
  -2   9   3        168.33        158.35        14.67 o                         
  -1   9   3        275.24        253.89        15.60 o                         
   0   9   3         20.03         22.21        14.86 o                         
   1   9   3        344.46        334.95        20.12 o                         
   2   9   3         43.71         20.92        20.00 o                         
   3   9   3          0.47        -22.43        22.43 o                         
  -4  10   3         65.05         52.45        16.88 o                         
  -3  10   3          2.08         19.36        15.23 o                         
  -2  10   3         46.53         44.24        17.60 o                         
  -1  10   3        201.96        180.10        17.29 o                         
   0  10   3          2.80         24.68        16.24 o                         
   1  10   3        381.37        375.57        19.45 o                         
   2  10   3         40.82         26.78        17.03 o                         
  -3  11   3         38.38         27.74        15.05 o                         
  -2  11   3         15.40         10.90        18.22 o                         
  -1  11   3        227.19        214.22        19.31 o                         
   0  11   3        137.92        163.42        23.34 o                         
   1  11   3        358.21        338.57        19.26 o                         
  -1  12   3         74.82         60.92        20.57 o                         
  -1 -12   4         47.28         20.64        21.93 o                         
   0 -12   4         16.13         11.81        20.54 o                         
   1 -12   4        195.96        229.12        19.10 o                         
   2 -12   4         82.41         74.56        17.89 o                         
   3 -12   4        263.80        264.60        19.81 o                         
  -2 -11   4         36.68         61.02        16.46 o                         
  -1 -11   4        254.11        279.74        21.05 o                         
   0 -11   4        104.79        121.37        15.79 o                         
   1 -11   4         34.82         36.71        18.92 o                         
   2 -11   4          1.93          9.87        17.29 o                         
   3 -11   4        491.79        466.92        19.94 o                         
   4 -11   4        113.75        123.02        16.44 o                         
  -3 -10   4        736.04        681.12        33.28 o                         
  -2 -10   4        324.40        311.74        20.60 o                         
  -1 -10   4        512.68        556.33        23.05 o                         
   0 -10   4        430.12        465.19        21.94 o                         
   1 -10   4          1.01         14.12        13.38 o                         
   2 -10   4          5.06         42.23        15.00 o                         
   3 -10   4        541.31        527.01        22.83 o                         
   4 -10   4        145.26        207.75        21.61 o                         
  -4  -9   4         22.57         43.86        21.56 o                         
  -3  -9   4         19.54         23.51        17.75 o                         
  -2  -9   4        135.43         94.49        25.19 o                         
  -1  -9   4        198.81        171.26        16.66 o                         
   0  -9   4        137.79        136.63        15.03 o                         
   1  -9   4        132.23        144.26        14.82 o                         
   2  -9   4          8.03         38.38        16.08 o                         
   3  -9   4        599.67        585.78        24.23 o                         
   4  -9   4          6.77         37.15        20.81 o                         
   5  -9   4        162.75        171.49        20.71 o                         
  -4  -8   4        224.99        248.72        22.49 o                         
  -3  -8   4        416.69        430.82        22.64 o                         
  -2  -8   4       2043.72       2003.83       125.43 o                         
  -1  -8   4        544.44        577.45        31.68 o                         
   0  -8   4        258.69        245.49        15.72 o                         
   1  -8   4        132.75        142.72        14.44 o                         
   2  -8   4        295.38        291.09        17.79 o                         
   3  -8   4        118.56        101.91        17.18 o                         
   4  -8   4        325.30        350.87        18.36 o                         
   5  -8   4         43.62         75.04        18.35 o                         
  -5  -7   4        358.68        388.86        28.01 o                         
  -4  -7   4        140.85        112.22        22.47 o                         
  -3  -7   4        858.71        899.74        28.31 o                         
  -2  -7   4        181.35        182.01        19.74 o                         
  -1  -7   4        278.60        309.54        18.82 o                         
   0  -7   4        312.42        297.19        16.41 o                         
   1  -7   4        297.07        278.63        20.29 o                         
   2  -7   4         29.12         20.71        13.45 o                         
   3  -7   4        182.39        184.15        15.81 o                         
   4  -7   4        146.56        141.42        16.47 o                         
   5  -7   4        116.48        111.04        18.35 o                         
  -5  -6   4        298.05        341.26        27.92 o                         
  -4  -6   4         11.25         11.99        19.29 o                         
  -3  -6   4        133.05        173.38        22.85 o                         
  -2  -6   4        481.68        508.61        42.19 o                         
  -1  -6   4       1547.60       1484.91        29.30 o                         
   0  -6   4        137.84        214.38        15.83 o                         
   1  -6   4       1645.11       1708.96        31.63 o                         
   2  -6   4        138.95        142.55        15.56 o                         
   3  -6   4         81.34         83.07        15.19 o                         
   4  -6   4         65.78         62.61        20.52 o                         
   5  -6   4          0.57         32.19        17.71 o                         
   6  -6   4        407.87        405.63        25.62 o                         
  -6  -5   4         57.00        113.14        23.67 o                         
  -5  -5   4        185.92        176.37        26.87 o                         
  -4  -5   4        901.12        937.13        39.18 o                         
  -3  -5   4        261.78        319.96        23.50 o                         
  -2  -5   4        567.96        564.71        22.31 o                         
  -1  -5   4       1026.25       1024.81        38.80 o                         
   0  -5   4        823.86        919.25        25.17 o                         
   1  -5   4        137.90        169.84        14.46 o                         
   2  -5   4         92.05         99.45        15.35 o                         
   3  -5   4        422.63        376.43        17.80 o                         
   4  -5   4        408.02        421.70        19.87 o                         
   5  -5   4         11.29         56.52        17.45 o                         
   6  -5   4         18.39        106.08        23.50 o                         
  -6  -4   4          2.12          0.84        21.48 o                         
  -5  -4   4        122.26        159.97        22.91 o                         
  -4  -4   4          3.33         42.57        20.82 o                         
  -3  -4   4         85.92         93.20        18.72 o                         
  -2  -4   4         10.37         23.87        17.35 o                         
  -1  -4   4        391.15        350.76        20.31 o                         
   0  -4   4       2410.85       2396.73        50.62 o                         
   1  -4   4        239.76        215.79        18.28 o                         
   2  -4   4       1792.31       1682.63        27.75 o                         
   3  -4   4        500.99        538.44        20.48 o                         
   4  -4   4        282.30        275.15        19.23 o                         
   5  -4   4         58.32         87.10        20.48 o                         
   6  -4   4         85.28         93.24        20.98 o                         
  -6  -3   4         10.79          5.24        21.26 o                         
  -5  -3   4        131.87        135.59        20.60 o                         
  -4  -3   4        323.80        305.19        25.22 o                         
  -3  -3   4        617.46        572.15        22.78 o                         
  -2  -3   4        235.31        254.11        21.43 o                         
  -1  -3   4         16.02         35.17        22.66 o                         
   0  -3   4        251.39        242.79        40.91 o                         
   1  -3   4        882.24        852.65        25.83 o                         
   2  -3   4       7127.84       7758.61        71.07 o                         
   3  -3   4         22.46         42.63        18.48 o                         
   4  -3   4          0.06        -11.58        20.04 o                         
   5  -3   4        269.49        276.43        20.92 o                         
   6  -3   4        128.26        129.14        22.68 o                         
  -6  -2   4         94.34         86.60        19.61 o                         
  -5  -2   4          0.44         29.17        22.08 o                         
  -4  -2   4        441.44        464.62        20.51 o                         
  -3  -2   4        195.34        224.17        19.62 o                         
  -2  -2   4       1670.18       1620.13        39.49 o                         
  -1  -2   4       3992.26       4118.19        54.00 o                         
   0  -2   4        695.16        677.66        79.74 o                         
   1  -2   4       1212.41       1094.11        32.61 o                         
   2  -2   4        910.07        989.07        31.56 o                         
   3  -2   4       2799.17       2665.77        43.76 o                         
   4  -2   4         76.94         79.94        19.68 o                         
   5  -2   4        488.38        513.43        20.84 o                         
   6  -2   4         11.43         50.31        21.17 o                         
  -6  -1   4        393.95        354.29        20.09 o                         
  -5  -1   4          5.61         18.20        18.67 o                         
  -4  -1   4         51.55         46.32        23.01 o                         
  -3  -1   4       1090.82       1187.89        32.05 o                         
  -2  -1   4        477.47        427.53        24.70 o                         
  -1  -1   4       4219.02       4142.10       109.95 o                         
   0  -1   4          1.40          1.82        35.82 o                         
   1  -1   4       3152.06       3010.07        72.87 o                         
   2  -1   4         42.62         23.47        20.42 o                         
   3  -1   4        738.59        700.06        26.98 o                         
   4  -1   4       1040.88        964.30        23.77 o                         
   5  -1   4        588.28        598.77        21.09 o                         
   6  -1   4          5.78         36.33        20.07 o                         
  -6   0   4         57.69         66.24        18.20 o                         
  -5   0   4        155.27        154.99        18.78 o                         
  -4   0   4         80.86         82.96        17.74 o                         
  -3   0   4         91.89         74.93        19.39 o                         
  -2   0   4        695.88        708.91        27.56 o                         
  -1   0   4       1050.61       1094.56        43.86 o                         
   0   0   4       1985.63       1926.72        62.00 o                         
   1   0   4         32.84         53.52        33.59 o                         
   2   0   4         41.66         76.40        20.01 o                         
   3   0   4       3026.81       2808.59        44.91 o                         
   4   0   4       1470.61       1440.28        28.15 o                         
   5   0   4       1459.10       1534.76        32.37 o                         
   6   0   4         34.82         15.08        24.37 o                         
  -6   1   4        642.98        611.94        25.23 o                         
  -5   1   4        193.37        201.88        19.15 o                         
  -4   1   4         81.24         87.75        20.04 o                         
  -3   1   4       2649.65       2745.26        47.04 o                         
  -2   1   4       1402.58       1307.30        35.41 o                         
  -1   1   4       3516.54       3270.17        53.99 o                         
   0   1   4        504.87        490.29        26.19 o                         
   1   1   4       2960.70       2671.30        57.39 o                         
   2   1   4         10.84         11.33        31.88 o                         
   3   1   4        397.21        397.45        23.24 o                         
   4   1   4        542.43        521.22        23.28 o                         
   5   1   4         42.20         25.38        20.94 o                         
   6   1   4        575.81        616.47        27.50 o                         
  -6   2   4          3.66         26.48        19.12 o                         
  -5   2   4        215.55        221.14        20.41 o                         
  -4   2   4         36.53         64.24        18.32 o                         
  -3   2   4        158.80        160.30        19.07 o                         
  -2   2   4        482.93        473.56        22.72 o                         
  -1   2   4        311.16        308.99        24.88 o                         
   0   2   4        955.51        914.67        24.42 o                         
   1   2   4       2935.51       2664.16        53.11 o                         
   2   2   4         71.43         48.95        24.79 o                         
   3   2   4        849.38        781.36        30.38 o                         
   4   2   4         92.89         82.14        19.31 o                         
   5   2   4       1050.97       1127.02        32.96 o                         
   6   2   4        191.98        229.53        27.84 o                         
  -6   3   4        315.27        301.55        19.14 o                         
  -5   3   4       1725.00       1686.32        32.64 o                         
  -4   3   4          0.12          6.09        17.96 o                         
  -3   3   4        111.37         92.53        20.38 o                         
  -2   3   4        217.05        229.55        21.86 o                         
  -1   3   4        462.01        515.74        23.32 o                         
   0   3   4        103.75        142.61        19.78 o                         
   1   3   4          0.95          3.12        20.28 o                         
   2   3   4        479.10        417.93        23.39 o                         
   3   3   4         46.27         69.90        21.35 o                         
   4   3   4        119.16        165.42        20.16 o                         
   5   3   4          6.12         16.02        21.79 o                         
  -6   4   4         80.83         65.01        19.08 o                         
  -5   4   4        539.48        550.35        22.40 o                         
  -4   4   4        441.05        442.95        19.23 o                         
  -3   4   4        111.83        138.18        17.90 o                         
  -2   4   4       2638.37       2777.14        37.17 o                         
  -1   4   4        566.80        574.68        20.28 o                         
   0   4   4        857.48        847.00        21.80 o                         
   1   4   4       4708.15       5352.34       103.11 o                         
   2   4   4        697.67        693.59        26.85 o                         
   3   4   4         50.77         47.45        16.49 o                         
   4   4   4         62.48         44.24        16.83 o                         
   5   4   4         40.02         59.17        34.19 o                         
  -6   5   4          1.06         26.07        18.72 o                         
  -5   5   4         50.93         80.20        16.54 o                         
  -4   5   4          5.23         22.21        15.95 o                         
  -3   5   4          8.89         65.52        24.40 o                         
  -2   5   4         21.17         33.15        14.43 o                         
  -1   5   4        111.44        119.23        16.07 o                         
   0   5   4        472.68        519.48        19.11 o                         
   1   5   4       3337.64       3685.29        78.69 o                         
   2   5   4        505.93        467.73        32.30 o                         
   3   5   4        375.95        388.13        19.21 o                         
   4   5   4        698.29        672.68        28.81 o                         
   5   5   4         43.67         83.49        20.80 o                         
  -6   6   4         47.20         66.38        20.83 o                         
  -5   6   4          0.39        -19.52        19.52 o                         
  -4   6   4        400.43        372.00        22.42 o                         
  -3   6   4         25.02         47.12        15.16 o                         
  -2   6   4       1844.96       1966.30        27.46 o                         
  -1   6   4        201.96        216.37        16.82 o                         
   0   6   4        209.36        243.63        15.80 o                         
   1   6   4        333.90        351.61        16.48 o                         
   2   6   4        637.46        668.34        37.19 o                         
   3   6   4        463.63        497.09        24.05 o                         
   4   6   4        106.25         91.00        19.26 o                         
  -5   7   4         47.28         66.88        19.55 o                         
  -4   7   4         13.52         26.32        14.03 o                         
  -3   7   4        354.20        370.97        20.59 o                         
  -2   7   4        708.66        723.85        19.30 o                         
  -1   7   4          2.68         24.08        21.28 o                         
   0   7   4        102.57         97.77        17.03 o                         
   1   7   4         29.00         41.64        17.09 o                         
   2   7   4       1454.12       1526.93        38.16 o                         
   3   7   4         29.77         29.57        18.18 o                         
   4   7   4        291.04        299.56        21.34 o                         
  -5   8   4        302.03        289.39        18.42 o                         
  -4   8   4          8.38          6.55        14.64 o                         
  -3   8   4         46.37         52.51        13.89 o                         
  -2   8   4       1100.14       1105.94        23.13 o                         
  -1   8   4        354.66        364.12        21.30 o                         
   0   8   4         76.45         83.39        14.66 o                         
   1   8   4         79.58         76.00        14.93 o                         
   2   8   4        108.16        122.69        19.88 o                         
   3   8   4        205.82        161.52        21.91 o                         
  -5   9   4        823.23        733.53        22.82 o                         
  -4   9   4         49.99         76.09        20.84 o                         
  -3   9   4         36.63         28.39        15.95 o                         
  -2   9   4        397.13        392.37        17.11 o                         
  -1   9   4         58.05         70.17        15.62 o                         
   0   9   4        609.65        561.55        18.19 o                         
   1   9   4          0.01         23.12        18.02 o                         
   2   9   4         84.71         87.85        21.90 o                         
   3   9   4        137.10        141.28        22.39 o                         
  -4  10   4        174.80        198.58        19.89 o                         
  -3  10   4         24.89         23.34        19.62 o                         
  -2  10   4          1.09         16.81        17.49 o                         
  -1  10   4         55.22         54.24        16.15 o                         
   0  10   4        309.83        296.21        16.81 o                         
   1  10   4         80.91         72.15        20.02 o                         
   2  10   4         38.28         40.65        17.43 o                         
  -3  11   4        107.83        132.40        17.46 o                         
  -2  11   4          3.77          7.73        16.54 o                         
  -1  11   4         13.96          9.78        16.01 o                         
   0  11   4         28.15         31.86        21.45 o                         
   1  11   4        165.95        172.16        21.20 o                         
  -1 -12   5         33.17         47.30        20.49 o                         
   0 -12   5          7.87         19.67        15.88 o                         
   1 -12   5          9.24         35.51        17.43 o                         
   2 -12   5        138.23        184.62        19.43 o                         
   3 -12   5         93.18        105.98        21.31 o                         
  -3 -11   5          1.42         13.96        18.21 o                         
  -2 -11   5        424.10        433.13        47.86 o                         
  -1 -11   5         39.76         65.35        19.47 o                         
   0 -11   5         35.62         27.19        18.28 o                         
   1 -11   5         17.31         38.00        20.91 o                         
   2 -11   5          7.97         17.27        17.51 o                         
   3 -11   5          0.12         14.61        17.72 o                         
   4 -11   5        396.73        365.70        19.37 o                         
  -3 -10   5          0.02        -25.07        25.07 o                         
  -2 -10   5         10.67         14.01        17.83 o                         
  -1 -10   5        803.71        788.32        33.56 o                         
   0 -10   5        101.86         74.01        14.48 o                         
   1 -10   5          7.66         38.26        18.48 o                         
   2 -10   5        165.47        161.74        16.79 o                         
   3 -10   5        664.49        663.01        25.03 o                         
   4 -10   5         14.05         12.17        17.41 o                         
  -4  -9   5        198.63        197.51        25.90 o                         
  -3  -9   5        139.92        133.67        18.16 o                         
  -2  -9   5        671.25        601.79        27.47 o                         
  -1  -9   5        526.28        498.16        22.08 o                         
   0  -9   5         20.68         10.96        14.96 o                         
   1  -9   5       1007.16       1019.96        29.48 o                         
   2  -9   5        356.08        410.61        24.20 o                         
   3  -9   5         73.90         69.76        17.54 o                         
   4  -9   5        171.27        195.15        17.61 o                         
   5  -9   5        361.95        381.19        20.96 o                         
  -4  -8   5         16.65         10.56        23.78 o                         
  -3  -8   5        819.52        737.19        26.37 o                         
  -2  -8   5       1442.45       1585.96        30.89 o                         
  -1  -8   5         17.65         47.83        15.85 o                         
   0  -8   5         97.27         92.76        14.73 o                         
   1  -8   5        215.08        214.67        15.62 o                         
   2  -8   5       1338.55       1363.82        34.91 o                         
   3  -8   5       1104.43       1056.61        24.57 o                         
   4  -8   5         18.68         12.55        17.30 o                         
   5  -8   5        516.79        559.46        28.90 o                         
  -5  -7   5          6.72         59.19        20.63 o                         
  -4  -7   5         23.96         76.45        23.08 o                         
  -3  -7   5        503.17        469.91        28.26 o                         
  -2  -7   5        871.51        813.00        25.01 o                         
  -1  -7   5       1317.01       1287.42        37.32 o                         
   0  -7   5       2168.74       2057.03        30.83 o                         
   1  -7   5       1824.72       1723.63        43.11 o                         
   2  -7   5         49.47         59.09        16.88 o                         
   3  -7   5        114.24         94.05        15.76 o                         
   4  -7   5         15.12          9.54        16.70 o                         
   5  -7   5          5.88         13.40        19.17 o                         
  -5  -6   5        183.84        177.85        27.96 o                         
  -4  -6   5        266.74        299.84        23.97 o                         
  -3  -6   5       2428.26       2325.27        31.47 o                         
  -2  -6   5        139.87        172.30        24.87 o                         
  -1  -6   5        158.87        165.17        18.84 o                         
   0  -6   5          0.02         -0.90        14.05 o                         
   1  -6   5        105.84        126.37        21.02 o                         
   2  -6   5        338.96        310.25        16.58 o                         
   3  -6   5         23.23         53.89        15.91 o                         
   4  -6   5          2.66         11.87        17.12 o                         
   5  -6   5        500.08        505.37        22.33 o                         
   6  -6   5        106.55        114.50        25.68 o                         
  -6  -5   5          6.22         34.38        22.40 o                         
  -5  -5   5         92.19        128.33        20.27 o                         
  -4  -5   5        109.89        129.17        22.46 o                         
  -3  -5   5        519.30        499.54        25.92 o                         
  -2  -5   5       3231.47       3024.38        45.87 o                         
  -1  -5   5         98.10         97.43        16.34 o                         
   0  -5   5        801.09        884.15        24.39 o                         
   1  -5   5       3038.55       2987.37        57.22 o                         
   2  -5   5       3130.66       3161.81        37.55 o                         
   3  -5   5       1013.87       1021.20        21.81 o                         
   4  -5   5         64.45         56.73        19.41 o                         
   5  -5   5         70.98         67.32        20.75 o                         
   6  -5   5        199.49        209.83        27.17 o                         
  -6  -4   5        133.23        118.81        25.63 o                         
  -5  -4   5        451.45        424.79        26.65 o                         
  -4  -4   5          0.24         22.46        18.18 o                         
  -3  -4   5        606.92        663.66        26.38 o                         
  -2  -4   5       2011.43       2096.13        39.17 o                         
  -1  -4   5         97.00        124.60        17.49 o                         
   0  -4   5         65.85         60.75        17.67 o                         
   1  -4   5          5.92         16.10        15.99 o                         
   2  -4   5          3.65          3.61        16.81 o                         
   3  -4   5         57.66         80.63        17.67 o                         
   4  -4   5        127.56        117.41        21.08 o                         
   5  -4   5        183.75        243.65        19.85 o                         
   6  -4   5         12.88        -22.80        24.83 o                         
  -6  -3   5        466.60        435.49        25.78 o                         
  -5  -3   5        350.04        328.67        22.75 o                         
  -4  -3   5         79.29         82.77        16.37 o                         
  -3  -3   5         43.50         51.76        18.12 o                         
  -2  -3   5          0.25         -0.20        17.28 o                         
  -1  -3   5       1267.75       1300.54        35.95 o                         
   0  -3   5         30.74         48.35        24.31 o                         
   1  -3   5       1727.39       1854.86        43.15 o                         
   2  -3   5       7346.58       7601.78        58.79 o                         
   3  -3   5        252.36        220.41        19.66 o                         
   4  -3   5        965.45        946.98        24.00 o                         
   5  -3   5        129.10        145.46        21.24 o                         
   6  -3   5         67.25         93.52        23.70 o                         
  -6  -2   5          0.55          2.74        18.40 o                         
  -5  -2   5         13.55         22.33        16.81 o                         
  -4  -2   5         75.88         73.66        16.84 o                         
  -3  -2   5        392.08        432.67        19.94 o                         
  -2  -2   5       3432.28       3238.48        52.90 o                         
  -1  -2   5       2696.92       2459.78        81.19 o                         
   0  -2   5       4925.47       5107.95        77.67 o                         
   1  -2   5        246.00        328.38        29.59 o                         
   2  -2   5        330.28        329.40        22.51 o                         
   3  -2   5        537.20        542.07        22.74 o                         
   4  -2   5          5.04         30.39        20.15 o                         
   5  -2   5        201.48        178.59        21.89 o                         
   6  -2   5          3.41         38.04        23.76 o                         
  -6  -1   5        349.44        339.76        19.29 o                         
  -5  -1   5        509.83        529.12        18.82 o                         
  -4  -1   5        640.55        698.53        21.70 o                         
  -3  -1   5         10.07          9.26        16.96 o                         
  -2  -1   5        330.46        332.07        22.76 o                         
  -1  -1   5        120.74        134.20        25.65 o                         
   0  -1   5        371.13        397.48        32.83 o                         
   1  -1   5       1779.64       1703.55        46.08 o                         
   2  -1   5         63.88         70.91        20.37 o                         
   3  -1   5        246.39        239.40        20.77 o                         
   4  -1   5       5367.46       5520.25        61.30 o                         
   5  -1   5        276.06        289.98        27.26 o                         
   6  -1   5         13.40         52.67        22.33 o                         
  -6   0   5        640.51        611.71        25.91 o                         
  -5   0   5         94.76         98.42        19.49 o                         
  -4   0   5        913.36        934.16        22.83 o                         
  -3   0   5         29.03         35.20        18.81 o                         
  -2   0   5          6.17         19.37        21.47 o                         
  -1   0   5        829.94        888.31        37.85 o                         
   0   0   5       1676.56       1688.87        45.65 o                         
   1   0   5       2837.95       2526.77        54.13 o                         
   2   0   5        512.25        529.76        28.80 o                         
   3   0   5         13.85         16.14        19.05 o                         
   4   0   5       2802.49       2930.86        44.80 o                         
   5   0   5         53.50         54.85        20.87 o                         
   6   0   5         57.84         89.96        27.91 o                         
  -6   1   5        303.19        322.05        22.29 o                         
  -5   1   5        118.89        145.07        19.83 o                         
  -4   1   5       4456.56       4598.63        40.47 o                         
  -3   1   5        434.57        424.08        23.59 o                         
  -2   1   5       1991.80       1846.89        35.68 o                         
  -1   1   5       7173.96       7444.29        84.56 o                         
   0   1   5       4023.20       4117.89        46.29 o                         
   1   1   5         14.55         11.10        30.31 o                         
   2   1   5        282.83        363.16        33.65 o                         
   3   1   5         69.11         75.96        21.10 o                         
   4   1   5        238.30        260.86        20.78 o                         
   5   1   5        375.35        378.90        23.61 o                         
   6   1   5         24.34          1.11        24.15 o                         
  -6   2   5        171.97        207.67        23.62 o                         
  -5   2   5        267.66        276.22        19.68 o                         
  -4   2   5        176.54        168.18        22.63 o                         
  -3   2   5          6.53         15.06        18.51 o                         
  -2   2   5         20.29         22.19        18.48 o                         
  -1   2   5       4486.37       4479.11        51.04 o                         
   0   2   5        197.28        204.85        18.76 o                         
   1   2   5          0.85          5.25        22.31 o                         
   2   2   5        278.08        275.94        23.14 o                         
   3   2   5        693.79        664.62        27.00 o                         
   4   2   5         50.97         64.27        19.18 o                         
   5   2   5         35.16         55.01        20.77 o                         
  -6   3   5         75.07        104.99        22.68 o                         
  -5   3   5        429.74        419.74        22.40 o                         
  -4   3   5         11.92         49.47        17.24 o                         
  -3   3   5        438.78        397.69        19.94 o                         
  -2   3   5        108.51        137.54        17.05 o                         
  -1   3   5         89.53         87.86        15.14 o                         
   0   3   5        217.78        246.73        20.15 o                         
   1   3   5       1107.51       1104.76        34.63 o                         
   2   3   5       1309.02       1273.06        29.01 o                         
   3   3   5         11.25         22.86        18.77 o                         
   4   3   5        832.56        839.64        31.37 o                         
   5   3   5          0.52         14.76        20.62 o                         
  -6   4   5          0.58          9.55        18.46 o                         
  -5   4   5          0.01         16.76        18.78 o                         
  -4   4   5        164.74        165.45        18.99 o                         
  -3   4   5        725.51        720.13        27.32 o                         
  -2   4   5       6638.95       6922.08        58.34 o                         
  -1   4   5       4234.70       4408.43        46.45 o                         
   0   4   5        655.19        676.28        24.77 o                         
   1   4   5        161.68        143.65        18.23 o                         
   2   4   5          6.32         10.67        19.54 o                         
   3   4   5       2044.73       2025.44        68.64 o                         
   4   4   5        353.00        366.63        18.72 o                         
   5   4   5          0.81          2.95        20.44 o                         
  -6   5   5          2.11         33.51        18.51 o                         
  -5   5   5         76.14         86.01        18.15 o                         
  -4   5   5         78.49         92.95        16.97 o                         
  -3   5   5         46.32         41.56        15.41 o                         
  -2   5   5         14.92         24.46        14.51 o                         
  -1   5   5         57.74         64.88        13.18 o                         
   0   5   5        932.40        981.23        22.18 o                         
   1   5   5         21.66         23.27        16.00 o                         
   2   5   5         76.16         88.12        20.71 o                         
   3   5   5        146.63        111.14        21.18 o                         
   4   5   5        404.28        412.12        23.33 o                         
   5   5   5         13.18         15.95        18.77 o                         
  -6   6   5        212.32        234.22        19.23 o                         
  -5   6   5          2.75         43.81        19.11 o                         
  -4   6   5        335.74        296.40        23.31 o                         
  -3   6   5        996.64        947.86        23.59 o                         
  -2   6   5         52.02         63.43        14.51 o                         
  -1   6   5        551.41        594.85        18.33 o                         
   0   6   5         87.18        111.47        14.69 o                         
   1   6   5        338.75        379.10        23.74 o                         
   2   6   5       1018.79       1195.24        69.66 o                         
   3   6   5          4.31        -20.77        20.77 o                         
   4   6   5       1410.92       1355.71        32.45 o                         
  -5   7   5        243.57        246.14        23.59 o                         
  -4   7   5         21.92         42.34        17.56 o                         
  -3   7   5         17.13         17.98        14.72 o                         
  -2   7   5       1370.02       1390.24        28.73 o                         
  -1   7   5        298.87        311.13        39.00 o                         
   0   7   5        846.88        811.48        22.45 o                         
   1   7   5          2.53         24.53        15.73 o                         
   2   7   5        174.99        185.83        17.17 o                         
   3   7   5         13.62          1.55        19.44 o                         
   4   7   5         15.60         44.47        19.51 o                         
  -5   8   5         23.94          8.79        17.23 o                         
  -4   8   5          7.91         60.79        19.35 o                         
  -3   8   5         59.46         80.60        15.42 o                         
  -2   8   5        238.00        299.79        26.64 o                         
  -1   8   5         21.06         47.83        19.52 o                         
   0   8   5        543.35        551.04        19.18 o                         
   1   8   5          1.56         18.30        18.60 o                         
   2   8   5         12.33         57.56        17.12 o                         
   3   8   5        102.83        130.85        28.50 o                         
  -4   9   5        149.30        164.57        17.08 o                         
  -3   9   5        126.79        133.10        15.90 o                         
  -2   9   5        691.35        697.14        24.00 o                         
  -1   9   5          2.36        -12.10        23.58 o                         
   0   9   5        544.66        547.58        25.78 o                         
   1   9   5         78.10        106.02        23.22 o                         
   2   9   5         97.07        115.44        23.13 o                         
   3   9   5        114.51         91.29        18.40 o                         
  -4  10   5         59.23         52.08        16.86 o                         
  -3  10   5         14.05         56.96        21.08 o                         
  -2  10   5        112.16         78.31        25.46 o                         
  -1  10   5          3.81         26.52        17.47 o                         
   0  10   5        352.17        345.49        24.74 o                         
   1  10   5         56.26         51.26        20.54 o                         
   2  10   5        264.49        283.17        43.32 o                         
  -2  11   5         27.13         31.63        18.22 o                         
  -1  11   5         10.48        -11.09        19.07 o                         
   0  11   5        240.61        195.57        19.19 o                         
  -2 -12   6        327.05        326.16        35.92 o                         
  -1 -12   6         49.53         65.19        16.65 o                         
   0 -12   6        340.99        367.56        19.23 o                         
   1 -12   6         28.73         62.62        19.36 o                         
   2 -12   6          3.83         10.08        18.06 o                         
   3 -12   6        308.99        302.76        24.21 o                         
  -3 -11   6         40.57         49.95        20.03 o                         
  -2 -11   6        163.38        143.49        19.02 o                         
  -1 -11   6        115.94        130.71        20.58 o                         
   0 -11   6         32.32         45.92        24.39 o                         
   1 -11   6         94.03         91.89        20.37 o                         
   2 -11   6        380.61        422.39        19.65 o                         
   3 -11   6       1366.82       1396.42        61.37 o                         
   4 -11   6         92.28        134.13        22.48 o                         
  -3 -10   6          9.65         15.49        21.96 o                         
  -2 -10   6        316.53        287.00        21.63 o                         
  -1 -10   6        165.63        150.86        20.70 o                         
   0 -10   6        252.63        272.85        21.35 o                         
   1 -10   6         28.53         14.23        15.45 o                         
   2 -10   6         91.74         99.12        16.64 o                         
   3 -10   6          1.45         22.22        32.27 o                         
   4 -10   6         19.70         35.38        15.82 o                         
  -4  -9   6          0.10         14.97        23.81 o                         
  -3  -9   6        117.71         81.62        22.30 o                         
  -2  -9   6          0.59          1.57        16.98 o                         
  -1  -9   6        324.16        373.96        38.32 o                         
   0  -9   6         66.65         90.01        17.56 o                         
   1  -9   6        157.69        176.95        16.41 o                         
   2  -9   6        198.12        193.47        18.30 o                         
   3  -9   6          0.28         16.88        16.78 o                         
   4  -9   6         14.09        -20.07        20.07 o                         
   5  -9   6        111.44        170.01        23.88 o                         
  -4  -8   6         46.49         49.17        24.76 o                         
  -3  -8   6         89.82         78.27        20.38 o                         
  -2  -8   6        291.37        283.01        21.34 o                         
  -1  -8   6         16.78         13.61        25.61 o                         
   0  -8   6       1104.82       1088.27        25.49 o                         
   1  -8   6       1075.23       1022.86        24.72 o                         
   2  -8   6        145.58        166.84        24.83 o                         
   3  -8   6        476.18        448.90        20.93 o                         
   4  -8   6         97.70        145.46        19.94 o                         
   5  -8   6          0.43         -1.65        17.83 o                         
  -5  -7   6        145.77        189.96        22.31 o                         
  -4  -7   6        375.71        383.92        28.68 o                         
  -3  -7   6         70.70         91.94        18.38 o                         
  -2  -7   6       1104.73       1141.87        27.05 o                         
  -1  -7   6        302.08        309.45        39.92 o                         
   0  -7   6         86.59         95.54        14.86 o                         
   1  -7   6         65.19         85.40        16.27 o                         
   2  -7   6        860.40        950.72        26.40 o                         
   3  -7   6         39.97         64.59        16.75 o                         
   4  -7   6          2.21        -15.49        16.59 o                         
   5  -7   6        265.69        231.75        21.30 o                         
  -5  -6   6         47.59         64.76        21.95 o                         
  -4  -6   6        249.90        201.55        28.00 o                         
  -3  -6   6       1210.02       1312.05        35.41 o                         
  -2  -6   6        462.09        480.34        24.21 o                         
  -1  -6   6        126.36        137.94        17.77 o                         
   0  -6   6       2015.81       2112.21        32.81 o                         
   1  -6   6       1827.45       1773.42        59.06 o                         
   2  -6   6        261.30        276.27        17.22 o                         
   3  -6   6        105.44        111.86        18.76 o                         
   4  -6   6        157.04        178.41        23.42 o                         
   5  -6   6         24.93         38.48        17.69 o                         
  -6  -5   6          0.67         -6.83        22.42 o                         
  -5  -5   6         77.79        111.80        22.20 o                         
  -4  -5   6         11.47          2.83        35.98 o                         
  -3  -5   6       2126.22       2149.92        40.24 o                         
  -2  -5   6         23.94         27.96        17.03 o                         
  -1  -5   6        621.85        586.82        44.15 o                         
   0  -5   6       1744.71       1935.13        43.17 o                         
   1  -5   6        808.07        752.94        22.08 o                         
   2  -5   6        111.83        104.84        20.15 o                         
   3  -5   6         98.85         86.27        20.27 o                         
   4  -5   6        744.89        749.96        21.79 o                         
   5  -5   6        179.63        223.76        25.52 o                         
   6  -5   6         62.32         84.99        29.11 o                         
  -6  -4   6        249.16        272.12        25.24 o                         
  -5  -4   6        118.53        123.03        19.39 o                         
  -4  -4   6          3.34        -10.22        18.05 o                         
  -3  -4   6        159.94        163.32        18.65 o                         
  -2  -4   6       1023.67       1087.09        30.29 o                         
  -1  -4   6       1306.54       1462.46        51.41 o                         
   0  -4   6       2094.84       2330.94        59.42 o                         
   1  -4   6        844.85        904.61        28.62 o                         
   2  -4   6        563.89        573.45        24.33 o                         
   3  -4   6       1056.67       1070.06        26.27 o                         
   4  -4   6        556.58        554.95        21.94 o                         
   5  -4   6         36.02         52.43        19.42 o                         
   6  -4   6          1.23         50.50        22.63 o                         
  -6  -3   6         57.15         57.23        19.38 o                         
  -5  -3   6        137.70        124.41        19.67 o                         
  -4  -3   6        219.93        221.75        18.12 o                         
  -3  -3   6        118.51        131.89        16.86 o                         
  -2  -3   6        300.61        248.53        23.19 o                         
  -1  -3   6        242.60        265.57        25.28 o                         
   0  -3   6       4235.56       3681.55       410.57 o                         
   1  -3   6         66.95         58.73        20.82 o                         
   2  -3   6       3534.70       3653.80        43.68 o                         
   3  -3   6          4.95         -2.05        18.90 o                         
   4  -3   6        678.71        663.64        29.43 o                         
   5  -3   6        165.39        152.33        23.35 o                         
   6  -3   6        122.52        128.17        20.66 o                         
  -6  -2   6         35.38         22.03        18.28 o                         
  -5  -2   6        251.62        231.45        23.17 o                         
  -4  -2   6        175.00        177.14        17.40 o                         
  -3  -2   6        225.72        259.28        19.02 o                         
  -2  -2   6       1320.54       1403.15        26.83 o                         
  -1  -2   6        602.15        603.84        24.05 o                         
   0  -2   6       2916.35       2914.16        62.08 o                         
   1  -2   6        198.02        242.14        28.51 o                         
   2  -2   6        246.15        270.70        21.29 o                         
   3  -2   6         33.36         35.03        18.61 o                         
   4  -2   6       3422.71       3306.67        35.63 o                         
   5  -2   6         50.86         97.19        19.58 o                         
   6  -2   6         61.51         40.55        23.32 o                         
  -6  -1   6        483.74        489.14        19.96 o                         
  -5  -1   6         12.30         37.38        15.73 o                         
  -4  -1   6        580.55        547.37        22.11 o                         
  -3  -1   6       1356.75       1338.07        29.51 o                         
  -2  -1   6         24.89         25.80        19.29 o                         
  -1  -1   6        528.07        512.02        26.37 o                         
   0  -1   6       6069.74       5964.98        70.54 o                         
   1  -1   6       5953.72       5871.27       101.12 o                         
   2  -1   6        972.38       1037.14        30.99 o                         
   3  -1   6        355.69        362.46        24.46 o                         
   4  -1   6        904.64        912.67        24.64 o                         
   5  -1   6        266.59        273.57        23.24 o                         
   6  -1   6         14.35         45.51        23.80 o                         
  -6   0   6         69.59         94.26        18.68 o                         
  -5   0   6          4.03          4.17        15.87 o                         
  -4   0   6       3545.59       3447.92        41.28 o                         
  -3   0   6        242.16        245.23        19.86 o                         
  -2   0   6         56.45        110.04        21.33 o                         
  -1   0   6        808.31        844.78        33.81 o                         
   0   0   6        206.11        172.13        25.85 o                         
   1   0   6       1344.08       1374.88        55.70 o                         
   2   0   6         88.89        108.33        26.35 o                         
   3   0   6       1519.06       1622.66        30.06 o                         
   4   0   6       4349.39       4351.22        46.51 o                         
   5   0   6          4.18         18.82        21.74 o                         
   6   0   6        107.78        126.53        42.30 o                         
  -6   1   6         26.16         58.28        22.00 o                         
  -5   1   6        499.87        504.05        19.47 o                         
  -4   1   6         55.84         60.42        18.32 o                         
  -3   1   6         58.27         51.74        19.59 o                         
  -2   1   6       1386.87       1367.71        30.87 o                         
  -1   1   6         33.75         28.98        22.74 o                         
   0   1   6       2128.58       2011.04        31.60 o                         
   1   1   6       1246.61       1249.06        32.57 o                         
   2   1   6       1531.91       1379.26        33.45 o                         
   3   1   6       1728.50       1789.15        41.92 o                         
   4   1   6        505.27        522.64        27.95 o                         
   5   1   6         16.29         27.52        21.19 o                         
  -6   2   6         10.90         53.66        23.23 o                         
  -5   2   6        177.63        175.55        18.86 o                         
  -4   2   6        130.21        168.90        22.56 o                         
  -3   2   6       1143.99       1107.35        37.14 o                         
  -2   2   6        548.59        613.18        23.60 o                         
  -1   2   6        119.97        182.92        19.58 o                         
   0   2   6       1274.16       1295.40        28.26 o                         
   1   2   6         20.52         50.54        24.04 o                         
   2   2   6        343.92        378.21        25.98 o                         
   3   2   6       1699.34       1685.97        39.66 o                         
   4   2   6         55.39         85.49        19.81 o                         
   5   2   6          0.08         14.50        22.55 o                         
  -6   3   6         15.56          7.71        20.45 o                         
  -5   3   6        376.23        357.09        19.70 o                         
  -4   3   6        950.94        902.50        24.30 o                         
  -3   3   6        129.19        137.90        18.24 o                         
  -2   3   6       7685.41       8173.64       162.20 o                         
  -1   3   6         60.12         82.28        16.14 o                         
   0   3   6          4.24          8.16        17.77 o                         
   1   3   6        236.52        255.18        19.24 o                         
   2   3   6        548.70        540.61        23.60 o                         
   3   3   6        735.60        694.28        22.00 o                         
   4   3   6         52.48         44.55        22.77 o                         
   5   3   6          0.10          9.85        23.16 o                         
  -6   4   6          6.42        -10.89        20.99 o                         
  -5   4   6          3.81         34.62        20.60 o                         
  -4   4   6         28.12         39.28        17.30 o                         
  -3   4   6         77.68         55.14        15.96 o                         
  -2   4   6       6600.91       7086.81        81.22 o                         
  -1   4   6        908.62        845.63        19.91 o                         
   0   4   6        207.92        197.19        18.95 o                         
   1   4   6        245.94        310.66        25.79 o                         
   2   4   6        511.30        575.39        24.33 o                         
   3   4   6          8.34        -16.14        21.31 o                         
   4   4   6        478.84        466.85        23.20 o                         
   5   4   6        178.42        143.84        20.48 o                         
  -6   5   6         20.26         21.88        19.92 o                         
  -5   5   6        227.81        258.87        18.19 o                         
  -4   5   6        745.67        701.34        22.70 o                         
  -3   5   6         22.09         22.71        15.51 o                         
  -2   5   6        667.39        655.66        20.32 o                         
  -1   5   6       1228.13       1167.10        21.52 o                         
   0   5   6        982.89        971.42        31.09 o                         
   1   5   6          1.68         12.10        19.49 o                         
   2   5   6         54.27         60.50        26.93 o                         
   3   5   6        524.87        485.99        23.08 o                         
   4   5   6         63.26         76.99        18.82 o                         
  -6   6   6        124.40        108.02        19.01 o                         
  -5   6   6        159.54        201.76        22.65 o                         
  -4   6   6        177.65        190.48        21.09 o                         
  -3   6   6         10.05         16.87        15.15 o                         
  -2   6   6        583.18        613.94        18.86 o                         
  -1   6   6       2227.81       2273.55        26.70 o                         
   0   6   6       1034.59       1066.37        25.13 o                         
   1   6   6         19.20         35.01        16.56 o                         
   2   6   6        187.88        184.67        16.77 o                         
   3   6   6        151.23        184.47        22.92 o                         
   4   6   6         51.06         62.96        18.32 o                         
  -5   7   6         11.79         17.23        17.38 o                         
  -4   7   6        102.35         85.85        16.88 o                         
  -3   7   6         56.71         48.38        14.90 o                         
  -2   7   6         53.55         70.51        16.03 o                         
  -1   7   6        259.36        258.56        22.77 o                         
   0   7   6         67.26        115.39        18.25 o                         
   1   7   6        223.73        249.68        22.25 o                         
   2   7   6         80.75        121.60        17.71 o                         
   3   7   6          2.14         31.87        19.74 o                         
   4   7   6         61.01         55.78        22.50 o                         
  -5   8   6        625.51        583.59        23.10 o                         
  -4   8   6        184.05        198.01        17.74 o                         
  -3   8   6        258.01        262.57        19.00 o                         
  -2   8   6        179.39        165.90        17.71 o                         
  -1   8   6          0.36         22.49        19.25 o                         
   0   8   6        354.13        340.65        22.92 o                         
   1   8   6          6.39          8.84        18.46 o                         
   2   8   6        299.77        324.60        24.01 o                         
   3   8   6          1.40         40.55        16.71 o                         
  -4   9   6        171.92        178.57        25.44 o                         
  -3   9   6         18.93         60.30        17.82 o                         
  -2   9   6        252.72        292.99        20.47 o                         
  -1   9   6         63.77        108.27        20.84 o                         
   0   9   6         14.18         19.22        15.99 o                         
   1   9   6        124.27        112.42        20.77 o                         
   2   9   6          7.50          4.37        27.34 o                         
  -3  10   6         16.50         41.18        19.13 o                         
  -2  10   6        240.64        234.31        19.38 o                         
  -1  10   6         31.22         78.41        17.12 o                         
   0  10   6          0.07         20.90        16.52 o                         
   1  10   6          1.19          5.36        19.80 o                         
  -2  11   6        106.81        116.94        19.27 o                         
  -1  11   6        448.62        428.51        21.33 o                         
   0  11   6        239.14        211.59        17.98 o                         
  -2 -12   7          8.81         41.25        24.15 o                         
  -1 -12   7          0.86        -10.24        20.94 o                         
   0 -12   7         58.67         82.13        17.80 o                         
   1 -12   7        198.09        235.70        18.16 o                         
   2 -12   7         10.96         45.78        29.13 o                         
   3 -12   7         10.11         50.15        20.06 o                         
  -3 -11   7          3.08         21.73        17.51 o                         
  -2 -11   7         38.87         58.20        33.17 o                         
  -1 -11   7         56.06         65.21        19.21 o                         
   0 -11   7       1120.56       1085.32        27.42 o                         
   1 -11   7         19.81         23.06        19.40 o                         
   2 -11   7        218.26        198.12        21.16 o                         
   3 -11   7        872.91        833.61        27.10 o                         
  -3 -10   7        204.71        218.60        27.89 o                         
  -2 -10   7        600.16        478.30        91.62 o                         
  -1 -10   7         91.82         87.57        19.04 o                         
   0 -10   7         90.85         93.45        15.36 o                         
   1 -10   7        400.30        355.67        23.95 o                         
   2 -10   7        129.13        128.68        16.82 o                         
   3 -10   7        186.71        195.35        24.62 o                         
   4 -10   7         42.11         39.09        15.30 o                         
  -4  -9   7         63.58         60.69        20.26 o                         
  -3  -9   7        474.04        467.16        20.09 o                         
  -2  -9   7        115.97         88.72        17.74 o                         
  -1  -9   7        582.44        570.07        31.41 o                         
   0  -9   7        334.75        328.68        16.76 o                         
   1  -9   7        243.59        238.37        15.72 o                         
   2  -9   7       1487.42       1511.22        45.07 o                         
   3  -9   7          1.86         31.11        17.51 o                         
   4  -9   7         50.62         68.57        15.73 o                         
   5  -9   7        318.21        306.36        23.20 o                         
  -4  -8   7        903.28        847.73        33.90 o                         
  -3  -8   7        458.49        478.34        30.03 o                         
  -2  -8   7        977.32        846.83        73.85 o                         
  -1  -8   7         81.79         96.42        27.46 o                         
   0  -8   7          1.61         -5.51        14.27 o                         
   1  -8   7          5.58         21.21        16.34 o                         
   2  -8   7         22.11         44.69        15.98 o                         
   3  -8   7        339.72        310.13        19.77 o                         
   4  -8   7        179.78        187.73        18.16 o                         
   5  -8   7        146.63        128.57        19.33 o                         
  -5  -7   7          3.89        -22.52        22.52 o                         
  -4  -7   7        136.49        127.68        20.40 o                         
  -3  -7   7        142.20        167.62        20.80 o                         
  -2  -7   7         14.58         43.08        15.48 o                         
  -1  -7   7        362.49        355.31        27.89 o                         
   0  -7   7          5.71         90.56        14.19 o                         
   1  -7   7       1234.26       1163.03        40.40 o                         
   2  -7   7       1141.96       1107.89        22.26 o                         
   3  -7   7        297.82        303.45        19.67 o                         
   4  -7   7          6.91         78.12        25.46 o                         
   5  -7   7          8.02        -10.60        23.22 o                         
  -5  -6   7         81.34        115.51        21.78 o                         
  -4  -6   7          6.47          4.26        24.67 o                         
  -3  -6   7       4959.34       5086.38        66.88 o                         
  -2  -6   7         36.32         38.42        15.34 o                         
  -1  -6   7        893.34        863.18        65.66 o                         
   0  -6   7        353.76        289.62        15.28 o                         
   1  -6   7        591.93        634.77        26.33 o                         
   2  -6   7         81.55         71.94        16.30 o                         
   3  -6   7          6.53          7.18        16.76 o                         
   4  -6   7         29.99         57.08        16.52 o                         
   5  -6   7         45.76         32.20        18.74 o                         
  -6  -5   7         75.05         77.42        23.56 o                         
  -5  -5   7        142.74        187.12        21.53 o                         
  -4  -5   7        129.22        112.97        19.11 o                         
  -3  -5   7          0.01         14.90        17.96 o                         
  -2  -5   7        122.42        126.24        18.18 o                         
  -1  -5   7        343.76        365.26        26.89 o                         
   0  -5   7        371.80        366.55        18.75 o                         
   1  -5   7          9.57          1.00        16.76 o                         
   2  -5   7        307.46        355.08        18.84 o                         
   3  -5   7       1008.18        947.09        26.13 o                         
   4  -5   7         82.71         81.28        19.76 o                         
   5  -5   7        153.13        188.55        21.78 o                         
   6  -5   7         82.45        127.27        20.85 o                         
  -6  -4   7         64.78         52.25        21.94 o                         
  -5  -4   7        267.59        289.81        21.63 o                         
  -4  -4   7        509.25        511.59        21.42 o                         
  -3  -4   7        574.73        556.77        20.58 o                         
  -2  -4   7        263.59        306.26        26.77 o                         
  -1  -4   7        525.84        717.20        30.85 o                         
   0  -4   7       1860.89       1912.53        58.84 o                         
   1  -4   7        107.06         83.82        19.78 o                         
   2  -4   7        299.25        340.87        20.87 o                         
   3  -4   7        231.87        242.68        19.60 o                         
   4  -4   7        249.16        254.21        19.90 o                         
   5  -4   7        231.02        251.81        20.07 o                         
   6  -4   7        295.74        289.83        21.77 o                         
  -6  -3   7         25.46          8.92        24.15 o                         
  -5  -3   7        449.89        507.01        18.83 o                         
  -4  -3   7        492.56        519.38        19.01 o                         
  -3  -3   7        197.99        197.36        16.29 o                         
  -2  -3   7         44.56         54.97        17.17 o                         
  -1  -3   7       1578.09       1626.48        48.98 o                         
   0  -3   7       1427.05       1387.72        40.83 o                         
   1  -3   7        119.87        191.70        24.04 o                         
   2  -3   7       1856.17       1584.31        39.20 o                         
   3  -3   7         87.45         62.04        20.06 o                         
   4  -3   7         27.65         45.61        21.52 o                         
   5  -3   7        228.29        205.13        19.88 o                         
   6  -3   7        224.29        237.32        21.60 o                         
  -6  -2   7         16.16         23.63        17.66 o                         
  -5  -2   7         42.84         68.17        17.61 o                         
  -4  -2   7        452.62        443.65        20.25 o                         
  -3  -2   7         68.95         68.33        16.39 o                         
  -2  -2   7        309.80        335.80        18.89 o                         
  -1  -2   7          7.76          4.16        16.81 o                         
   0  -2   7        256.27        249.56        32.52 o                         
   1  -2   7       4387.83       4297.50        83.79 o                         
   2  -2   7       1159.55       1117.26        30.89 o                         
   3  -2   7         55.29         45.13        18.84 o                         
   4  -2   7         39.51         55.18        18.08 o                         
   5  -2   7         71.15        106.68        21.37 o                         
   6  -2   7        110.60        148.75        25.38 o                         
  -6  -1   7         45.54         37.54        18.39 o                         
  -5  -1   7         46.49         54.55        16.36 o                         
  -4  -1   7       1635.32       1608.99        33.20 o                         
  -3  -1   7         73.57         77.70        17.67 o                         
  -2  -1   7        384.28        365.68        24.42 o                         
  -1  -1   7        748.35        768.67        25.91 o                         
   0  -1   7         61.97         42.00        24.18 o                         
   1  -1   7      17426.72      18102.22       255.21 o                         
   2  -1   7        368.58        426.33        28.77 o                         
   3  -1   7        389.85        362.65        21.61 o                         
   4  -1   7        396.45        398.46        26.86 o                         
   5  -1   7         74.02         78.31        20.83 o                         
   6  -1   7       1007.76        965.82        45.49 o                         
  -6   0   7        238.17        217.22        23.44 o                         
  -5   0   7        695.32        641.36        25.80 o                         
  -4   0   7        391.11        436.10        21.41 o                         
  -3   0   7        486.95        494.39        24.52 o                         
  -2   0   7          6.64         23.79        22.49 o                         
  -1   0   7        318.21        342.49        24.97 o                         
   0   0   7          2.60         37.54        23.14 o                         
   1   0   7       2220.68       2244.83        46.90 o                         
   2   0   7       2197.38       2085.47        51.06 o                         
   3   0   7         66.11         74.17        19.90 o                         
   4   0   7       1711.93       1666.58        61.94 o                         
   5   0   7          0.44          5.12        25.45 o                         
  -6   1   7         30.77         61.67        17.66 o                         
  -5   1   7        106.45        122.87        18.02 o                         
  -4   1   7       1513.92       1598.30        34.58 o                         
  -3   1   7        102.88        101.39        20.81 o                         
  -2   1   7        703.06        687.45        29.41 o                         
  -1   1   7        361.74        378.17        23.05 o                         
   0   1   7        106.26        105.46        18.40 o                         
   1   1   7        152.08        112.11        18.71 o                         
   2   1   7         42.79         91.86        25.01 o                         
   3   1   7          3.19        -10.31        30.28 o                         
   4   1   7         79.87         65.59        18.99 o                         
   5   1   7          2.71         13.72        22.05 o                         
  -6   2   7         58.41         59.64        20.96 o                         
  -5   2   7         68.81         78.95        18.01 o                         
  -4   2   7        603.82        638.28        26.06 o                         
  -3   2   7        209.50        223.40        19.96 o                         
  -2   2   7       6164.89       6179.29        57.87 o                         
  -1   2   7       2147.88       2004.40        32.72 o                         
   0   2   7         83.14         89.98        15.60 o                         
   1   2   7         54.86         59.86        17.18 o                         
   2   2   7         18.13          8.65        17.94 o                         
   3   2   7        252.29        261.50        23.84 o                         
   4   2   7        992.33        955.29        24.52 o                         
   5   2   7        541.43        539.26        34.48 o                         
  -6   3   7        165.46        179.02        26.37 o                         
  -5   3   7        468.92        477.57        21.62 o                         
  -4   3   7       1151.58       1136.62        24.00 o                         
  -3   3   7          7.05          9.44        17.02 o                         
  -2   3   7       1606.94       1643.81        34.04 o                         
  -1   3   7        129.27        109.68        15.82 o                         
   0   3   7        635.39        653.04        21.02 o                         
   1   3   7        303.34        324.73        18.92 o                         
   2   3   7       1542.37       1528.00        50.63 o                         
   3   3   7         80.65         78.77        21.26 o                         
   4   3   7         27.90         23.15        21.56 o                         
   5   3   7       1019.91        938.81        45.69 o                         
  -6   4   7          9.11         55.83        21.24 o                         
  -5   4   7         70.89         89.24        17.57 o                         
  -4   4   7        136.25        155.53        23.66 o                         
  -3   4   7        393.59        375.56        19.77 o                         
  -2   4   7         35.95         37.37        16.31 o                         
  -1   4   7          2.40         -0.52        15.32 o                         
   0   4   7        430.74        388.71        18.48 o                         
   1   4   7        228.14        237.63        17.46 o                         
   2   4   7         15.15         28.42        25.01 o                         
   3   4   7        903.98        942.83        29.99 o                         
   4   4   7        220.76        197.87        20.75 o                         
   5   4   7        500.02        577.29        26.77 o                         
  -6   5   7        447.98        427.13        22.37 o                         
  -5   5   7         49.98         77.69        17.03 o                         
  -4   5   7         51.25         60.74        16.09 o                         
  -3   5   7        672.51        660.80        22.16 o                         
  -2   5   7        713.48        751.42        21.62 o                         
  -1   5   7       2365.66       2408.40        27.19 o                         
   0   5   7         16.15         13.62        14.84 o                         
   1   5   7        290.86        270.25        18.75 o                         
   2   5   7          8.35         14.15        21.02 o                         
   3   5   7         23.98         48.48        18.36 o                         
   4   5   7          0.00         23.42        20.77 o                         
  -5   6   7        455.22        431.97        20.87 o                         
  -4   6   7        268.26        291.56        18.76 o                         
  -3   6   7        494.60        511.05        22.42 o                         
  -2   6   7        143.18        129.84        16.27 o                         
  -1   6   7         65.61         84.90        13.99 o                         
   0   6   7       1697.09       1678.61        34.79 o                         
   1   6   7        287.11        293.30        19.01 o                         
   2   6   7        225.58        243.94        21.61 o                         
   3   6   7        540.77        512.99        26.06 o                         
   4   6   7          6.43         41.70        19.59 o                         
  -5   7   7         41.36         54.32        17.99 o                         
  -4   7   7          2.87         13.89        16.79 o                         
  -3   7   7        561.11        568.25        22.64 o                         
  -2   7   7         28.64         37.40        15.10 o                         
  -1   7   7          1.61          0.10        14.15 o                         
   0   7   7       1692.15       1764.53        29.96 o                         
   1   7   7        157.65        185.35        20.36 o                         
   2   7   7        445.18        461.19        18.60 o                         
   3   7   7         25.71         38.42        16.48 o                         
  -5   8   7         12.65         30.49        22.77 o                         
  -4   8   7         70.76         95.35        17.91 o                         
  -3   8   7        409.16        415.98        19.68 o                         
  -2   8   7        364.61        366.93        17.68 o                         
  -1   8   7          1.01         -7.68        19.49 o                         
   0   8   7         66.70         36.14        16.97 o                         
   1   8   7        755.59        768.64        26.71 o                         
   2   8   7          6.11         42.99        22.96 o                         
   3   8   7         16.66         41.20        18.71 o                         
  -4   9   7          3.64         32.90        16.96 o                         
  -3   9   7        194.58        202.85        19.74 o                         
  -2   9   7         15.59         14.39        14.74 o                         
  -1   9   7         46.41         85.12        22.78 o                         
   0   9   7         44.04         36.56        17.09 o                         
   1   9   7         68.24         51.63        18.60 o                         
   2   9   7        208.16        217.28        19.28 o                         
  -3  10   7          6.90         14.83        15.27 o                         
  -2  10   7        318.12        328.00        22.24 o                         
  -1  10   7        111.65        114.95        17.53 o                         
   0  10   7         15.41         43.62        15.51 o                         
   1  10   7         44.50         56.96        18.83 o                         
  -1 -12   8        183.94        206.65        17.99 o                         
   0 -12   8         57.21         42.95        17.52 o                         
   1 -12   8        129.69        167.00        29.28 o                         
   2 -12   8        129.88        149.88        23.81 o                         
  -3 -11   8         18.41         31.89        20.23 o                         
  -2 -11   8         25.99        -24.97        33.81 o                         
  -1 -11   8         10.20         40.04        16.19 o                         
   0 -11   8          8.91         17.19        17.87 o                         
   1 -11   8          7.07         41.80        16.13 o                         
   2 -11   8         64.59         86.53        16.37 o                         
   3 -11   8        577.76        562.34        29.19 o                         
  -3 -10   8          0.62          1.40        18.07 o                         
  -2 -10   8        196.03        146.62        32.08 o                         
  -1 -10   8        230.82        207.22        19.16 o                         
   0 -10   8        191.43        181.91        16.60 o                         
   1 -10   8         42.89         42.36        15.15 o                         
   2 -10   8        701.77        710.66        30.50 o                         
   3 -10   8         34.16         34.04        25.36 o                         
   4 -10   8         53.36         47.47        18.98 o                         
  -4  -9   8         59.83         26.29        22.60 o                         
  -3  -9   8        169.63        182.30        19.40 o                         
  -2  -9   8        457.34        415.53        35.21 o                         
  -1  -9   8          1.00         52.04        25.77 o                         
   0  -9   8        307.14        312.44        22.69 o                         
   1  -9   8         21.38         42.05        14.47 o                         
   2  -9   8        687.70        673.50        35.34 o                         
   3  -9   8       1860.49       1921.33        33.44 o                         
   4  -9   8         41.23         63.43        16.70 o                         
  -4  -8   8          2.25         14.79        21.23 o                         
  -3  -8   8         25.69         38.34        17.69 o                         
  -2  -8   8        271.20        206.18        19.96 o                         
  -1  -8   8        719.12        586.74        38.42 o                         
   0  -8   8          2.35         39.23        15.88 o                         
   1  -8   8        589.25        633.09        26.69 o                         
   2  -8   8       4128.75       3966.42        78.27 o                         
   3  -8   8        111.23         91.41        16.20 o                         
   4  -8   8        147.14        126.29        20.20 o                         
   5  -8   8         63.00         81.78        20.89 o                         
  -5  -7   8        194.34        176.44        25.49 o                         
  -4  -7   8        241.53        235.15        20.76 o                         
  -3  -7   8       1274.70       1334.42        28.78 o                         
  -2  -7   8       1095.25       1103.96        26.20 o                         
  -1  -7   8        245.67        229.57        24.76 o                         
   0  -7   8        761.83        835.61        19.89 o                         
   1  -7   8       1919.82       2026.79        42.10 o                         
   2  -7   8          1.90         13.00        19.84 o                         
   3  -7   8        415.06        485.21        27.85 o                         
   4  -7   8          0.73          5.04        19.22 o                         
   5  -7   8         23.52          0.33        21.26 o                         
  -5  -6   8         76.20         86.29        20.78 o                         
  -4  -6   8          0.34          9.69        20.86 o                         
  -3  -6   8        355.51        345.09        20.12 o                         
  -2  -6   8        480.51        435.70        29.93 o                         
  -1  -6   8        636.87        574.78        28.17 o                         
   0  -6   8         14.36         17.01        13.44 o                         
   1  -6   8       1359.05       1369.49        30.56 o                         
   2  -6   8        442.91        436.65        18.18 o                         
   3  -6   8        173.54        161.73        17.83 o                         
   4  -6   8        863.77        863.39        23.77 o                         
   5  -6   8         31.96         29.94        20.86 o                         
  -5  -5   8         15.18         36.24        22.62 o                         
  -4  -5   8       1091.58       1081.23        27.96 o                         
  -3  -5   8       1255.40       1279.00        36.40 o                         
  -2  -5   8          0.14        -16.75        16.75 o                         
  -1  -5   8        992.08        973.42        35.94 o                         
   0  -5   8       1017.08       1081.40        48.66 o                         
   1  -5   8        594.64        632.37        21.86 o                         
   2  -5   8          3.42         13.53        16.26 o                         
   3  -5   8         76.11         69.10        18.63 o                         
   4  -5   8        136.73        141.35        23.42 o                         
   5  -5   8        179.67        159.36        23.74 o                         
  -6  -4   8          0.46         -0.58        21.53 o                         
  -5  -4   8        662.26        732.31        26.38 o                         
  -4  -4   8        749.25        722.66        24.94 o                         
  -3  -4   8        277.91        312.38        19.86 o                         
  -2  -4   8       1038.85       1050.58        31.39 o                         
  -1  -4   8        195.71        246.23        19.17 o                         
   0  -4   8        189.88        205.44        22.96 o                         
   1  -4   8          1.88         -3.76        19.90 o                         
   2  -4   8       2419.29       2468.38        34.73 o                         
   3  -4   8         13.02         19.64        18.73 o                         
   4  -4   8         95.18        113.08        18.48 o                         
   5  -4   8        818.30        816.13        27.65 o                         
  -6  -3   8          0.70         20.20        23.56 o                         
  -5  -3   8         12.27         36.21        18.16 o                         
  -4  -3   8        101.01        108.33        17.19 o                         
  -3  -3   8         36.21         43.87        14.87 o                         
  -2  -3   8        798.57        815.33        23.54 o                         
  -1  -3   8        670.12        732.77        24.96 o                         
   0  -3   8         46.67         52.88        23.33 o                         
   1  -3   8       7524.53       8083.97        72.77 o                         
   2  -3   8        159.50        151.60        20.18 o                         
   3  -3   8         95.98         95.96        18.84 o                         
   4  -3   8          3.78         15.67        17.68 o                         
   5  -3   8        205.10        219.71        23.04 o                         
  -6  -2   8        185.17        181.43        18.43 o                         
  -5  -2   8          0.13         25.80        17.20 o                         
  -4  -2   8        601.85        638.26        20.53 o                         
  -3  -2   8       1978.01       1837.64        34.42 o                         
  -2  -2   8       2056.67       2176.44        36.51 o                         
  -1  -2   8        731.18        778.01        25.67 o                         
   0  -2   8         44.21         40.16        21.12 o                         
   1  -2   8          1.25         10.45        26.27 o                         
   2  -2   8       1480.84       1390.75        45.47 o                         
   3  -2   8         41.49         53.96        19.32 o                         
   4  -2   8        524.92        505.41        23.49 o                         
   5  -2   8          0.16         42.49        18.91 o                         
  -6  -1   8         59.87         36.67        21.94 o                         
  -5  -1   8        201.31        205.63        18.19 o                         
  -4  -1   8          3.48         15.50        18.55 o                         
  -3  -1   8        902.27        887.32        29.34 o                         
  -2  -1   8        599.27        565.14        24.95 o                         
  -1  -1   8       1010.06        974.82        27.27 o                         
   0  -1   8          6.33          4.50        20.15 o                         
   1  -1   8        279.77        304.50        37.62 o                         
   2  -1   8       1746.74       1649.03        49.44 o                         
   3  -1   8        385.04        380.19        22.34 o                         
   4  -1   8        316.20        387.69        28.55 o                         
   5  -1   8        158.40        154.65        23.06 o                         
  -6   0   8          0.70          7.14        22.00 o                         
  -5   0   8        519.22        517.39        21.07 o                         
  -4   0   8        183.74        161.75        21.76 o                         
  -3   0   8        815.48        824.89        24.77 o                         
  -2   0   8       1513.89       1396.33        37.97 o                         
  -1   0   8       1302.49       1275.43        30.70 o                         
   0   0   8        537.66        495.45        26.06 o                         
   1   0   8       3608.70       3765.18        45.07 o                         
   2   0   8          8.37         20.99        25.03 o                         
   3   0   8          9.20          6.95        21.59 o                         
   4   0   8         58.21         62.65        19.25 o                         
   5   0   8         84.29         62.72        22.91 o                         
  -6   1   8        394.46        386.65        22.14 o                         
  -5   1   8        340.27        316.18        21.97 o                         
  -4   1   8          3.57         38.86        20.36 o                         
  -3   1   8        698.92        702.19        24.25 o                         
  -2   1   8        936.56        963.66        34.00 o                         
  -1   1   8         92.91        114.85        20.56 o                         
   0   1   8        207.11        234.86        17.32 o                         
   1   1   8         81.02         97.57        19.04 o                         
   2   1   8        149.50        176.24        25.75 o                         
   3   1   8       2304.81       2337.42        48.48 o                         
   4   1   8        439.16        432.06        26.52 o                         
   5   1   8        231.47        278.39        22.51 o                         
  -6   2   8        136.21        129.67        19.89 o                         
  -5   2   8         73.58        101.10        21.27 o                         
  -4   2   8        758.02        793.67        28.78 o                         
  -3   2   8         98.79         86.59        18.72 o                         
  -2   2   8         93.91         76.58        26.81 o                         
  -1   2   8        589.70        584.46        24.39 o                         
   0   2   8        556.69        533.46        23.46 o                         
   1   2   8         75.75         85.00        19.29 o                         
   2   2   8        739.58        785.49        29.53 o                         
   3   2   8       3031.14       2921.58        44.69 o                         
   4   2   8         41.26         55.92        22.60 o                         
   5   2   8        782.67        729.93        28.14 o                         
  -6   3   8         17.76         20.60        19.54 o                         
  -5   3   8        713.62        720.25        23.69 o                         
  -4   3   8        381.98        357.59        20.64 o                         
  -3   3   8        160.44        168.70        19.23 o                         
  -2   3   8       3357.15       3460.13        37.20 o                         
  -1   3   8       1442.61       1528.69        30.59 o                         
   0   3   8        226.36        242.09        17.42 o                         
   1   3   8       1462.72       1446.25        31.38 o                         
   2   3   8         15.14         51.44        24.11 o                         
   3   3   8        325.79        325.14        22.99 o                         
   4   3   8        269.22        264.89        17.73 o                         
   5   3   8          4.59         61.28        22.94 o                         
  -6   4   8        129.83        157.83        25.85 o                         
  -5   4   8         82.57        117.05        18.76 o                         
  -4   4   8          3.47         29.45        17.14 o                         
  -3   4   8        333.99        315.99        19.61 o                         
  -2   4   8       1416.94       1480.85        29.50 o                         
  -1   4   8        791.34        773.72        19.29 o                         
   0   4   8         44.32         58.27        16.33 o                         
   1   4   8        506.30        524.67        21.56 o                         
   2   4   8          0.24        -23.40        23.40 o                         
   3   4   8        943.49        913.96        24.27 o                         
   4   4   8          2.09         35.22        20.56 o                         
  -6   5   8          7.34          8.32        17.90 o                         
  -5   5   8        306.93        243.83        21.76 o                         
  -4   5   8        130.03        158.74        17.99 o                         
  -3   5   8       1314.49       1246.24        30.15 o                         
  -2   5   8         74.76        117.49        17.42 o                         
  -1   5   8        674.91        629.09        20.49 o                         
   0   5   8       1453.40       1459.60        35.07 o                         
   1   5   8         13.60         29.14        18.22 o                         
   2   5   8          7.52         10.54        21.36 o                         
   3   5   8         62.93         57.19        20.93 o                         
   4   5   8         83.98         99.42        22.33 o                         
  -5   6   8          0.02         13.55        19.86 o                         
  -4   6   8         26.50         29.36        18.27 o                         
  -3   6   8       1181.69       1185.38        26.22 o                         
  -2   6   8       1074.18       1063.02        28.10 o                         
  -1   6   8         52.67         65.15        13.66 o                         
   0   6   8        362.89        391.29        19.59 o                         
   1   6   8        907.50        857.24        27.66 o                         
   2   6   8        733.12        719.91        21.55 o                         
   3   6   8        494.91        493.24        25.88 o                         
   4   6   8          1.24         50.38        23.40 o                         
  -5   7   8         24.97         48.30        18.24 o                         
  -4   7   8         54.96         32.77        17.92 o                         
  -3   7   8        163.74        174.37        16.78 o                         
  -2   7   8         18.05         25.17        14.91 o                         
  -1   7   8        170.54        197.39        16.32 o                         
   0   7   8        120.44        125.75        15.82 o                         
   1   7   8        161.77        168.88        17.55 o                         
   2   7   8         36.18         45.79        19.37 o                         
   3   7   8        201.36        177.75        19.56 o                         
  -4   8   8        106.62        115.66        20.20 o                         
  -3   8   8         57.81         62.31        17.44 o                         
  -2   8   8         55.62         55.57        16.46 o                         
  -1   8   8        661.01        672.77        23.41 o                         
   0   8   8        155.07        150.01        18.90 o                         
   1   8   8        392.59        411.49        24.23 o                         
   2   8   8         75.35         77.84        19.79 o                         
  -4   9   8         49.40         41.53        16.89 o                         
  -3   9   8         84.31         82.69        16.20 o                         
  -2   9   8         51.88         69.89        19.61 o                         
  -1   9   8        143.26        161.24        23.71 o                         
   0   9   8        110.67         99.13        17.15 o                         
   1   9   8          4.86         15.15        33.17 o                         
   2   9   8         71.48         56.65        21.62 o                         
  -2  10   8         47.52         60.07        24.00 o                         
  -1  10   8        228.72        192.21        22.45 o                         
   0  10   8          6.46          5.11        17.98 o                         
  -1 -12   9        152.26        145.97        17.05 o                         
   0 -12   9        319.97        320.33        24.43 o                         
   1 -12   9         19.43         41.72        20.29 o                         
   2 -12   9        115.12        128.10        20.90 o                         
  -3 -11   9         10.25         53.10        40.91 o                         
  -2 -11   9         98.60         90.26        21.47 o                         
  -1 -11   9         20.11         19.88        17.01 o                         
   0 -11   9        450.85        466.31        19.18 o                         
   1 -11   9        169.79        160.58        18.43 o                         
   2 -11   9         11.79         26.50        29.45 o                         
   3 -11   9         24.55          0.87        18.31 o                         
  -3 -10   9        134.76        133.26        19.65 o                         
  -2 -10   9        296.36        264.24        35.02 o                         
  -1 -10   9        356.43        289.87        20.25 o                         
   0 -10   9        311.01        273.99        20.01 o                         
   1 -10   9         10.37         18.73        14.62 o                         
   2 -10   9        978.93        965.30        25.99 o                         
   3 -10   9          3.09          5.69        25.99 o                         
   4 -10   9        298.37        272.61        17.92 o                         
  -4  -9   9          4.48         40.56        29.44 o                         
  -3  -9   9        310.07        301.13        20.57 o                         
  -2  -9   9        202.91        220.79        26.64 o                         
  -1  -9   9        115.80         82.50        30.10 o                         
   0  -9   9        203.60        253.21        19.35 o                         
   1  -9   9        250.91        244.62        17.40 o                         
   2  -9   9         59.55         55.76        23.82 o                         
   3  -9   9         67.26         62.49        19.02 o                         
   4  -9   9        116.00        129.45        17.41 o                         
  -4  -8   9         26.62         63.08        28.77 o                         
  -3  -8   9          0.63         24.18        16.21 o                         
  -2  -8   9       1042.21       1110.87        36.47 o                         
  -1  -8   9        108.97        105.59        25.09 o                         
   0  -8   9        236.01        241.30        19.84 o                         
   1  -8   9        439.82        381.36        21.49 o                         
   2  -8   9        537.13        526.30        21.01 o                         
   3  -8   9          1.46          4.15        16.35 o                         
   4  -8   9         13.77         32.88        16.76 o                         
   5  -8   9        442.24        458.64        27.50 o                         
  -5  -7   9         21.14         23.01        32.86 o                         
  -4  -7   9         11.66         25.93        19.09 o                         
  -3  -7   9        313.36        322.03        18.68 o                         
  -2  -7   9        134.57        153.61        24.00 o                         
  -1  -7   9        120.95        119.65        15.88 o                         
   0  -7   9         73.02         65.19        16.49 o                         
   1  -7   9       1222.26       1227.27        40.99 o                         
   2  -7   9        160.55        174.62        20.56 o                         
   3  -7   9        143.54        142.46        15.26 o                         
   4  -7   9        607.89        635.60        22.56 o                         
   5  -7   9         62.04         36.28        20.87 o                         
  -5  -6   9         10.20         41.68        36.29 o                         
  -4  -6   9        368.92        358.71        20.95 o                         
  -3  -6   9         55.37         76.83        19.58 o                         
  -2  -6   9        148.96        147.22        22.49 o                         
  -1  -6   9        134.38        124.28        17.21 o                         
   0  -6   9       1205.65       1166.94        29.36 o                         
   1  -6   9        231.68        198.14        17.97 o                         
   2  -6   9        232.83        226.68        18.79 o                         
   3  -6   9         19.48         52.90        15.93 o                         
   4  -6   9        267.80        230.41        19.27 o                         
   5  -6   9        258.53        276.69        20.30 o                         
  -5  -5   9        249.46        252.93        20.46 o                         
  -4  -5   9        276.97        288.64        19.37 o                         
  -3  -5   9        904.00        856.47        23.25 o                         
  -2  -5   9        463.94        496.48        29.31 o                         
  -1  -5   9        617.42        621.89        19.41 o                         
   0  -5   9          0.63         17.61        34.13 o                         
   1  -5   9       1794.05       1957.03        34.07 o                         
   2  -5   9         55.69         72.52        17.63 o                         
   3  -5   9        294.28        302.60        18.45 o                         
   4  -5   9        183.45        163.58        18.43 o                         
   5  -5   9        393.50        343.91        20.78 o                         
  -6  -4   9        171.31        193.47        24.25 o                         
  -5  -4   9         47.03         41.02        19.72 o                         
  -4  -4   9        909.06        849.41        33.63 o                         
  -3  -4   9         62.87         68.82        16.19 o                         
  -2  -4   9        159.34        182.05        22.73 o                         
  -1  -4   9       4849.78       5569.27        49.32 o                         
   0  -4   9        170.23        181.46        59.67 o                         
   1  -4   9       1956.00       2016.62        42.48 o                         
   2  -4   9         22.94         49.19        17.73 o                         
   3  -4   9       1463.09       1429.01        38.09 o                         
   4  -4   9        199.01        220.48        21.91 o                         
   5  -4   9        460.67        465.19        24.18 o                         
  -6  -3   9         12.40         38.49        18.29 o                         
  -5  -3   9         19.20         21.45        17.70 o                         
  -4  -3   9        203.52        189.69        18.69 o                         
  -3  -3   9        906.83        887.82        26.25 o                         
  -2  -3   9         84.01         73.04        17.36 o                         
  -1  -3   9        442.48        490.43        28.42 o                         
   0  -3   9        218.17        233.50        24.49 o                         
   1  -3   9        231.05        208.03        26.01 o                         
   2  -3   9        856.13        893.31        27.99 o                         
   3  -3   9        435.70        442.07        21.51 o                         
   4  -3   9          8.14         17.38        17.44 o                         
   5  -3   9          2.03         19.56        19.28 o                         
  -6  -2   9          8.06         -1.22        18.46 o                         
  -5  -2   9         17.78         33.66        17.40 o                         
  -4  -2   9         44.38         53.86        17.02 o                         
  -3  -2   9          7.50         16.77        15.48 o                         
  -2  -2   9        146.43        208.35        17.17 o                         
  -1  -2   9        282.92        305.40        21.77 o                         
   0  -2   9        551.93        558.28        23.83 o                         
   1  -2   9       1514.06       1515.16        42.23 o                         
   2  -2   9        110.00        132.86        25.16 o                         
   3  -2   9       2245.78       2276.51        45.98 o                         
   4  -2   9        391.92        383.49        19.84 o                         
   5  -2   9          9.69         53.28        25.23 o                         
  -6  -1   9          0.89         15.54        20.62 o                         
  -5  -1   9         98.97        111.22        17.61 o                         
  -4  -1   9          5.01         32.82        21.81 o                         
  -3  -1   9       1809.64       1704.35        36.91 o                         
  -2  -1   9         58.35         82.41        19.36 o                         
  -1  -1   9       3447.62       3186.88        45.42 o                         
   0  -1   9        304.62        300.32        22.36 o                         
   1  -1   9        321.12        358.91        33.04 o                         
   2  -1   9        347.55        371.24        37.24 o                         
   3  -1   9         53.42         77.53        21.34 o                         
   4  -1   9        860.09        864.12        27.43 o                         
   5  -1   9         21.18         21.68        21.45 o                         
  -6   0   9        145.57        144.07        19.44 o                         
  -5   0   9        424.07        407.47        20.85 o                         
  -4   0   9         65.41         34.20        22.07 o                         
  -3   0   9         46.68         68.20        20.59 o                         
  -2   0   9        866.29        875.04        48.28 o                         
  -1   0   9         71.01         70.38        18.79 o                         
   0   0   9         85.90        123.57        21.83 o                         
   1   0   9         11.25          7.66        18.11 o                         
   2   0   9         16.71         52.03        36.60 o                         
   3   0   9       1796.20       1674.29        38.68 o                         
   4   0   9          0.17        -13.48        19.62 o                         
   5   0   9         69.05         50.28        21.86 o                         
  -6   1   9          1.78         32.66        21.74 o                         
  -5   1   9        484.62        503.27        21.73 o                         
  -4   1   9        144.86        131.31        20.02 o                         
  -3   1   9        441.63        487.10        24.87 o                         
  -2   1   9        252.86        269.46        26.12 o                         
  -1   1   9        798.61        788.86        23.72 o                         
   0   1   9       1750.87       1556.81        32.09 o                         
   1   1   9        164.71        185.03        19.53 o                         
   2   1   9        199.83        220.57        19.70 o                         
   3   1   9       3130.90       3280.42        73.82 o                         
   4   1   9        173.28        165.30        24.79 o                         
   5   1   9        267.42        281.82        24.29 o                         
  -6   2   9          2.35         42.85        23.23 o                         
  -5   2   9        402.12        382.86        22.92 o                         
  -4   2   9       1060.06       1104.96        32.58 o                         
  -3   2   9         35.78         54.31        24.69 o                         
  -2   2   9          0.12         30.89        21.02 o                         
  -1   2   9       4233.79       4107.88        52.51 o                         
   0   2   9        208.30        195.92        17.95 o                         
   1   2   9        187.31        185.91        19.14 o                         
   2   2   9        327.12        320.57        19.92 o                         
   3   2   9        348.10        325.41        20.12 o                         
   4   2   9         42.07         50.83        20.84 o                         
   5   2   9         15.81          9.34        22.13 o                         
  -6   3   9         76.24         91.63        19.43 o                         
  -5   3   9          0.07         16.27        20.77 o                         
  -4   3   9         88.99        123.63        22.40 o                         
  -3   3   9         37.36         26.65        23.08 o                         
  -2   3   9         48.99         78.48        19.31 o                         
  -1   3   9        604.95        639.88        19.04 o                         
   0   3   9       1716.16       1657.65        44.49 o                         
   1   3   9        190.95        174.43        19.86 o                         
   2   3   9       1498.63       1425.25        29.42 o                         
   3   3   9        737.69        773.79        25.01 o                         
   4   3   9          1.20         23.44        17.53 o                         
  -6   4   9         16.09         48.03        18.49 o                         
  -5   4   9        117.70         91.41        25.01 o                         
  -4   4   9        576.11        547.83        24.03 o                         
  -3   4   9        597.84        612.22        28.86 o                         
  -2   4   9          0.62         -0.35        18.67 o                         
  -1   4   9        242.79        224.00        15.49 o                         
   0   4   9        173.59        171.62        17.61 o                         
   1   4   9        402.90        400.78        21.97 o                         
   2   4   9          0.58         17.07        17.87 o                         
   3   4   9        963.67        983.10        31.82 o                         
   4   4   9          3.14         -8.77        18.60 o                         
  -5   5   9          3.98         32.44        17.44 o                         
  -4   5   9         97.23        131.90        20.61 o                         
  -3   5   9        977.23       1001.63        29.08 o                         
  -2   5   9        250.54        227.76        21.20 o                         
  -1   5   9         31.01         36.71        14.85 o                         
   0   5   9          4.47         28.97        15.65 o                         
   1   5   9         89.26        107.79        19.46 o                         
   2   5   9        414.39        427.15        18.36 o                         
   3   5   9         58.40         76.44        19.79 o                         
   4   5   9        104.68        108.67        21.99 o                         
  -5   6   9         21.36         29.01        21.91 o                         
  -4   6   9          4.05         14.31        24.39 o                         
  -3   6   9       2182.22       2103.69        58.79 o                         
  -2   6   9        329.59        349.93        19.38 o                         
  -1   6   9        736.45        731.36        20.02 o                         
   0   6   9         26.48         39.21        16.43 o                         
   1   6   9         29.39         32.01        19.02 o                         
   2   6   9        246.75        245.71        21.80 o                         
   3   6   9          9.85        -17.24        17.24 o                         
  -5   7   9        245.63        254.34        19.56 o                         
  -4   7   9          1.87         33.79        19.91 o                         
  -3   7   9        339.46        319.81        18.10 o                         
  -2   7   9        553.96        569.28        18.32 o                         
  -1   7   9         26.80         26.98        14.83 o                         
   0   7   9          8.56          0.20        15.99 o                         
   1   7   9         77.23         93.39        20.38 o                         
   2   7   9         32.09         39.13        19.30 o                         
   3   7   9        531.50        508.59        19.82 o                         
  -4   8   9         67.97        111.06        19.77 o                         
  -3   8   9         60.57         75.23        18.74 o                         
  -2   8   9        164.21        156.68        17.14 o                         
  -1   8   9       1488.58       1360.08        31.90 o                         
   0   8   9          6.20          7.08        15.22 o                         
   1   8   9         27.59         66.16        17.44 o                         
   2   8   9         23.34         48.77        19.85 o                         
  -3   9   9        264.89        235.02        18.68 o                         
  -2   9   9         12.64         36.06        19.41 o                         
  -1   9   9         39.63         35.67        25.56 o                         
   0   9   9          6.64         36.27        15.36 o                         
   1   9   9          3.31         -2.81        19.18 o                         
  -2  10   9         87.82        110.66        22.20 o                         
  -1  10   9         34.60         34.25        28.41 o                         
  -1 -12  10         68.07        107.95        18.21 o                         
   0 -12  10         96.89         93.70        18.10 o                         
   1 -12  10         60.38        127.05        23.03 o                         
   2 -12  10         63.30         89.94        19.80 o                         
  -2 -11  10        117.95         97.21        20.41 o                         
  -1 -11  10        503.15        516.38        20.05 o                         
   0 -11  10         36.41         63.92        15.75 o                         
   1 -11  10         40.48         84.16        16.85 o                         
   2 -11  10        136.55        110.33        20.11 o                         
   3 -11  10         60.17         65.13        31.94 o                         
  -3 -10  10         24.32          4.27        45.59 o                         
  -2 -10  10         67.20         47.72        23.62 o                         
  -1 -10  10          0.92        -14.09        16.91 o                         
   0 -10  10       2116.68       2066.52        30.89 o                         
   1 -10  10        152.19        118.00        17.85 o                         
   2 -10  10         14.78         50.30        19.30 o                         
   3 -10  10        197.81        194.37        19.16 o                         
   4 -10  10          4.57         43.45        27.26 o                         
  -4  -9  10         67.07         47.98        21.23 o                         
  -3  -9  10         97.98         97.59        20.62 o                         
  -2  -9  10        179.76        150.51        17.76 o                         
  -1  -9  10       1751.40       1735.36        42.26 o                         
   0  -9  10         83.47         62.97        19.10 o                         
   1  -9  10        507.97        453.23        19.91 o                         
   2  -9  10        465.24        480.60        30.90 o                         
   3  -9  10         11.31         39.03        19.97 o                         
   4  -9  10         21.74         37.80        17.59 o                         
  -4  -8  10        399.04        398.96        22.64 o                         
  -3  -8  10        162.58        129.58        18.69 o                         
  -2  -8  10        749.01        732.53        26.62 o                         
  -1  -8  10          7.51         12.97        15.98 o                         
   0  -8  10        204.72        188.68        19.42 o                         
   1  -8  10         93.84         81.58        22.78 o                         
   2  -8  10        441.62        415.35        19.98 o                         
   3  -8  10         22.18         56.33        18.77 o                         
   4  -8  10        589.09        610.26        20.23 o                         
  -5  -7  10        473.93        417.54        26.72 o                         
  -4  -7  10         34.75         16.47        21.44 o                         
  -3  -7  10          6.62         36.97        18.65 o                         
  -2  -7  10        431.77        440.02        25.58 o                         
  -1  -7  10          4.07         28.38        17.35 o                         
   0  -7  10       1424.38       1262.13        34.22 o                         
   1  -7  10       1552.58       1514.47        41.25 o                         
   2  -7  10        135.48        144.05        18.55 o                         
   3  -7  10        306.78        289.17        18.00 o                         
   4  -7  10        518.23        494.45        23.50 o                         
   5  -7  10          0.36         45.36        23.51 o                         
  -5  -6  10        284.31        307.28        26.66 o                         
  -4  -6  10        514.73        544.14        21.67 o                         
  -3  -6  10        224.21        181.81        20.74 o                         
  -2  -6  10         35.78         69.09        23.88 o                         
  -1  -6  10         82.50         96.68        15.31 o                         
   0  -6  10         61.79         33.49        17.64 o                         
   1  -6  10        182.15        197.62        18.64 o                         
   2  -6  10          9.27         26.52        21.85 o                         
   3  -6  10          6.10          5.87        17.13 o                         
   4  -6  10         83.67         98.37        20.04 o                         
   5  -6  10         65.44         55.56        21.96 o                         
  -5  -5  10         14.13          8.02        21.19 o                         
  -4  -5  10       2600.64       2601.46        35.29 o                         
  -3  -5  10        122.64        133.89        17.32 o                         
  -2  -5  10        193.64        224.85        22.91 o                         
  -1  -5  10       2197.26       2228.69        58.03 o                         
   0  -5  10         98.57        121.52        43.73 o                         
   1  -5  10        133.47        117.92        20.18 o                         
   2  -5  10        489.34        477.85        26.07 o                         
   3  -5  10         46.58         29.01        18.93 o                         
   4  -5  10          4.59         44.77        19.64 o                         
   5  -5  10        159.39        186.17        23.33 o                         
  -6  -4  10          3.18         19.31        22.74 o                         
  -5  -4  10          3.21          3.82        22.30 o                         
  -4  -4  10       3080.49       3059.25        40.75 o                         
  -3  -4  10         70.81         80.67        15.28 o                         
  -2  -4  10        679.28        636.98        28.51 o                         
  -1  -4  10        606.33        604.90        25.86 o                         
   0  -4  10        481.61        454.51        29.04 o                         
   1  -4  10        304.80        364.89        32.46 o                         
   2  -4  10         67.07         81.65        23.23 o                         
   3  -4  10       1602.49       1466.20        30.75 o                         
   4  -4  10          0.04        -11.96        20.43 o                         
   5  -4  10        585.74        618.19        31.06 o                         
  -6  -3  10        250.90        259.16        19.74 o                         
  -5  -3  10        689.85        697.03        22.89 o                         
  -4  -3  10        509.37        525.45        20.68 o                         
  -3  -3  10         33.09         31.18        15.80 o                         
  -2  -3  10        194.26        201.75        16.12 o                         
  -1  -3  10        413.20        476.34        27.71 o                         
   0  -3  10         76.51         85.07        17.21 o                         
   1  -3  10        142.49        202.87        36.33 o                         
   2  -3  10         45.98         63.90        21.95 o                         
   3  -3  10        669.63        621.71        29.83 o                         
   4  -3  10        477.40        422.56        21.79 o                         
   5  -3  10        195.48        174.03        20.41 o                         
  -6  -2  10         63.99         88.79        22.44 o                         
  -5  -2  10         63.84         70.30        19.39 o                         
  -4  -2  10        642.51        652.68        21.52 o                         
  -3  -2  10        387.97        377.32        22.14 o                         
  -2  -2  10        755.03        809.86        29.84 o                         
  -1  -2  10       2715.50       2711.29        49.24 o                         
   0  -2  10        203.84        210.73        21.38 o                         
   1  -2  10        575.11        561.46        32.90 o                         
   2  -2  10        413.98        412.96        27.98 o                         
   3  -2  10        420.45        441.89        28.23 o                         
   4  -2  10        890.22        866.11        26.66 o                         
   5  -2  10        125.12        139.76        27.39 o                         
  -6  -1  10         77.45         68.56        21.50 o                         
  -5  -1  10        791.57        785.31        22.07 o                         
  -4  -1  10          0.67         -5.52        19.06 o                         
  -3  -1  10        284.27        295.06        24.09 o                         
  -2  -1  10       1888.28       1941.66        40.45 o                         
  -1  -1  10         21.17         21.02        16.61 o                         
   0  -1  10          3.80          8.77        19.74 o                         
   1  -1  10        123.17        195.61        28.00 o                         
   2  -1  10        260.65        296.85        29.86 o                         
   3  -1  10        137.25        180.14        28.52 o                         
   4  -1  10         34.27         60.42        21.27 o                         
   5  -1  10        657.42        615.31        25.05 o                         
  -6   0  10         11.93         -8.81        20.49 o                         
  -5   0  10        761.35        698.00        23.94 o                         
  -4   0  10         10.10         16.12        19.98 o                         
  -3   0  10        688.25        685.58        30.55 o                         
  -2   0  10        138.87        130.27        21.76 o                         
  -1   0  10        342.09        317.30        20.14 o                         
   0   0  10       2868.45       2967.04        42.66 o                         
   1   0  10        302.87        305.23        20.42 o                         
   2   0  10        291.39        274.73        26.74 o                         
   3   0  10        863.84        825.83        35.93 o                         
   4   0  10         21.14         32.30        22.57 o                         
   5   0  10          8.30          9.50        21.53 o                         
  -6   1  10          7.32         -7.43        20.12 o                         
  -5   1  10        467.10        457.43        21.14 o                         
  -4   1  10        123.94        138.37        20.76 o                         
  -3   1  10        157.40        170.77        22.01 o                         
  -2   1  10         10.26         16.21        25.28 o                         
  -1   1  10       1359.65       1413.00        26.59 o                         
   0   1  10       3789.95       3864.08        53.98 o                         
   1   1  10       1084.55       1144.79        27.06 o                         
   2   1  10       1231.78       1225.41        25.62 o                         
   3   1  10       1110.36       1096.23        33.75 o                         
   4   1  10         48.75        128.13        25.20 o                         
   5   1  10        238.26        256.42        27.23 o                         
  -6   2  10         27.37         47.21        21.44 o                         
  -5   2  10        694.21        671.01        24.12 o                         
  -4   2  10          2.41        -23.63        25.47 o                         
  -3   2  10        100.53        122.55        25.70 o                         
  -2   2  10        397.36        413.18        29.10 o                         
  -1   2  10        432.54        413.99        21.40 o                         
   0   2  10         21.61         27.92        15.38 o                         
   1   2  10         10.98         35.56        17.87 o                         
   2   2  10         79.74         94.89        16.98 o                         
   3   2  10        431.19        450.31        23.27 o                         
   4   2  10         82.47         96.52        18.11 o                         
   5   2  10        120.71        111.98        23.90 o                         
  -6   3  10          0.00        -14.07        21.86 o                         
  -5   3  10        107.85        100.59        22.14 o                         
  -4   3  10        646.65        698.50        25.72 o                         
  -3   3  10         18.57         55.07        21.46 o                         
  -2   3  10        141.35        143.93        19.23 o                         
  -1   3  10         17.48         30.81        14.58 o                         
   0   3  10        151.32        146.96        18.93 o                         
   1   3  10         73.75        109.62        22.59 o                         
   2   3  10         33.80         58.80        17.30 o                         
   3   3  10         92.16         90.98        20.25 o                         
   4   3  10          9.61          0.71        18.77 o                         
  -5   4  10         62.06         56.69        20.15 o                         
  -4   4  10        246.15        216.21        20.32 o                         
  -3   4  10       1132.75       1183.52        33.57 o                         
  -2   4  10        115.37        126.56        18.23 o                         
  -1   4  10         32.74         29.50        14.45 o                         
   0   4  10        304.40        328.98        19.69 o                         
   1   4  10         39.14         65.89        19.40 o                         
   2   4  10        452.27        408.59        25.18 o                         
   3   4  10        318.08        310.99        24.72 o                         
   4   4  10        596.13        590.44        24.30 o                         
  -5   5  10         80.16         73.69        20.24 o                         
  -4   5  10         29.94         46.27        19.10 o                         
  -3   5  10        846.70        813.92        25.13 o                         
  -2   5  10        817.70        848.79        23.77 o                         
  -1   5  10        736.23        719.46        19.10 o                         
   0   5  10        304.18        328.27        18.22 o                         
   1   5  10          2.95         -4.10        19.24 o                         
   2   5  10        624.76        660.46        24.75 o                         
   3   5  10         21.16         23.99        17.47 o                         
  -5   6  10         16.98         26.43        23.79 o                         
  -4   6  10         18.61         35.37        18.67 o                         
  -3   6  10        426.59        420.29        21.21 o                         
  -2   6  10        132.57        117.66        16.64 o                         
  -1   6  10          0.24          2.37        15.64 o                         
   0   6  10          1.07         11.81        18.48 o                         
   1   6  10          2.62         16.13        16.55 o                         
   2   6  10        741.88        729.82        27.55 o                         
   3   6  10        549.97        560.06        20.78 o                         
  -4   7  10        291.07        265.14        24.16 o                         
  -3   7  10        444.46        423.85        23.24 o                         
  -2   7  10        519.65        502.56        19.40 o                         
  -1   7  10        483.22        458.31        21.53 o                         
   0   7  10         42.95         31.11        15.87 o                         
   1   7  10         79.45         76.78        18.12 o                         
   2   7  10        198.64        174.08        23.42 o                         
  -4   8  10         32.56         55.20        18.07 o                         
  -3   8  10        126.69        105.06        18.81 o                         
  -2   8  10         43.40         74.91        18.62 o                         
  -1   8  10        195.73        172.40        18.55 o                         
   0   8  10         86.27         83.51        20.91 o                         
   1   8  10          4.13         19.73        18.09 o                         
   2   8  10        177.68        178.37        21.84 o                         
  -3   9  10          4.75         11.34        18.18 o                         
  -2   9  10        152.22        140.49        21.54 o                         
  -1   9  10        216.82        221.11        22.96 o                         
   0   9  10          2.08          9.90        20.63 o                         
  -1 -12  11         38.70         30.24        19.05 o                         
   0 -12  11          0.05         50.21        21.69 o                         
   1 -12  11         24.25         33.54        19.75 o                         
   2 -12  11        120.32        111.83        21.00 o                         
  -2 -11  11         12.17         39.54        19.53 o                         
  -1 -11  11        231.17        252.19        16.89 o                         
   0 -11  11         86.17        115.54        18.67 o                         
   1 -11  11         19.23         35.52        16.45 o                         
   2 -11  11         31.72         18.75        18.21 o                         
   3 -11  11        154.58        122.22        37.69 o                         
  -3 -10  11        115.68        103.52        44.85 o                         
  -2 -10  11         11.77         30.25        21.57 o                         
  -1 -10  11         82.59         72.79        15.13 o                         
   0 -10  11          0.40         23.09        26.06 o                         
   1 -10  11        520.07        522.39        27.44 o                         
   2 -10  11         60.06         75.59        25.12 o                         
   3 -10  11        683.67        601.72        40.29 o                         
  -4  -9  11          0.05         -0.84        20.48 o                         
  -3  -9  11         72.61        125.58        28.05 o                         
  -2  -9  11         13.70         24.94        17.07 o                         
  -1  -9  11        216.91        206.70        24.21 o                         
   0  -9  11         25.77         40.96        15.69 o                         
   1  -9  11         36.51         39.46        15.94 o                         
   2  -9  11       1607.50       1645.80        33.40 o                         
   3  -9  11          1.23         18.95        18.04 o                         
   4  -9  11        147.93        150.41        25.00 o                         
  -4  -8  11         11.82          8.50        18.37 o                         
  -3  -8  11         38.44         81.58        24.26 o                         
  -2  -8  11        872.19        838.11        28.71 o                         
  -1  -8  11         90.13         95.60        16.26 o                         
   0  -8  11        130.64        130.49        17.75 o                         
   1  -8  11        766.32        750.33        36.74 o                         
   2  -8  11        519.84        515.10        28.06 o                         
   3  -8  11         33.33         63.41        18.81 o                         
   4  -8  11        315.83        290.63        21.42 o                         
  -5  -7  11        144.17        143.99        23.52 o                         
  -4  -7  11        303.10        319.81        21.34 o                         
  -3  -7  11        241.55        235.02        28.28 o                         
  -2  -7  11         15.12         17.08        17.57 o                         
  -1  -7  11         40.90         54.33        16.92 o                         
   0  -7  11        131.75        124.94        17.07 o                         
   1  -7  11       3397.83       3237.48        37.23 o                         
   2  -7  11       3249.94       3306.37        42.71 o                         
   3  -7  11          0.07         16.99        28.65 o                         
   4  -7  11        173.21        124.78        22.45 o                         
   5  -7  11        149.57        149.67        23.49 o                         
  -5  -6  11        130.14         98.52        20.28 o                         
  -4  -6  11         26.60         38.79        19.64 o                         
  -3  -6  11         40.19         35.28        19.20 o                         
  -2  -6  11         95.72         90.52        19.34 o                         
  -1  -6  11         48.06         56.16        15.00 o                         
   0  -6  11        442.60        387.15        26.06 o                         
   1  -6  11       1508.84       1543.11        29.43 o                         
   2  -6  11       1444.31       1536.94        31.54 o                         
   3  -6  11         56.07         75.30        16.80 o                         
   4  -6  11        139.16        124.75        18.41 o                         
   5  -6  11          3.54         47.23        20.51 o                         
  -5  -5  11         15.05         38.11        20.86 o                         
  -4  -5  11        335.37        317.44        19.03 o                         
  -3  -5  11         35.71         37.98        16.66 o                         
  -2  -5  11       1540.93       1525.40        30.47 o                         
  -1  -5  11          0.64          5.15        14.63 o                         
   0  -5  11        327.26        308.35        30.47 o                         
   1  -5  11         28.31         60.17        31.14 o                         
   2  -5  11        627.28        652.72        24.44 o                         
   3  -5  11        221.71        258.99        18.27 o                         
   4  -5  11          5.52         33.61        19.48 o                         
   5  -5  11        543.00        590.63        34.38 o                         
  -5  -4  11         29.64         33.80        19.78 o                         
  -4  -4  11        166.59        166.06        17.63 o                         
  -3  -4  11        327.19        298.28        19.05 o                         
  -2  -4  11        356.59        378.10        21.12 o                         
  -1  -4  11         17.51         27.51        17.05 o                         
   0  -4  11         16.23         19.50        19.93 o                         
   1  -4  11        371.65        378.11        24.96 o                         
   2  -4  11        162.66        147.59        25.39 o                         
   3  -4  11        177.87        170.70        19.54 o                         
   4  -4  11        306.75        377.46        21.04 o                         
   5  -4  11          1.38          1.98        19.54 o                         
  -6  -3  11         12.30         27.50        18.40 o                         
  -5  -3  11        435.67        404.40        19.11 o                         
  -4  -3  11        210.36        226.72        18.44 o                         
  -3  -3  11          0.02         17.33        17.72 o                         
  -2  -3  11        141.21        109.51        14.73 o                         
  -1  -3  11       1603.09       1594.53        70.46 o                         
   0  -3  11        322.04        316.51        19.62 o                         
   1  -3  11        744.91        750.69        66.30 o                         
   2  -3  11        274.05        286.25        52.41 o                         
   3  -3  11         43.62         40.01        24.41 o                         
   4  -3  11        201.22        243.20        21.73 o                         
   5  -3  11        354.23        389.50        24.38 o                         
  -6  -2  11        431.10        417.11        24.48 o                         
  -5  -2  11        966.26        994.26        27.60 o                         
  -4  -2  11        612.41        592.04        21.29 o                         
  -3  -2  11         74.90         74.15        20.66 o                         
  -2  -2  11       2302.86       2477.40        31.46 o                         
  -1  -2  11         24.27         33.20        21.80 o                         
   0  -2  11        358.63        394.58        23.94 o                         
   1  -2  11       1367.03       1402.54        53.56 o                         
   2  -2  11          7.16         19.44        25.55 o                         
   3  -2  11         24.49         44.34        25.49 o                         
   4  -2  11        283.58        278.82        21.89 o                         
   5  -2  11       1033.46       1018.83        29.56 o                         
  -6  -1  11          0.30         20.28        18.87 o                         
  -5  -1  11         59.26         72.25        19.12 o                         
  -4  -1  11         62.06         75.93        20.63 o                         
  -3  -1  11          5.03         15.34        20.12 o                         
  -2  -1  11       2033.22       2133.01        44.31 o                         
  -1  -1  11        228.63        238.49        17.63 o                         
   0  -1  11       3742.90       3866.47        47.93 o                         
   1  -1  11        342.58        337.63        22.10 o                         
   2  -1  11         25.85         54.92        31.12 o                         
   3  -1  11          0.24         23.66        26.67 o                         
   4  -1  11          0.27         39.77        24.56 o                         
   5  -1  11        546.62        543.35        25.39 o                         
  -6   0  11         39.97         56.83        21.35 o                         
  -5   0  11        432.92        410.75        21.65 o                         
  -4   0  11        238.83        247.03        23.52 o                         
  -3   0  11       4609.48       4664.30        63.49 o                         
  -2   0  11        353.30        422.70        23.14 o                         
  -1   0  11        617.43        618.46        22.04 o                         
   0   0  11        526.84        558.16        22.95 o                         
   1   0  11         63.94         62.51        19.02 o                         
   2   0  11         75.45         78.69        22.60 o                         
   3   0  11         66.42         34.60        30.19 o                         
   4   0  11         31.63         87.08        26.34 o                         
   5   0  11        104.32        110.12        23.56 o                         
  -6   1  11         33.93         48.28        21.89 o                         
  -5   1  11        146.22        173.18        25.19 o                         
  -4   1  11        379.65        381.00        27.40 o                         
  -3   1  11          0.38        -15.44        22.47 o                         
  -2   1  11          2.15         22.92        21.14 o                         
  -1   1  11       1057.72       1065.76        28.78 o                         
   0   1  11         20.27         27.38        21.56 o                         
   1   1  11       1449.59       1452.54        37.25 o                         
   2   1  11         66.39         45.51        22.75 o                         
   3   1  11        107.46        109.45        18.40 o                         
   4   1  11         48.76         91.84        25.84 o                         
  -6   2  11          0.47          8.38        21.42 o                         
  -5   2  11         58.47         84.90        22.83 o                         
  -4   2  11        118.75        113.04        23.65 o                         
  -3   2  11        283.58        270.03        23.82 o                         
  -2   2  11        287.99        317.52        26.81 o                         
  -1   2  11        535.37        532.05        19.73 o                         
   0   2  11        591.72        678.58        29.20 o                         
   1   2  11        821.72        818.87        25.30 o                         
   2   2  11          0.05          9.12        18.64 o                         
   3   2  11        135.14        145.79        19.45 o                         
   4   2  11        460.01        435.86        19.54 o                         
  -6   3  11        121.48        117.56        30.07 o                         
  -5   3  11         54.00         68.35        23.75 o                         
  -4   3  11        256.93        284.25        23.30 o                         
  -3   3  11        964.78        985.50        29.70 o                         
  -2   3  11        182.98        196.21        20.18 o                         
  -1   3  11         33.17         48.50        15.92 o                         
   0   3  11         33.37         44.36        16.44 o                         
   1   3  11         14.74         20.29        21.44 o                         
   2   3  11       3123.84       3200.34        43.40 o                         
   3   3  11          9.12         24.98        20.79 o                         
   4   3  11        621.00        639.39        22.83 o                         
  -5   4  11         53.54         67.62        23.08 o                         
  -4   4  11         44.10         72.13        26.82 o                         
  -3   4  11          8.41         42.57        30.03 o                         
  -2   4  11         56.03         59.23        18.86 o                         
  -1   4  11        206.02        219.62        17.72 o                         
   0   4  11        747.81        693.26        22.14 o                         
   1   4  11        220.53        236.98        19.53 o                         
   2   4  11       2645.33       2508.23        41.07 o                         
   3   4  11        488.64        512.29        22.22 o                         
   4   4  11        296.68        299.23        24.01 o                         
  -5   5  11         32.40         49.71        23.91 o                         
  -4   5  11        297.98        281.99        21.74 o                         
  -3   5  11        424.31        433.38        20.37 o                         
  -2   5  11         84.68         85.22        17.55 o                         
  -1   5  11         55.71         82.29        13.82 o                         
   0   5  11         29.54         43.99        15.79 o                         
   1   5  11        172.76        196.49        22.50 o                         
   2   5  11        332.22        328.98        21.32 o                         
   3   5  11        156.92        210.39        19.73 o                         
  -5   6  11         19.78         69.18        23.38 o                         
  -4   6  11          6.57         17.98        23.44 o                         
  -3   6  11         17.12         43.91        17.28 o                         
  -2   6  11        393.21        406.65        17.83 o                         
  -1   6  11          1.33         62.02        17.57 o                         
   0   6  11        676.71        658.16        22.02 o                         
   1   6  11         34.64         53.73        22.86 o                         
   2   6  11        227.43        225.88        24.62 o                         
   3   6  11         90.55        101.45        18.47 o                         
  -4   7  11        592.86        564.43        26.66 o                         
  -3   7  11        212.01        208.09        19.36 o                         
  -2   7  11         40.28         39.52        15.66 o                         
  -1   7  11        265.84        238.07        19.64 o                         
   0   7  11         86.75         85.96        16.47 o                         
   1   7  11         10.46          5.79        18.02 o                         
   2   7  11        236.69        253.73        23.17 o                         
  -3   8  11        183.12        179.99        22.60 o                         
  -2   8  11         47.19         38.03        16.85 o                         
  -1   8  11         20.62         57.40        17.69 o                         
   0   8  11        119.18         93.12        17.19 o                         
   1   8  11        658.69        619.17        28.94 o                         
  -2   9  11         47.89         43.07        22.12 o                         
  -1   9  11        176.95        202.29        25.76 o                         
  -1 -12  12        121.30        132.01        25.22 o                         
   0 -12  12          0.33          7.57        25.63 o                         
   1 -12  12        116.08        128.38        18.13 o                         
  -2 -11  12        161.93        169.54        23.31 o                         
  -1 -11  12          0.04         43.26        17.92 o                         
   0 -11  12        125.01        147.79        29.27 o                         
   1 -11  12        241.82        202.24        25.89 o                         
   2 -11  12         26.77         45.11        17.74 o                         
  -3 -10  12         29.80         28.63        19.54 o                         
  -2 -10  12        126.38        114.54        19.30 o                         
  -1 -10  12        154.93        134.39        15.08 o                         
   0 -10  12          3.10         10.27        16.97 o                         
   1 -10  12        202.27        203.99        22.02 o                         
   2 -10  12        536.01        518.72        32.92 o                         
   3 -10  12        272.34        283.46        19.71 o                         
  -4  -9  12        114.69        115.09        31.81 o                         
  -3  -9  12          0.12         -6.89        32.05 o                         
  -2  -9  12         81.43         83.94        16.66 o                         
  -1  -9  12        602.23        508.38        24.14 o                         
   0  -9  12         51.84         64.67        17.41 o                         
   1  -9  12        490.30        477.29        18.29 o                         
   2  -9  12         25.88         37.64        16.95 o                         
   3  -9  12         90.56        112.51        18.94 o                         
   4  -9  12          1.15        -27.23        27.23 o                         
  -4  -8  12         26.60         73.62        20.04 o                         
  -3  -8  12       1057.88       1056.50        32.24 o                         
  -2  -8  12         91.53        100.02        17.11 o                         
  -1  -8  12        130.68        163.66        16.46 o                         
   0  -8  12          8.96         20.76        15.05 o                         
   1  -8  12        360.98        386.22        25.05 o                         
   2  -8  12         30.40         55.46        17.08 o                         
   3  -8  12         95.59        106.62        20.03 o                         
   4  -8  12        249.59        261.33        24.06 o                         
  -5  -7  12         30.78         39.51        22.55 o                         
  -4  -7  12         69.64         76.68        23.47 o                         
  -3  -7  12        150.13        184.51        27.86 o                         
  -2  -7  12         22.49         33.48        17.59 o                         
  -1  -7  12         46.69         56.12        18.21 o                         
   0  -7  12         31.49         32.20        14.85 o                         
   1  -7  12        138.59        112.63        20.45 o                         
   2  -7  12         14.81         32.49        19.09 o                         
   3  -7  12        246.58        262.35        20.49 o                         
   4  -7  12         18.62        -23.74        23.74 o                         
  -5  -6  12        143.55        146.75        20.79 o                         
  -4  -6  12        129.60        155.20        20.23 o                         
  -3  -6  12        645.68        644.55        30.41 o                         
  -2  -6  12        269.68        259.73        19.70 o                         
  -1  -6  12         44.12         51.07        15.61 o                         
   0  -6  12        287.08        291.95        23.04 o                         
   1  -6  12         20.94         68.41        24.14 o                         
   2  -6  12        487.89        496.14        22.69 o                         
   3  -6  12         73.60         75.42        19.76 o                         
   4  -6  12        494.84        401.29        20.66 o                         
  -5  -5  12         43.93         30.35        21.69 o                         
  -4  -5  12        146.25        140.52        20.23 o                         
  -3  -5  12        384.76        335.30        25.88 o                         
  -2  -5  12          0.60         25.45        18.38 o                         
  -1  -5  12        163.94        159.05        18.30 o                         
   0  -5  12        622.65        619.14        29.19 o                         
   1  -5  12         18.59         53.85        25.55 o                         
   2  -5  12        597.07        584.08        24.87 o                         
   3  -5  12         38.23         27.25        19.67 o                         
   4  -5  12        808.79        805.92        30.92 o                         
   5  -5  12         41.98         29.11        20.09 o                         
  -5  -4  12         75.13         79.07        19.57 o                         
  -4  -4  12        316.04        341.48        19.05 o                         
  -3  -4  12         75.89         69.48        16.88 o                         
  -2  -4  12        118.32        138.80        19.01 o                         
  -1  -4  12        131.49        117.06        18.06 o                         
   0  -4  12        773.67        723.96        27.56 o                         
   1  -4  12         43.64         19.40        25.46 o                         
   2  -4  12        263.71        242.13        28.79 o                         
   3  -4  12        548.02        445.62        23.99 o                         
   4  -4  12        502.01        491.04        23.86 o                         
   5  -4  12        363.52        365.76        26.35 o                         
  -5  -3  12         47.24         46.57        20.97 o                         
  -4  -3  12       1378.98       1306.24        27.73 o                         
  -3  -3  12         42.10         42.98        18.01 o                         
  -2  -3  12        299.15        320.05        21.17 o                         
  -1  -3  12         75.03         61.49        17.40 o                         
   0  -3  12         21.99         45.07        17.44 o                         
   1  -3  12       1259.58       1350.64        55.61 o                         
   2  -3  12          3.29        -14.69        27.96 o                         
   3  -3  12         56.70        100.86        25.04 o                         
   4  -3  12        510.24        502.14        27.28 o                         
   5  -3  12        174.40        187.56        38.88 o                         
  -6  -2  12          5.05         45.75        21.65 o                         
  -5  -2  12          0.74         23.58        18.71 o                         
  -4  -2  12         76.30         99.39        22.12 o                         
  -3  -2  12         38.34         40.29        19.90 o                         
  -2  -2  12        128.21        154.15        16.97 o                         
  -1  -2  12          1.64         22.21        24.21 o                         
   0  -2  12       2433.41       2565.46        41.42 o                         
   1  -2  12        133.47        123.05        26.73 o                         
   2  -2  12       1168.71       1167.64        36.56 o                         
   3  -2  12         46.30         45.98        33.86 o                         
   4  -2  12          6.79          6.92        25.57 o                         
   5  -2  12        677.80        649.38        26.33 o                         
  -6  -1  12         20.79         41.49        19.88 o                         
  -5  -1  12         39.35         73.84        20.91 o                         
  -4  -1  12        609.56        605.53        29.57 o                         
  -3  -1  12        717.94        731.26        26.52 o                         
  -2  -1  12        294.21        305.55        24.96 o                         
  -1  -1  12         83.64         78.51        21.05 o                         
   0  -1  12        952.16       1018.57        33.40 o                         
   1  -1  12        449.47        382.30        27.94 o                         
   2  -1  12         33.20         -3.40        28.00 o                         
   3  -1  12          0.54        -19.92        25.89 o                         
   4  -1  12         28.95         31.64        22.72 o                         
   5  -1  12         68.75        101.66        22.83 o                         
  -6   0  12        104.55         93.17        24.24 o                         
  -5   0  12         47.08         47.88        21.63 o                         
  -4   0  12        728.31        794.00        26.30 o                         
  -3   0  12          0.05         -2.52        22.07 o                         
  -2   0  12         22.48         39.22        20.15 o                         
  -1   0  12         98.88        104.04        17.88 o                         
   0   0  12       1827.77       1837.15        35.13 o                         
   1   0  12       1193.13       1181.23        28.04 o                         
   2   0  12        125.47        121.84        19.22 o                         
   3   0  12        318.36        362.07        36.41 o                         
   4   0  12         22.13         52.21        26.35 o                         
  -6   1  12          0.02          1.90        23.25 o                         
  -5   1  12          2.51         32.38        23.16 o                         
  -4   1  12        321.15        311.28        28.31 o                         
  -3   1  12        436.99        382.51        27.19 o                         
  -2   1  12        281.68        287.72        23.84 o                         
  -1   1  12        894.05        907.27        22.11 o                         
   0   1  12         44.84         76.93        22.13 o                         
   1   1  12         37.10         50.02        19.58 o                         
   2   1  12       1623.18       1627.70        28.27 o                         
   3   1  12        269.37        339.88        21.34 o                         
   4   1  12        167.97        162.39        23.43 o                         
  -5   2  12          0.55         19.34        25.80 o                         
  -4   2  12         10.42          5.78        33.50 o                         
  -3   2  12        229.91        245.58        22.52 o                         
  -2   2  12          4.87         10.73        21.42 o                         
  -1   2  12        147.57        150.32        16.79 o                         
   0   2  12        488.91        470.23        27.85 o                         
   1   2  12        288.50        329.61        22.46 o                         
   2   2  12        496.18        518.59        23.62 o                         
   3   2  12         31.99         26.70        19.23 o                         
   4   2  12         12.49         10.58        18.74 o                         
  -5   3  12          0.27          5.48        22.79 o                         
  -4   3  12         84.95         68.64        26.26 o                         
  -3   3  12         66.95         73.19        21.98 o                         
  -2   3  12         87.53         93.91        19.69 o                         
  -1   3  12        501.60        497.74        20.05 o                         
   0   3  12       1209.76       1146.66        41.13 o                         
   1   3  12         44.04         48.38        18.91 o                         
   2   3  12        326.46        268.78        21.24 o                         
   3   3  12         93.95         78.34        18.68 o                         
   4   3  12        384.33        345.86        22.93 o                         
  -5   4  12        117.33         73.78        26.51 o                         
  -4   4  12         35.09         87.03        29.18 o                         
  -3   4  12          2.19         16.99        19.92 o                         
  -2   4  12        205.66        232.13        18.91 o                         
  -1   4  12        384.06        375.29        17.25 o                         
   0   4  12        157.43        157.61        16.86 o                         
   1   4  12          8.76         23.09        17.24 o                         
   2   4  12         19.98         33.26        19.02 o                         
   3   4  12        224.74        241.74        19.86 o                         
  -5   5  12        260.03        297.56        31.62 o                         
  -4   5  12         11.39         49.73        26.09 o                         
  -3   5  12         23.03         37.45        21.49 o                         
  -2   5  12        125.30        122.00        17.74 o                         
  -1   5  12        537.36        548.09        17.54 o                         
   0   5  12       1730.95       1611.88        26.63 o                         
   1   5  12        649.09        639.57        31.52 o                         
   2   5  12         38.19         52.02        21.31 o                         
   3   5  12         10.44         45.29        19.05 o                         
  -4   6  12        624.24        571.63        23.96 o                         
  -3   6  12        194.41        184.24        19.65 o                         
  -2   6  12        219.79        206.65        16.60 o                         
  -1   6  12         55.27         72.00        18.25 o                         
   0   6  12        103.68         98.55        17.47 o                         
   1   6  12         32.79         36.75        22.51 o                         
   2   6  12         79.54         74.36        20.44 o                         
  -4   7  12        461.64        403.32        25.59 o                         
  -3   7  12        125.59        123.64        19.10 o                         
  -2   7  12         16.33         36.87        18.33 o                         
  -1   7  12         86.84         93.10        21.01 o                         
   0   7  12        111.81         97.50        17.38 o                         
   1   7  12        295.88        297.90        22.47 o                         
  -3   8  12          3.46         56.16        25.93 o                         
  -2   8  12        132.62        125.20        24.36 o                         
  -1   8  12         15.88         30.57        16.66 o                         
   0   8  12         60.96         94.14        19.83 o                         
   0 -12  13        154.55        150.18        18.70 o                         
   1 -12  13         22.02         38.85        18.72 o                         
  -2 -11  13        272.96        289.62        21.53 o                         
  -1 -11  13          0.08         42.93        14.64 o                         
   0 -11  13        155.88        142.04        20.75 o                         
   1 -11  13        103.42         96.01        20.09 o                         
   2 -11  13         59.87         63.86        19.38 o                         
  -3 -10  13         81.70         85.96        20.62 o                         
  -2 -10  13         13.29         21.29        17.91 o                         
  -1 -10  13        385.87        356.63        17.36 o                         
   0 -10  13         37.07         51.69        18.63 o                         
   1 -10  13        307.08        276.19        21.63 o                         
   2 -10  13        383.91        428.13        27.28 o                         
   3 -10  13         49.74         31.85        20.36 o                         
  -3  -9  13        500.00        496.02        28.39 o                         
  -2  -9  13        319.93        302.51        22.55 o                         
  -1  -9  13        693.99        661.42        19.03 o                         
   0  -9  13        248.38        241.16        19.56 o                         
   1  -9  13        858.39        828.24        35.06 o                         
   2  -9  13          0.04          4.73        17.84 o                         
   3  -9  13        581.83        585.14        24.36 o                         
  -4  -8  13        274.05        276.73        49.58 o                         
  -3  -8  13         21.30         32.35        22.47 o                         
  -2  -8  13        420.78        379.32        19.13 o                         
  -1  -8  13       1268.31       1194.16        27.64 o                         
   0  -8  13          9.32         16.60        16.03 o                         
   1  -8  13         42.45         71.92        30.55 o                         
   2  -8  13        125.83        118.98        19.01 o                         
   3  -8  13        261.59        306.87        22.84 o                         
   4  -8  13         40.09         29.38        22.85 o                         
  -4  -7  13          1.77         14.95        27.00 o                         
  -3  -7  13        884.16        923.86        40.42 o                         
  -2  -7  13       1075.15       1036.94        28.25 o                         
  -1  -7  13        517.42        546.06        25.13 o                         
   0  -7  13         43.40         37.49        15.23 o                         
   1  -7  13       1999.66       1954.12        44.47 o                         
   2  -7  13          5.10         20.54        18.86 o                         
   3  -7  13          2.11         12.24        19.90 o                         
   4  -7  13        248.38        233.43        21.52 o                         
  -5  -6  13        384.86        473.98        36.04 o                         
  -4  -6  13         74.04         65.55        28.78 o                         
  -3  -6  13         61.55         54.25        17.59 o                         
  -2  -6  13          3.42          4.49        18.81 o                         
  -1  -6  13        210.66        245.26        18.24 o                         
   0  -6  13        195.14        190.99        24.08 o                         
   1  -6  13       1528.34       1490.07        44.06 o                         
   2  -6  13        729.74        802.78        28.05 o                         
   3  -6  13        337.19        320.47        22.23 o                         
   4  -6  13        106.33         99.34        22.22 o                         
  -5  -5  13          9.30         43.50        18.88 o                         
  -4  -5  13         10.62        -12.50        28.62 o                         
  -3  -5  13          0.01          8.52        19.04 o                         
  -2  -5  13         21.17         48.96        22.93 o                         
  -1  -5  13        362.09        337.79        19.52 o                         
   0  -5  13       2425.65       2349.97        38.70 o                         
   1  -5  13        273.92        266.11        23.46 o                         
   2  -5  13        151.84        148.58        21.74 o                         
   3  -5  13         13.35         12.72        22.91 o                         
   4  -5  13        174.56        191.62        20.77 o                         
  -5  -4  13          3.11         22.93        19.00 o                         
  -4  -4  13       1004.12       1058.97        29.46 o                         
  -3  -4  13         79.49         78.61        21.26 o                         
  -2  -4  13        106.76         98.06        20.27 o                         
  -1  -4  13        300.56        310.03        24.94 o                         
   0  -4  13        294.32        302.54        19.75 o                         
   1  -4  13          5.42         -8.03        25.84 o                         
   2  -4  13        102.09        123.68        29.21 o                         
   3  -4  13        385.94        433.80        27.81 o                         
   4  -4  13         35.81         59.83        23.31 o                         
  -5  -3  13       2347.22       2193.65        42.99 o                         
  -4  -3  13        334.52        316.44        23.92 o                         
  -3  -3  13        234.38        216.30        18.06 o                         
  -2  -3  13        651.88        699.91        24.23 o                         
  -1  -3  13         11.17          8.89        24.44 o                         
   0  -3  13        641.94        612.10        23.74 o                         
   1  -3  13          2.74         11.67        25.65 o                         
   2  -3  13       1247.33       1225.98        35.33 o                         
   3  -3  13         30.98         58.62        27.38 o                         
   4  -3  13        118.27        150.82        22.74 o                         
  -5  -2  13        786.29        739.48        28.37 o                         
  -4  -2  13        473.42        488.89        22.79 o                         
  -3  -2  13        505.73        536.72        22.69 o                         
  -2  -2  13        380.81        387.74        27.90 o                         
  -1  -2  13         53.00         57.11        17.72 o                         
   0  -2  13        170.47        186.25        21.27 o                         
   1  -2  13         98.92        110.78        18.93 o                         
   2  -2  13        766.42        718.43        54.77 o                         
   3  -2  13          8.42         33.80        26.43 o                         
   4  -2  13         49.36         48.19        21.79 o                         
  -5  -1  13        262.99        252.45        23.27 o                         
  -4  -1  13         24.83         49.30        21.10 o                         
  -3  -1  13        150.57        168.99        22.51 o                         
  -2  -1  13        384.43        404.86        22.15 o                         
  -1  -1  13          0.08         16.30        20.00 o                         
   0  -1  13       1268.21       1281.72        30.68 o                         
   1  -1  13         13.09         17.49        22.04 o                         
   2  -1  13        555.23        540.68        26.08 o                         
   3  -1  13        424.56        415.59        26.02 o                         
   4  -1  13        225.08        207.78        29.25 o                         
  -5   0  13         26.07         28.89        26.87 o                         
  -4   0  13       1002.08        939.21        30.79 o                         
  -3   0  13        196.99        248.68        28.06 o                         
  -2   0  13        894.60        827.89        25.68 o                         
  -1   0  13        481.28        487.89        21.22 o                         
   0   0  13         38.16         55.84        21.92 o                         
   1   0  13         13.78         13.07        21.53 o                         
   2   0  13        616.46        560.89        27.32 o                         
   3   0  13        546.91        543.64        20.96 o                         
   4   0  13         31.48         17.64        24.89 o                         
  -5   1  13         28.03         60.51        25.43 o                         
  -4   1  13          2.16         17.27        20.98 o                         
  -3   1  13          0.30         29.75        31.02 o                         
  -2   1  13        233.62        237.36        25.01 o                         
  -1   1  13          0.07         -1.99        17.81 o                         
   0   1  13        282.62        300.54        22.33 o                         
   1   1  13         65.66         75.19        21.19 o                         
   2   1  13         93.79         71.61        21.75 o                         
   3   1  13         16.03         31.56        21.98 o                         
   4   1  13         52.95         52.33        20.15 o                         
  -5   2  13          8.25        -25.79        25.79 o                         
  -4   2  13         14.84        -11.61        21.42 o                         
  -3   2  13         55.97         38.20        20.62 o                         
  -2   2  13          1.57          8.60        18.29 o                         
  -1   2  13       2372.03       2390.62        30.88 o                         
   0   2  13          2.79        -10.97        24.55 o                         
   1   2  13       1674.35       1604.70        47.22 o                         
   2   2  13       1355.75       1343.26        27.24 o                         
   3   2  13          2.68         -5.17        19.39 o                         
   4   2  13         21.97         48.17        19.65 o                         
  -5   3  13         40.79         69.29        26.94 o                         
  -4   3  13         60.80         89.67        22.33 o                         
  -3   3  13        494.46        482.35        22.02 o                         
  -2   3  13         30.12         33.48        23.06 o                         
  -1   3  13        716.37        731.60        18.98 o                         
   0   3  13          8.57         -1.55        20.21 o                         
   1   3  13         90.55        110.89        21.25 o                         
   2   3  13        101.10        133.78        20.95 o                         
   3   3  13        551.25        500.76        27.80 o                         
  -5   4  13         84.73        104.06        28.86 o                         
  -4   4  13         31.59         51.03        28.18 o                         
  -3   4  13        354.90        396.84        22.99 o                         
  -2   4  13         27.58         47.05        19.00 o                         
  -1   4  13        466.80        490.65        16.89 o                         
   0   4  13        248.49        249.63        21.83 o                         
   1   4  13        300.58        340.06        23.08 o                         
   2   4  13        562.14        561.04        35.69 o                         
   3   4  13         58.76         76.22        18.84 o                         
  -4   5  13          6.54         23.25        26.71 o                         
  -3   5  13          0.78          8.95        20.92 o                         
  -2   5  13         21.72          5.81        18.06 o                         
  -1   5  13        118.37        137.79        17.02 o                         
   0   5  13        309.58        292.90        24.21 o                         
   1   5  13        173.41        182.10        19.59 o                         
   2   5  13          2.89         -8.38        19.74 o                         
  -4   6  13        263.80        223.41        23.85 o                         
  -3   6  13        137.95        145.69        22.61 o                         
  -2   6  13          1.55         51.48        19.29 o                         
  -1   6  13         61.39         93.46        16.96 o                         
   0   6  13          1.28         29.29        19.80 o                         
   1   6  13          6.42          9.65        22.74 o                         
   2   6  13        927.18        892.99        29.07 o                         
  -3   7  13         42.47         45.84        20.39 o                         
  -2   7  13        251.65        257.62        18.19 o                         
  -1   7  13          4.20         26.34        16.64 o                         
   0   7  13         11.59         30.76        18.04 o                         
   1   7  13        448.99        439.86        24.21 o                         
  -2   8  13        101.17         60.81        28.16 o                         
  -1   8  13         21.70         81.88        22.98 o                         
  -2 -11  14         89.45         96.89        21.08 o                         
  -1 -11  14        190.53        175.41        17.36 o                         
   0 -11  14          0.34         28.22        17.94 o                         
   1 -11  14          0.03         57.03        17.63 o                         
   2 -11  14        134.36        129.43        30.63 o                         
  -3 -10  14        108.98         82.35        23.89 o                         
  -2 -10  14        138.40        191.53        21.70 o                         
  -1 -10  14          0.34          5.98        14.43 o                         
   0 -10  14          5.40         33.22        30.18 o                         
   1 -10  14          0.06         23.42        19.72 o                         
   2 -10  14        174.03        183.97        27.49 o                         
   3 -10  14        481.07        536.45        22.63 o                         
  -3  -9  14          8.11         24.46        18.59 o                         
  -2  -9  14         31.04         46.91        16.62 o                         
  -1  -9  14        406.31        377.60        22.95 o                         
   0  -9  14         31.14         36.63        18.90 o                         
   1  -9  14        104.84        122.77        16.41 o                         
   2  -9  14        592.65        581.90        21.71 o                         
   3  -9  14         59.77         81.66        23.16 o                         
  -4  -8  14          0.00         38.69        29.24 o                         
  -3  -8  14         15.90         29.00        20.72 o                         
  -2  -8  14        623.31        614.37        20.88 o                         
  -1  -8  14         62.31         87.04        16.45 o                         
   0  -8  14         24.15         10.32        14.54 o                         
   1  -8  14         95.39        138.63        29.30 o                         
   2  -8  14        342.48        330.06        21.91 o                         
   3  -8  14        245.18        251.88        21.42 o                         
  -4  -7  14          3.82         26.99        37.36 o                         
  -3  -7  14         55.41         46.29        24.34 o                         
  -2  -7  14         62.48         48.16        17.92 o                         
  -1  -7  14          3.85         -9.68        18.54 o                         
   0  -7  14        502.53        500.44        33.61 o                         
   1  -7  14        430.15        432.98        25.67 o                         
   2  -7  14         78.99        118.27        24.91 o                         
   3  -7  14        294.41        320.66        21.58 o                         
   4  -7  14        165.40        217.95        21.90 o                         
  -5  -6  14         20.04         11.54        19.63 o                         
  -4  -6  14         46.12         56.90        31.74 o                         
  -3  -6  14         69.86        104.66        24.55 o                         
  -2  -6  14         51.13         96.77        20.93 o                         
  -1  -6  14        283.79        277.08        18.05 o                         
   0  -6  14          5.83         23.92        20.01 o                         
   1  -6  14       2305.10       2320.50        52.58 o                         
   2  -6  14        224.35        250.85        21.30 o                         
   3  -6  14        243.25        231.73        22.12 o                         
   4  -6  14         22.24         10.88        24.70 o                         
  -5  -5  14        116.17        108.86        18.29 o                         
  -4  -5  14        194.25        187.01        22.82 o                         
  -3  -5  14        227.35        243.06        22.49 o                         
  -2  -5  14          7.39         23.00        17.53 o                         
  -1  -5  14        158.95        169.74        18.75 o                         
   0  -5  14       2275.32       2214.75        33.82 o                         
   1  -5  14       1082.55       1110.38        78.94 o                         
   2  -5  14        118.86         97.59        25.04 o                         
   3  -5  14        308.11        312.00        30.60 o                         
   4  -5  14         40.79         68.20        26.41 o                         
  -5  -4  14          2.32         -1.63        24.23 o                         
  -4  -4  14         99.03        128.01        17.61 o                         
  -3  -4  14          3.32         19.72        21.17 o                         
  -2  -4  14         76.50         84.37        21.08 o                         
  -1  -4  14        563.78        583.15        29.36 o                         
   0  -4  14        334.03        341.19        19.03 o                         
   1  -4  14       1478.29       1560.77        39.26 o                         
   2  -4  14        546.63        537.52        28.89 o                         
   3  -4  14        556.87        535.42        29.86 o                         
   4  -4  14         93.02         84.55        34.29 o                         
  -5  -3  14         82.64         78.26        23.65 o                         
  -4  -3  14          0.09          4.63        18.04 o                         
  -3  -3  14       2082.77       2000.22        54.65 o                         
  -2  -3  14        916.40        986.21        35.63 o                         
  -1  -3  14        161.69        173.22        25.85 o                         
   0  -3  14          5.18          3.04        17.89 o                         
   1  -3  14        111.49        114.71        21.43 o                         
   2  -3  14        698.39        723.42        31.08 o                         
   3  -3  14          1.50         60.51        25.85 o                         
   4  -3  14        381.11        402.79        29.47 o                         
  -5  -2  14         18.30         23.33        20.98 o                         
  -4  -2  14          8.59         34.31        20.56 o                         
  -3  -2  14         33.28         16.57        19.85 o                         
  -2  -2  14         72.28         51.98        17.60 o                         
  -1  -2  14         22.73         36.39        17.01 o                         
   0  -2  14        275.95        304.00        23.53 o                         
   1  -2  14        384.21        362.48        22.34 o                         
   2  -2  14        625.16        569.14        33.10 o                         
   3  -2  14         54.39        118.62        27.23 o                         
   4  -2  14        104.71        135.00        25.54 o                         
  -5  -1  14        371.89        366.60        28.16 o                         
  -4  -1  14        309.62        298.87        25.17 o                         
  -3  -1  14         21.99         57.56        24.57 o                         
  -2  -1  14       1944.45       1926.03        50.75 o                         
  -1  -1  14        196.16        193.82        22.19 o                         
   0  -1  14       1900.53       1766.39        46.45 o                         
   1  -1  14        456.70        438.88        27.38 o                         
   2  -1  14         67.20         68.34        20.36 o                         
   3  -1  14          0.81         20.50        34.86 o                         
   4  -1  14          6.03         -2.20        24.69 o                         
  -5   0  14         96.72         84.17        29.94 o                         
  -4   0  14        325.91        317.51        23.07 o                         
  -3   0  14       1219.15       1198.70        34.03 o                         
  -2   0  14         92.88         68.38        21.61 o                         
  -1   0  14        220.79        221.61        22.49 o                         
   0   0  14         18.77         46.86        21.43 o                         
   1   0  14        108.28        134.39        29.77 o                         
   2   0  14        469.52        482.55        23.50 o                         
   3   0  14         28.95         18.81        24.63 o                         
   4   0  14        736.79        731.13        28.82 o                         
  -5   1  14          1.42        -27.59        27.59 o                         
  -4   1  14         19.00         68.16        22.50 o                         
  -3   1  14         14.59         16.17        21.28 o                         
  -2   1  14         57.33         79.29        22.85 o                         
  -1   1  14       1569.64       1662.95        31.02 o                         
   0   1  14        109.53         97.94        21.87 o                         
   1   1  14        241.81        230.36        22.76 o                         
   2   1  14         74.46         77.54        20.40 o                         
   3   1  14         13.86         42.11        29.60 o                         
   4   1  14         10.80         21.34        19.92 o                         
  -5   2  14         28.43         71.22        24.49 o                         
  -4   2  14        556.67        528.37        34.29 o                         
  -3   2  14          1.30        -23.46        23.46 o                         
  -2   2  14        175.04        157.59        19.94 o                         
  -1   2  14         24.09         41.50        15.68 o                         
   0   2  14        573.50        562.99        31.41 o                         
   1   2  14        532.61        491.11        22.74 o                         
   2   2  14         39.58         46.29        18.59 o                         
   3   2  14          3.32         26.94        23.34 o                         
  -5   3  14        104.89        114.24        29.52 o                         
  -4   3  14         71.16         68.26        24.99 o                         
  -3   3  14        158.68        167.49        23.80 o                         
  -2   3  14          2.84         -8.29        18.78 o                         
  -1   3  14          7.11         13.98        14.83 o                         
   0   3  14        393.21        428.99        34.76 o                         
   1   3  14        544.83        520.41        23.29 o                         
   2   3  14         15.44         25.36        19.18 o                         
   3   3  14        162.04        142.76        21.40 o                         
  -5   4  14         99.36         67.83        29.28 o                         
  -4   4  14          1.51         42.24        22.54 o                         
  -3   4  14        230.62        273.13        24.43 o                         
  -2   4  14        114.31        113.90        19.59 o                         
  -1   4  14         16.79         41.42        13.66 o                         
   0   4  14          1.80         21.04        18.75 o                         
   1   4  14          2.53         14.79        20.47 o                         
   2   4  14        124.00        128.31        18.95 o                         
   3   4  14         20.57         31.73        23.05 o                         
  -4   5  14        365.39        335.32        24.11 o                         
  -3   5  14          2.48         29.81        21.57 o                         
  -2   5  14          1.05          5.59        18.60 o                         
  -1   5  14          5.98         13.78        16.58 o                         
   0   5  14         93.30         75.81        26.06 o                         
   1   5  14       2921.61       2918.72        94.34 o                         
   2   5  14         35.51         37.15        23.95 o                         
  -3   6  14         73.42         79.49        21.07 o                         
  -2   6  14         42.24         37.70        16.05 o                         
  -1   6  14        172.89        176.71        20.41 o                         
   0   6  14          0.42          6.92        23.89 o                         
   1   6  14        500.12        522.37        29.00 o                         
  -2   7  14          6.58         25.29        19.35 o                         
  -1   7  14         37.65         43.54        17.24 o                         
   0   7  14        149.24        146.66        25.14 o                         
  -1 -11  15         25.82         56.26        15.57 o                         
   0 -11  15         66.52         69.97        26.62 o                         
   1 -11  15         16.71         52.18        19.08 o                         
  -2 -10  15         40.55         60.21        19.68 o                         
  -1 -10  15          3.69         17.51        15.18 o                         
   0 -10  15        111.36         82.86        18.56 o                         
   1 -10  15         95.03        154.71        27.49 o                         
   2 -10  15        151.82        202.19        34.04 o                         
  -3  -9  15         24.97         36.83        20.16 o                         
  -2  -9  15        242.39        231.31        18.90 o                         
  -1  -9  15         67.35         77.58        15.11 o                         
   0  -9  15        481.96        488.70        22.90 o                         
   1  -9  15          4.74         19.43        17.76 o                         
   2  -9  15        505.19        485.93        26.36 o                         
   3  -9  15        202.36        202.57        23.24 o                         
  -4  -8  15         62.69         65.38        26.89 o                         
  -3  -8  15         96.95         75.61        19.57 o                         
  -2  -8  15        572.56        545.47        33.79 o                         
  -1  -8  15         36.99         45.00        17.17 o                         
   0  -8  15        209.14        194.15        15.69 o                         
   1  -8  15        713.42        783.94        36.79 o                         
   2  -8  15        114.54        156.39        22.74 o                         
   3  -8  15        274.37        267.05        24.95 o                         
  -4  -7  15        281.38        276.84        23.96 o                         
  -3  -7  15          0.06         13.50        21.34 o                         
  -2  -7  15        683.72        659.67        23.87 o                         
  -1  -7  15         84.49         97.77        19.30 o                         
   0  -7  15         94.64         93.20        13.80 o                         
   1  -7  15        278.54        276.44        19.73 o                         
   2  -7  15         41.07         46.08        26.47 o                         
   3  -7  15          6.99          7.93        25.35 o                         
  -4  -6  15        473.18        426.66        24.93 o                         
  -3  -6  15        513.58        530.61        27.86 o                         
  -2  -6  15         71.22         64.84        17.72 o                         
  -1  -6  15         29.59         35.24        16.68 o                         
   0  -6  15        268.18        251.49        21.68 o                         
   1  -6  15        160.46        146.34        21.85 o                         
   2  -6  15          7.43          8.75        22.92 o                         
   3  -6  15        453.39        475.22        30.18 o                         
   4  -6  15          3.84        -33.33        33.33 o                         
  -5  -5  15         10.26        -14.26        40.57 o                         
  -4  -5  15         68.08         86.09        23.43 o                         
  -3  -5  15         18.84         41.30        20.62 o                         
  -2  -5  15         17.30         14.17        19.10 o                         
  -1  -5  15        112.19        100.78        17.67 o                         
   0  -5  15         50.91         67.89        18.05 o                         
   1  -5  15         75.68         80.90        22.94 o                         
   2  -5  15         16.66        -10.35        26.05 o                         
   3  -5  15         47.80         44.59        22.84 o                         
   4  -5  15          6.86         10.18        23.38 o                         
  -5  -4  15        123.62        101.27        20.52 o                         
  -4  -4  15          0.23         -5.05        19.12 o                         
  -3  -4  15        631.65        630.83        27.43 o                         
  -2  -4  15         49.19         60.79        21.34 o                         
  -1  -4  15        774.13        768.12        31.43 o                         
   0  -4  15        247.93        246.77        25.49 o                         
   1  -4  15         96.81         92.05        18.23 o                         
   2  -4  15         46.23         47.03        26.83 o                         
   3  -4  15        118.75        130.92        27.50 o                         
   4  -4  15        240.71        238.71        29.33 o                         
  -5  -3  15          3.43          8.02        21.93 o                         
  -4  -3  15        226.66        238.95        21.46 o                         
  -3  -3  15         16.76         42.70        17.16 o                         
  -2  -3  15         89.66        104.96        29.13 o                         
  -1  -3  15        109.59        116.78        36.39 o                         
   0  -3  15          3.83         18.33        20.30 o                         
   1  -3  15         69.37         67.49        19.62 o                         
   2  -3  15        347.91        317.73        27.37 o                         
   3  -3  15        842.29        825.60        96.87 o                         
   4  -3  15        321.56        331.13        26.10 o                         
  -5  -2  15        190.49        198.47        33.43 o                         
  -4  -2  15         11.09          6.47        21.90 o                         
  -3  -2  15        402.79        412.81        22.98 o                         
  -2  -2  15        335.52        336.32        24.71 o                         
  -1  -2  15        356.33        375.05        21.97 o                         
   0  -2  15       2006.14       2042.55        34.95 o                         
   1  -2  15        196.72        199.35        20.85 o                         
   2  -2  15        455.94        361.06        20.45 o                         
   3  -2  15          0.56          4.80        30.89 o                         
   4  -2  15        169.39        169.95        30.05 o                         
  -5  -1  15         18.48         81.24        27.56 o                         
  -4  -1  15        164.43        141.43        25.96 o                         
  -3  -1  15         10.93         25.77        20.79 o                         
  -2  -1  15        244.91        203.49        20.20 o                         
  -1  -1  15        554.68        574.51        26.61 o                         
   0  -1  15        778.77        730.11        35.28 o                         
   1  -1  15        269.05        235.73        20.91 o                         
   2  -1  15         34.98         45.92        18.69 o                         
   3  -1  15        374.43        354.15        23.54 o                         
   4  -1  15        582.86        604.08        28.90 o                         
  -5   0  15        222.51        242.16        28.03 o                         
  -4   0  15         22.35         66.32        25.45 o                         
  -3   0  15         93.06        117.70        26.86 o                         
  -2   0  15        174.59        176.21        28.15 o                         
  -1   0  15        795.22        815.52        26.42 o                         
   0   0  15        860.39        837.26        27.83 o                         
   1   0  15         81.26        138.32        26.29 o                         
   2   0  15        111.49        148.95        22.02 o                         
   3   0  15        162.34        136.19        22.79 o                         
  -5   1  15          3.96         13.17        26.24 o                         
  -4   1  15        147.19        109.51        27.29 o                         
  -3   1  15         92.14         80.70        25.42 o                         
  -2   1  15         64.67         81.85        18.70 o                         
  -1   1  15         91.03        117.44        20.19 o                         
   0   1  15         59.51         60.26        21.57 o                         
   1   1  15         15.36         17.42        19.19 o                         
   2   1  15          0.68         31.30        24.13 o                         
   3   1  15         11.42         18.31        23.23 o                         
  -5   2  15        325.90        267.38        26.26 o                         
  -4   2  15        237.85        231.32        24.70 o                         
  -3   2  15        312.11        289.85        21.89 o                         
  -2   2  15          1.03         15.50        17.87 o                         
  -1   2  15         55.60         59.09        15.18 o                         
   0   2  15       1404.04       1422.74        35.51 o                         
   1   2  15         38.35          9.41        24.70 o                         
   2   2  15         76.67        118.22        21.12 o                         
   3   2  15         19.21         57.13        30.88 o                         
  -5   3  15         33.72         32.94        24.21 o                         
  -4   3  15        102.01        145.25        27.92 o                         
  -3   3  15        101.52        132.36        22.17 o                         
  -2   3  15         84.10         80.56        28.16 o                         
  -1   3  15        461.97        437.38        18.25 o                         
   0   3  15         20.38         10.30        20.57 o                         
   1   3  15        118.89        169.79        28.72 o                         
   2   3  15          0.46          7.37        20.56 o                         
   3   3  15        109.46        101.85        23.27 o                         
  -4   4  15        187.47        182.26        25.49 o                         
  -3   4  15         13.54         52.99        31.71 o                         
  -2   4  15         65.83         74.41        21.77 o                         
  -1   4  15        102.69        109.01        17.74 o                         
   0   4  15         14.18         22.27        22.95 o                         
   1   4  15        761.20        760.59        34.81 o                         
   2   4  15         55.58         72.31        18.51 o                         
  -4   5  15         13.02         43.06        26.11 o                         
  -3   5  15         65.89        124.21        24.97 o                         
  -2   5  15         14.97         11.41        17.72 o                         
  -1   5  15       1116.01       1023.30        27.73 o                         
   0   5  15          0.81         11.91        23.88 o                         
   1   5  15         29.74         32.07        20.92 o                         
  -3   6  15        120.86        118.93        24.46 o                         
  -2   6  15        229.13        172.49        22.78 o                         
  -1   6  15         52.80         26.82        19.39 o                         
   0   6  15         12.77         36.40        20.01 o                         
   0 -11  16        105.07         86.18        17.69 o                         
  -2 -10  16         22.88         21.38        19.10 o                         
  -1 -10  16        278.18        290.02        16.47 o                         
   0 -10  16        287.46        293.87        18.04 o                         
   1 -10  16          6.96         44.61        17.75 o                         
   2 -10  16        216.21        210.39        29.95 o                         
  -3  -9  16         97.28        123.82        24.97 o                         
  -2  -9  16         39.67         44.66        19.62 o                         
  -1  -9  16         31.49         59.30        17.68 o                         
   0  -9  16         47.36         58.37        14.40 o                         
   1  -9  16          6.38         31.63        31.53 o                         
   2  -9  16        219.59        220.91        29.38 o                         
  -3  -8  16         13.30         14.94        22.15 o                         
  -2  -8  16         27.91         41.89        18.52 o                         
  -1  -8  16         17.76         33.38        18.28 o                         
   0  -8  16       1115.05       1108.16        24.49 o                         
   1  -8  16        207.63        217.56        26.62 o                         
   2  -8  16        178.22        167.37        22.41 o                         
   3  -8  16         35.18         54.25        21.17 o                         
  -4  -7  16        689.93        685.91        30.12 o                         
  -3  -7  16        403.78        374.74        24.58 o                         
  -2  -7  16        877.07        854.21        29.91 o                         
  -1  -7  16        208.57        213.99        21.42 o                         
   0  -7  16         20.25         35.09        15.19 o                         
   1  -7  16          0.46         36.61        20.03 o                         
   2  -7  16         14.74         78.02        24.72 o                         
   3  -7  16        251.61        251.65        28.93 o                         
  -4  -6  16         23.77         39.38        25.52 o                         
  -3  -6  16        182.54        175.22        23.21 o                         
  -2  -6  16        159.25        168.79        24.02 o                         
  -1  -6  16          1.54         16.07        19.03 o                         
   0  -6  16         92.10        106.15        20.51 o                         
   1  -6  16          0.57         -1.98        23.59 o                         
   2  -6  16        160.71        119.41        25.84 o                         
   3  -6  16        132.68        136.61        31.27 o                         
  -4  -5  16        272.58        261.79        25.64 o                         
  -3  -5  16        480.24        490.96        26.04 o                         
  -2  -5  16        596.94        596.78        26.16 o                         
  -1  -5  16        994.04        957.00        27.57 o                         
   0  -5  16       4111.14       4222.50        55.92 o                         
   1  -5  16         33.67         61.86        25.30 o                         
   2  -5  16         26.02         84.54        25.19 o                         
   3  -5  16        359.99        356.37        32.71 o                         
  -5  -4  16        397.27        355.47        29.53 o                         
  -4  -4  16          2.18         18.43        27.14 o                         
  -3  -4  16         57.41         70.19        30.21 o                         
  -2  -4  16         33.14         32.29        23.75 o                         
  -1  -4  16        156.00        157.68        19.11 o                         
   0  -4  16        580.84        518.80        22.90 o                         
   1  -4  16         49.67         89.08        22.07 o                         
   2  -4  16          0.66         23.84        27.03 o                         
   3  -4  16        239.43        244.85        34.11 o                         
  -5  -3  16          0.17         -2.28        20.74 o                         
  -4  -3  16          5.71         21.45        18.47 o                         
  -3  -3  16         92.14         82.78        22.97 o                         
  -2  -3  16        100.66        119.62        26.15 o                         
  -1  -3  16       3551.36       3519.42        73.82 o                         
   0  -3  16        166.28        183.51        28.19 o                         
   1  -3  16        339.56        369.84        26.18 o                         
   2  -3  16         38.80         54.47        18.45 o                         
   3  -3  16          2.38         15.95        31.08 o                         
  -5  -2  16        588.82        594.86        29.63 o                         
  -4  -2  16         73.92         64.46        22.20 o                         
  -3  -2  16        654.83        645.23        35.81 o                         
  -2  -2  16         20.28         50.18        22.91 o                         
  -1  -2  16         67.28         66.13        21.63 o                         
   0  -2  16        137.65        158.60        22.79 o                         
   1  -2  16        125.88        118.47        20.21 o                         
   2  -2  16         59.94         84.72        26.71 o                         
   3  -2  16        264.93        240.57        34.14 o                         
  -5  -1  16         29.50         49.04        22.37 o                         
  -4  -1  16          0.81         75.79        24.51 o                         
  -3  -1  16         65.90         51.17        20.71 o                         
  -2  -1  16         83.98        114.29        27.94 o                         
  -1  -1  16        716.48        709.44        32.78 o                         
   0  -1  16         31.88         31.94        21.32 o                         
   1  -1  16       1226.03       1171.03        27.97 o                         
   2  -1  16        135.20        128.63        21.67 o                         
   3  -1  16         13.09         -1.50        23.61 o                         
  -5   0  16         47.14        107.39        26.58 o                         
  -4   0  16         48.27         17.14        25.27 o                         
  -3   0  16         17.02         55.95        21.35 o                         
  -2   0  16        197.76        183.79        19.78 o                         
  -1   0  16        518.82        545.90        25.23 o                         
   0   0  16          8.38         24.74        20.56 o                         
   1   0  16          0.23         -8.16        21.26 o                         
   2   0  16         18.43         16.77        23.68 o                         
   3   0  16          0.03         24.53        29.29 o                         
  -5   1  16        188.27        210.91        25.38 o                         
  -4   1  16          3.67         43.98        24.37 o                         
  -3   1  16         75.66         87.37        20.98 o                         
  -2   1  16         39.83         24.94        21.26 o                         
  -1   1  16          0.77         -5.80        19.72 o                         
   0   1  16        311.97        312.76        24.45 o                         
   1   1  16          1.75          9.67        26.95 o                         
   2   1  16        741.65        718.47        37.56 o                         
   3   1  16         79.25         82.87        22.24 o                         
  -4   2  16          9.18         13.56        27.70 o                         
  -3   2  16         11.97         73.82        23.32 o                         
  -2   2  16         94.55        114.46        24.80 o                         
  -1   2  16          1.58         -7.03        19.53 o                         
   0   2  16        484.87        449.10        31.82 o                         
   1   2  16        153.82        169.31        24.61 o                         
   2   2  16        156.74        184.18        20.97 o                         
  -4   3  16         36.60         18.45        23.92 o                         
  -3   3  16         20.99         43.92        27.81 o                         
  -2   3  16         38.09         63.41        22.00 o                         
  -1   3  16          6.04         13.62        15.50 o                         
   0   3  16         12.27         23.94        22.90 o                         
   1   3  16         32.85         37.01        22.36 o                         
   2   3  16        136.39        138.58        22.42 o                         
  -4   4  16        120.84        158.16        22.51 o                         
  -3   4  16         37.91         43.38        21.21 o                         
  -2   4  16        831.70        847.05        25.68 o                         
  -1   4  16         36.91         35.85        17.34 o                         
   0   4  16        446.51        428.04        28.36 o                         
   1   4  16         94.60        109.21        22.45 o                         
  -3   5  16          0.27         43.78        21.46 o                         
  -2   5  16          6.33         20.55        18.31 o                         
  -1   5  16          1.24          4.27        21.44 o                         
   0   5  16         50.55         35.98        21.83 o                         
   1   5  16         16.12         52.62        24.32 o                         
  -2   6  16         64.43         82.52        18.81 o                         
  -1   6  16        240.49        240.39        19.71 o                         
  -1 -10  17         27.90         21.52        15.58 o                         
   0 -10  17          4.60          9.72        15.50 o                         
   1 -10  17          0.01         -5.43        19.29 o                         
  -2  -9  17        101.03         92.13        19.81 o                         
  -1  -9  17          0.46         -5.14        16.02 o                         
   0  -9  17         13.47        -11.82        16.08 o                         
   1  -9  17        313.55        302.56        27.37 o                         
   2  -9  17        183.93        136.82        23.57 o                         
  -3  -8  17        114.66        122.96        22.88 o                         
  -2  -8  17        433.64        453.95        24.15 o                         
  -1  -8  17        269.01        274.19        21.45 o                         
   0  -8  17         57.46         60.66        15.89 o                         
   1  -8  17          1.11         33.27        25.20 o                         
   2  -8  17        265.99        264.41        31.94 o                         
  -3  -7  17         88.56         77.01        26.45 o                         
  -2  -7  17         89.71        116.21        30.49 o                         
  -1  -7  17         53.95         41.55        19.51 o                         
   0  -7  17          0.64         10.46        18.86 o                         
   1  -7  17        131.30        132.55        22.89 o                         
   2  -7  17        331.11        335.81        25.41 o                         
   3  -7  17         40.61         70.55        22.13 o                         
  -4  -6  17         15.53         31.54        25.65 o                         
  -3  -6  17        387.50        400.76        25.75 o                         
  -2  -6  17        167.56        175.13        28.01 o                         
  -1  -6  17         80.81        102.35        20.14 o                         
   0  -6  17          1.52          7.48        20.98 o                         
   1  -6  17         39.04         41.95        19.65 o                         
   2  -6  17          0.02        -20.06        22.49 o                         
   3  -6  17         48.52         34.86        27.76 o                         
  -4  -5  17         43.46         47.60        28.41 o                         
  -3  -5  17        249.68        261.77        29.36 o                         
  -2  -5  17         17.65         34.93        21.88 o                         
  -1  -5  17          3.88         17.74        17.52 o                         
   0  -5  17         40.18          1.78        21.17 o                         
   1  -5  17         49.01         42.23        23.69 o                         
   2  -5  17        396.10        435.53        38.90 o                         
   3  -5  17         60.89         53.07        23.19 o                         
  -4  -4  17          8.87         48.65        31.18 o                         
  -3  -4  17         57.36         72.22        27.39 o                         
  -2  -4  17         87.84         70.61        22.25 o                         
  -1  -4  17          0.48         10.19        17.66 o                         
   0  -4  17       2508.15       2302.14        44.24 o                         
   1  -4  17         95.16        140.76        19.08 o                         
   2  -4  17         92.32         93.42        26.15 o                         
   3  -4  17         30.04         17.80        30.41 o                         
  -4  -3  17         66.32         60.03        19.51 o                         
  -3  -3  17        543.15        560.54        36.28 o                         
  -2  -3  17         86.73         91.52        25.37 o                         
  -1  -3  17        505.02        552.08        30.95 o                         
   0  -3  17        122.53        127.09        21.55 o                         
   1  -3  17         55.93         89.17        22.25 o                         
   2  -3  17        193.03        154.31        20.59 o                         
   3  -3  17         66.15         94.79        49.01 o                         
  -4  -2  17         15.99         48.02        22.44 o                         
  -3  -2  17         36.55         78.78        21.36 o                         
  -2  -2  17         30.61         60.81        23.54 o                         
  -1  -2  17        684.33        680.82        33.14 o                         
   0  -2  17        649.54        653.40        36.90 o                         
   1  -2  17       2405.90       2413.69        39.27 o                         
   2  -2  17        243.93        198.27        22.85 o                         
   3  -2  17        152.78        123.15        30.75 o                         
  -4  -1  17        290.12        324.77        24.81 o                         
  -3  -1  17        528.61        457.88        31.59 o                         
  -2  -1  17        132.21        153.31        27.47 o                         
  -1  -1  17          0.86         16.26        20.47 o                         
   0  -1  17        216.68        218.60        23.50 o                         
   1  -1  17          9.00         38.14        20.31 o                         
   2  -1  17         80.36        121.00        24.37 o                         
   3  -1  17          7.19         27.91        27.74 o                         
  -4   0  17          1.66         38.13        22.37 o                         
  -3   0  17        104.58        109.90        20.83 o                         
  -2   0  17        112.54        121.67        19.66 o                         
  -1   0  17        113.50        112.35        21.11 o                         
   0   0  17         63.00         70.90        22.78 o                         
   1   0  17       1150.81       1136.71        39.28 o                         
   2   0  17         21.07         70.43        21.74 o                         
   3   0  17         11.29         49.22        22.55 o                         
  -4   1  17        127.94        112.91        29.41 o                         
  -3   1  17        299.26        343.47        43.28 o                         
  -2   1  17         67.80         59.29        21.87 o                         
  -1   1  17         14.26         37.71        20.23 o                         
   0   1  17        128.98        132.26        29.48 o                         
   1   1  17        151.44        150.67        24.23 o                         
   2   1  17         60.72        113.29        29.85 o                         
  -4   2  17        314.93        292.04        23.57 o                         
  -3   2  17         59.23        100.31        22.16 o                         
  -2   2  17        101.84        106.31        28.13 o                         
  -1   2  17         12.95         11.27        19.82 o                         
   0   2  17        245.50        232.12        24.72 o                         
   1   2  17          7.22          6.58        27.31 o                         
   2   2  17        120.77        135.78        23.17 o                         
  -4   3  17          0.40        -26.18        26.18 o                         
  -3   3  17         51.14         84.42        27.25 o                         
  -2   3  17        673.97        669.59        22.95 o                         
  -1   3  17          0.20         12.92        22.58 o                         
   0   3  17        615.87        664.91        29.23 o                         
   1   3  17         31.60         68.34        22.80 o                         
  -3   4  17         84.70         95.01        22.78 o                         
  -2   4  17          4.13         -7.54        19.66 o                         
  -1   4  17         95.95        110.08        24.88 o                         
   0   4  17          2.79         -9.63        23.21 o                         
   1   4  17        194.97        169.54        25.76 o                         
  -2   5  17          0.50         -4.89        25.64 o                         
  -1   5  17         57.31         34.64        25.00 o                         
   0   5  17        612.54        630.89        31.60 o                         
  -2  -9  18        251.92        237.96        22.07 o                         
  -1  -9  18         63.28         60.10        17.88 o                         
   0  -9  18         22.07         12.21        16.06 o                         
   1  -9  18          1.27         19.31        30.34 o                         
  -2  -8  18          5.04         29.87        21.07 o                         
  -1  -8  18         89.23        107.35        22.11 o                         
   0  -8  18         40.23         44.09        16.39 o                         
   1  -8  18        332.05        355.01        31.31 o                         
   2  -8  18        313.27        389.41        26.99 o                         
  -3  -7  18         66.49         65.93        26.67 o                         
  -2  -7  18        253.62        242.98        28.87 o                         
  -1  -7  18        192.32        197.44        22.18 o                         
   0  -7  18        251.50        247.72        22.65 o                         
   1  -7  18         16.69         81.41        20.28 o                         
   2  -7  18        193.39        241.26        26.28 o                         
  -3  -6  18        560.85        558.70        30.29 o                         
  -2  -6  18         41.82         64.44        21.33 o                         
  -1  -6  18         55.40         90.39        24.96 o                         
   0  -6  18        242.20        262.25        26.42 o                         
   1  -6  18         78.48         61.83        26.63 o                         
   2  -6  18         54.14         56.97        25.11 o                         
  -4  -5  18          0.12        -13.53        40.34 o                         
  -3  -5  18         59.77         74.02        31.01 o                         
  -2  -5  18        246.89        269.68        23.61 o                         
  -1  -5  18        213.07        224.53        24.80 o                         
   0  -5  18       1084.53       1010.31        35.29 o                         
   1  -5  18          0.23        -13.41        25.25 o                         
   2  -5  18         95.33        114.27        27.56 o                         
   3  -5  18         33.64         28.70        25.28 o                         
  -4  -4  18        437.48        410.49        37.23 o                         
  -3  -4  18          0.26         24.36        27.86 o                         
  -2  -4  18        148.53        159.23        26.01 o                         
  -1  -4  18        105.94        139.65        28.05 o                         
   0  -4  18         65.76        103.56        19.66 o                         
   1  -4  18        154.03        160.33        26.59 o                         
   2  -4  18        191.84        185.87        19.78 o                         
   3  -4  18         11.17         90.95        32.19 o                         
  -4  -3  18         35.80         55.23        20.81 o                         
  -3  -3  18        127.75        135.84        43.25 o                         
  -2  -3  18        167.48        167.91        26.11 o                         
  -1  -3  18        366.64        365.52        31.03 o                         
   0  -3  18        192.12        201.16        21.95 o                         
   1  -3  18        241.08        208.61        26.04 o                         
   2  -3  18        148.79        160.05        27.77 o                         
   3  -3  18        372.26        346.94        22.40 o                         
  -4  -2  18        172.11        194.74        23.73 o                         
  -3  -2  18        143.81        160.51        35.91 o                         
  -2  -2  18        213.71        255.20        26.71 o                         
  -1  -2  18       1824.97       1893.98        49.45 o                         
   0  -2  18         56.21         56.69        22.88 o                         
   1  -2  18        197.62        217.78        23.14 o                         
   2  -2  18          0.01         34.45        25.27 o                         
   3  -2  18         44.81        133.73        31.74 o                         
  -4  -1  18         50.98         58.40        21.96 o                         
  -3  -1  18          2.19         46.26        33.77 o                         
  -2  -1  18        242.87        291.02        29.69 o                         
  -1  -1  18        147.19        130.04        21.53 o                         
   0  -1  18         18.61         57.02        23.52 o                         
   1  -1  18          5.11         27.36        22.23 o                         
   2  -1  18        349.48        285.18        26.90 o                         
  -4   0  18         17.45         32.71        22.86 o                         
  -3   0  18        320.81        375.12        25.41 o                         
  -2   0  18         62.21         55.30        37.30 o                         
  -1   0  18        955.19        973.58        39.97 o                         
   0   0  18        103.19         96.37        25.05 o                         
   1   0  18         42.93         85.65        23.16 o                         
   2   0  18          1.23         20.77        46.13 o                         
  -4   1  18         19.30         80.08        24.13 o                         
  -3   1  18          8.76         41.16        29.74 o                         
  -2   1  18        223.12        216.72        23.29 o                         
  -1   1  18         12.02         -2.67        20.25 o                         
   0   1  18         95.31        120.95        24.36 o                         
   1   1  18          0.03          5.80        26.68 o                         
   2   1  18         66.85         62.95        23.13 o                         
  -3   2  18         11.17         50.10        19.77 o                         
  -2   2  18        228.62        209.03        20.85 o                         
  -1   2  18        109.03        124.68        29.56 o                         
   0   2  18         58.21         72.13        24.23 o                         
   1   2  18         42.49         58.52        29.27 o                         
  -3   3  18         13.59         55.11        20.09 o                         
  -2   3  18          3.32         13.21        20.83 o                         
  -1   3  18        177.77        236.08        26.83 o                         
   0   3  18         38.06         20.91        28.12 o                         
   1   3  18         61.38         43.31        23.93 o                         
  -2   4  18         43.90         45.41        19.87 o                         
  -1   4  18        181.11        195.62        26.45 o                         
   0   4  18        301.22        304.91        26.25 o                         
  -1  -9  19         31.47         10.21        22.46 o                         
   0  -9  19        237.21        251.23        18.04 o                         
  -2  -8  19        247.15        258.60        25.84 o                         
  -1  -8  19        951.63        977.82        27.08 o                         
   0  -8  19          0.03         13.91        18.06 o                         
   1  -8  19         39.13         55.91        21.86 o                         
  -3  -7  19         22.62         74.20        32.65 o                         
  -2  -7  19         90.88        106.89        24.05 o                         
  -1  -7  19         10.37         20.51        24.96 o                         
   0  -7  19          0.80        -10.55        17.63 o                         
   1  -7  19         11.35         72.58        27.23 o                         
   2  -7  19         66.78         69.16        26.59 o                         
  -3  -6  19         92.79         92.68        24.40 o                         
  -2  -6  19          6.92         -6.84        22.90 o                         
  -1  -6  19        211.48        251.87        23.62 o                         
   0  -6  19        382.16        378.10        31.94 o                         
   1  -6  19        162.44        178.03        20.43 o                         
   2  -6  19          6.46         -3.99        26.63 o                         
  -3  -5  19        516.99        495.98        37.70 o                         
  -2  -5  19         75.29         62.40        26.72 o                         
  -1  -5  19         56.28         66.59        24.68 o                         
   0  -5  19         97.21        103.21        20.19 o                         
   1  -5  19          7.57          6.20        30.70 o                         
   2  -5  19        165.97        171.72        28.58 o                         
  -4  -4  19         80.07         70.97        47.03 o                         
  -3  -4  19        183.42        206.12        30.11 o                         
  -2  -4  19          1.17          4.49        24.93 o                         
  -1  -4  19        516.86        501.36        32.37 o                         
   0  -4  19        134.72        187.72        29.99 o                         
   1  -4  19        102.51        137.13        24.68 o                         
   2  -4  19        653.38        656.77        33.11 o                         
  -4  -3  19        227.46        265.13        31.75 o                         
  -3  -3  19        189.49        157.47        34.34 o                         
  -2  -3  19       1266.32       1302.43        57.44 o                         
  -1  -3  19       1157.24       1156.33        37.11 o                         
   0  -3  19         87.60         92.40        23.56 o                         
   1  -3  19         16.45         52.04        25.39 o                         
   2  -3  19         37.72         64.75        21.05 o                         
  -4  -2  19         70.16         33.63        22.31 o                         
  -3  -2  19         23.99         61.32        29.81 o                         
  -2  -2  19         32.54         45.70        27.90 o                         
  -1  -2  19        141.00        151.17        30.32 o                         
   0  -2  19        152.51        135.57        30.64 o                         
   1  -2  19         16.05         23.85        26.34 o                         
   2  -2  19        364.39        380.51        24.77 o                         
  -4  -1  19         90.97         85.09        30.20 o                         
  -3  -1  19        233.96        281.29        31.60 o                         
  -2  -1  19        690.87        715.52        39.01 o                         
  -1  -1  19         39.46         49.45        24.86 o                         
   0  -1  19         93.08         99.09        24.96 o                         
   1  -1  19         45.68         45.04        24.16 o                         
   2  -1  19        103.97        157.51        28.91 o                         
  -3   0  19         78.72        102.09        22.41 o                         
  -2   0  19        369.06        373.75        32.86 o                         
  -1   0  19         57.89         75.65        21.51 o                         
   0   0  19         15.11         29.46        24.71 o                         
   1   0  19          8.59         45.23        26.33 o                         
   2   0  19          0.13        -26.10        34.91 o                         
  -3   1  19         56.10         33.24        20.78 o                         
  -2   1  19          5.41         30.47        27.06 o                         
  -1   1  19         48.42         54.97        25.83 o                         
   0   1  19         57.63         42.66        24.29 o                         
   1   1  19        224.69        214.36        24.62 o                         
  -3   2  19         36.67         76.39        20.37 o                         
  -2   2  19        107.88        131.50        34.63 o                         
  -1   2  19          2.96         -2.67        28.73 o                         
   0   2  19         39.80         36.54        25.62 o                         
   1   2  19          2.21          4.61        26.46 o                         
  -2   3  19        106.29        124.60        22.22 o                         
  -1   3  19        181.66        220.27        31.87 o                         
   0   3  19         22.88         16.30        25.59 o                         
  -1  -8  20         60.09         67.85        20.71 o                         
   0  -8  20         28.45         60.37        19.76 o                         
  -2  -7  20         56.14         55.99        24.62 o                         
  -1  -7  20         67.94         58.21        20.39 o                         
   0  -7  20        114.87        104.57        19.21 o                         
   1  -7  20        503.04        437.86        29.86 o                         
  -2  -6  20         62.10         67.49        23.18 o                         
  -1  -6  20         32.94         52.96        21.52 o                         
   0  -6  20         21.85         32.27        27.84 o                         
   1  -6  20         59.61         59.62        23.04 o                         
  -3  -5  20         52.56         86.29        30.48 o                         
  -2  -5  20         60.87         84.74        24.11 o                         
  -1  -5  20         19.76         22.51        24.02 o                         
   0  -5  20         21.25         54.66        22.22 o                         
   1  -5  20        266.09        306.28        28.43 o                         
  -3  -4  20          4.34         17.94        31.14 o                         
  -2  -4  20        424.63        441.03        30.00 o                         
  -1  -4  20         58.74         65.99        21.72 o                         
   0  -4  20        373.10        360.77        28.58 o                         
   1  -4  20         30.78         47.46        20.39 o                         
  -3  -3  20         65.15        134.23        41.97 o                         
  -2  -3  20          2.67         -3.63        36.29 o                         
  -1  -3  20          5.68         17.94        26.86 o                         
   0  -3  20         15.99         16.65        22.78 o                         
   1  -3  20        270.62        288.90        25.58 o                         
  -3  -2  20          3.98        -25.85        38.01 o                         
  -2  -2  20         64.75         87.32        48.85 o                         
  -1  -2  20        506.06        482.02        32.69 o                         
   0  -2  20        333.27        371.70        26.14 o                         
   1  -2  20        246.42        220.79        24.73 o                         
  -3  -1  20          0.49         54.94        42.99 o                         
  -2  -1  20        663.21        668.09        36.23 o                         
  -1  -1  20          9.49         26.75        24.08 o                         
   0  -1  20         87.08        120.68        30.47 o                         
   1  -1  20        569.13        480.02        33.81 o                         
  -3   0  20          5.05         33.58        23.16 o                         
  -2   0  20          4.79         11.06        29.54 o                         
  -1   0  20        257.87        275.44        27.95 o                         
   0   0  20        740.45        694.62        37.29 o                         
   1   0  20         33.17         71.19        29.81 o                         
  -2   1  20        166.51        173.59        28.27 o                         
  -1   1  20         54.72         90.39        28.07 o                         
   0   1  20         91.00         94.30        27.57 o                         
  -1   2  20         28.70         43.07        36.13 o                         
  -1  -6  21          2.88         17.63        25.19 o                         
   0  -6  21         46.43         44.23        29.15 o                         
  -2  -5  21          7.14         10.04        25.75 o                         
  -1  -5  21        579.86        546.93        25.64 o                         
   0  -5  21        127.32        122.90        23.73 o                         
   1  -5  21         84.76         87.54        24.39 o                         
  -2  -4  21         88.04        103.59        34.53 o                         
  -1  -4  21         72.01         80.46        22.92 o                         
   0  -4  21        383.71        385.79        33.58 o                         
   1  -4  21         27.84         -2.47        29.62 o                         
  -2  -3  21         97.30         94.73        31.01 o                         
  -1  -3  21        229.21        252.82        36.17 o                         
   0  -3  21        151.99        139.07        30.99 o                         
   1  -3  21        307.52        289.18        32.10 o                         
  -2  -2  21        107.71        138.20        36.84 o                         
  -1  -2  21         12.53          9.36        33.84 o                         
   0  -2  21         24.01         37.02        30.34 o                         
  -2  -1  21        872.52        842.96        37.75 o                         
  -1  -1  21         16.75         50.40        39.17 o                         
   0  -1  21        292.14        305.12        34.91 o                         
  -2   0  21        374.60        329.06        33.22 o                         
  -1   0  21         31.81         34.97        27.20 o                         
                                                                                
